# Supplementary material for: Cuproptosis-related risk score predicts prognosis and characterizes the tumor microenvironment in colon adenocarcinoma
Source: Front Oncol. 2023 Jun 2;13:1152681. doi: 10.3389/fonc.2023.1152681 (PMC10272849; doi:10.3389/fonc.2023.1152681)
Supplement: Supplementary file 12 [file Table_1.xlsx]

## Sheet: Table S1
Table S1: The clinicopathological information of patients from TCGA and GEO database
Id	Age	Gender	Grade	T	N	M	Stage
GSM1681353	69	MALE	unknow	T3	N0	M0	II
GSM1681354	65	FEMALE	unknow	T2	N0	M0	I
GSM1681355	54	FEMALE	unknow	T3	N1	M0	III
GSM1681356	69	FEMALE	unknow	T1	N0	M0	I
GSM1681357	62	MALE	unknow	T3	N0	M0	II
GSM1681358	64	MALE	unknow	unknow	unknow	unknow	unknow
GSM1681359	84	FEMALE	unknow	T3	N0	M0	II
GSM1681360	85	MALE	unknow	T3	N0	M0	II
GSM1681361	76	FEMALE	unknow	T2	N0	M0	I
GSM1681362	69	MALE	unknow	T2	N0	M0	I
GSM1681363	50	MALE	unknow	T3	N0	M0	II
GSM1681364	71	FEMALE	unknow	T3	N0	M0	II
GSM1681365	78	MALE	unknow	T3	N2	M0	III
GSM1681366	72	MALE	unknow	unknow	unknow	unknow	unknow
GSM1681367	67	MALE	unknow	T3	N1	M0	III
GSM1681368	47	MALE	unknow	T3	N1	M0	III
GSM1681369	67	MALE	unknow	T3	N2	M0	III
GSM1681370	77	FEMALE	unknow	T3	N0	M0	II
GSM1681371	69	MALE	unknow	T2	N0	M0	I
GSM437093	73	MALE	G2	unknow	unknow	unknow	I
GSM437094	63	MALE	G1	unknow	unknow	unknow	I
GSM437095	51	MALE	G2	unknow	unknow	unknow	I
GSM437096	56	FEMALE	G1	unknow	unknow	unknow	I
GSM437097	50	MALE	G2	unknow	unknow	unknow	I
GSM437098	63	FEMALE	G2	unknow	unknow	unknow	I
GSM437099	66	MALE	G1	unknow	unknow	unknow	I
GSM437100	63	MALE	G2	unknow	unknow	unknow	I
GSM437101	88	MALE	G2	unknow	unknow	unknow	I
GSM437102	66	MALE	G2	unknow	unknow	unknow	I
GSM437103	80	FEMALE	G2	unknow	unknow	unknow	I
GSM437104	62	MALE	G2	unknow	unknow	unknow	I
GSM437105	82	MALE	G2	unknow	unknow	unknow	I
GSM437106	78	FEMALE	G2	unknow	unknow	unknow	I
GSM437107	76	MALE	G1	unknow	unknow	unknow	I
GSM437108	87	FEMALE	G2	unknow	unknow	unknow	I
GSM437109	74	FEMALE	G2	unknow	unknow	unknow	I
GSM437110	55	MALE	G2	unknow	unknow	unknow	I
GSM437111	71	MALE	G2	unknow	unknow	unknow	I
GSM437112	86	FEMALE	G2	unknow	unknow	unknow	I
GSM437113	58	MALE	G2	unknow	unknow	unknow	I
GSM437114	78	MALE	G2	unknow	unknow	unknow	I
GSM437115	57	MALE	G1	unknow	unknow	unknow	I
GSM437116	81	MALE	G2	unknow	unknow	unknow	I
GSM437117	74	FEMALE	G2	unknow	unknow	unknow	II
GSM437118	77	FEMALE	G3	unknow	unknow	unknow	II
GSM437119	41	MALE	G2	unknow	unknow	unknow	II
GSM437120	43	FEMALE	G2	unknow	unknow	unknow	II
GSM437121	51	FEMALE	G2	unknow	unknow	unknow	II
GSM437122	70	MALE	G2	unknow	unknow	unknow	II
GSM437123	78	FEMALE	G2	unknow	unknow	unknow	II
GSM437124	80	MALE	G2	unknow	unknow	unknow	II
GSM437125	66	MALE	G2	unknow	unknow	unknow	II
GSM437126	76	FEMALE	G2	unknow	unknow	unknow	II
GSM437127	58	FEMALE	G3	unknow	unknow	unknow	II
GSM437128	74	MALE	G2	unknow	unknow	unknow	II
GSM437129	49	MALE	G2	unknow	unknow	unknow	II
GSM437130	54	FEMALE	G2	unknow	unknow	unknow	II
GSM437131	71	FEMALE	G2	unknow	unknow	unknow	II
GSM437132	79	FEMALE	G2	unknow	unknow	unknow	II
GSM437133	75	FEMALE	G1	unknow	unknow	unknow	II
GSM437134	74	FEMALE	G2	unknow	unknow	unknow	II
GSM437135	74	FEMALE	G2	unknow	unknow	unknow	II
GSM437136	83	FEMALE	G2	unknow	unknow	unknow	II
GSM437137	73	MALE	G2	unknow	unknow	unknow	II
GSM437138	57	FEMALE	G1	unknow	unknow	unknow	II
GSM437139	65	FEMALE	G2	unknow	unknow	unknow	II
GSM437140	86	FEMALE	G2	unknow	unknow	unknow	II
GSM437141	89	FEMALE	G1	unknow	unknow	unknow	II
GSM437142	56	FEMALE	G3	unknow	unknow	unknow	II
GSM437143	86	FEMALE	G3	unknow	unknow	unknow	II
GSM437144	71	MALE	G2	unknow	unknow	unknow	II
GSM437145	78	FEMALE	G2	unknow	unknow	unknow	II
GSM437146	76	MALE	G2	unknow	unknow	unknow	II
GSM437147	66	FEMALE	G3	unknow	unknow	unknow	II
GSM437148	65	FEMALE	G2	unknow	unknow	unknow	II
GSM437149	74	FEMALE	G2	unknow	unknow	unknow	II
GSM437150	67	MALE	G1	unknow	unknow	unknow	II
GSM437151	56	MALE	G2	unknow	unknow	unknow	II
GSM437152	48	FEMALE	G2	unknow	unknow	unknow	II
GSM437153	68	MALE	G2	unknow	unknow	unknow	II
GSM437154	71	MALE	G2	unknow	unknow	unknow	II
GSM437155	38	FEMALE	G2	unknow	unknow	unknow	II
GSM437156	73	MALE	G2	unknow	unknow	unknow	II
GSM437157	59	FEMALE	G3	unknow	unknow	unknow	II
GSM437158	76	FEMALE	G2	unknow	unknow	unknow	II
GSM437159	71	MALE	G2	unknow	unknow	unknow	II
GSM437160	58	MALE	G2	unknow	unknow	unknow	II
GSM437161	60	MALE	G2	unknow	unknow	unknow	II
GSM437162	71	MALE	G2	unknow	unknow	unknow	II
GSM437163	64	FEMALE	G2	unknow	unknow	unknow	II
GSM437164	84	FEMALE	G2	unknow	unknow	unknow	II
GSM437165	87	FEMALE	G2	unknow	unknow	unknow	II
GSM437166	51	MALE	G2	unknow	unknow	unknow	II
GSM437167	69	MALE	G2	unknow	unknow	unknow	II
GSM437168	78	MALE	G2	unknow	unknow	unknow	II
GSM437169	65	FEMALE	G2	unknow	unknow	unknow	II
GSM437170	54	MALE	G2	unknow	unknow	unknow	II
GSM437171	40	FEMALE	G1	unknow	unknow	unknow	II
GSM437172	68	MALE	G2	unknow	unknow	unknow	II
GSM437173	52	FEMALE	G2	unknow	unknow	unknow	II
GSM437174	46	MALE	G2	unknow	unknow	unknow	III
GSM437175	39	MALE	G2	unknow	unknow	unknow	III
GSM437176	38	MALE	G2	unknow	unknow	unknow	III
GSM437177	26	MALE	G2	unknow	unknow	unknow	III
GSM437178	71	FEMALE	G2	unknow	unknow	unknow	III
GSM437179	64	FEMALE	G2	unknow	unknow	unknow	III
GSM437180	53	MALE	G1	unknow	unknow	unknow	III
GSM437181	53	FEMALE	G2	unknow	unknow	unknow	III
GSM437182	92	FEMALE	G2	unknow	unknow	unknow	III
GSM437183	60	MALE	G1	unknow	unknow	unknow	III
GSM437184	74	MALE	G3	unknow	unknow	unknow	III
GSM437185	48	FEMALE	G1	unknow	unknow	unknow	III
GSM437186	63	MALE	G2	unknow	unknow	unknow	III
GSM437187	58	MALE	G3	unknow	unknow	unknow	III
GSM437188	75	MALE	G2	unknow	unknow	unknow	III
GSM437189	63	MALE	G2	unknow	unknow	unknow	III
GSM437190	46	MALE	G2	unknow	unknow	unknow	III
GSM437191	71	FEMALE	G2	unknow	unknow	unknow	III
GSM437192	63	MALE	G2	unknow	unknow	unknow	III
GSM437193	87	FEMALE	G1	unknow	unknow	unknow	III
GSM437194	63	MALE	G2	unknow	unknow	unknow	III
GSM437195	87	MALE	G2	unknow	unknow	unknow	III
GSM437196	30	MALE	G3	unknow	unknow	unknow	III
GSM437197	83	FEMALE	G2	unknow	unknow	unknow	III
GSM437198	55	MALE	G1	unknow	unknow	unknow	III
GSM437199	66	MALE	G2	unknow	unknow	unknow	III
GSM437200	69	MALE	G2	unknow	unknow	unknow	III
GSM437201	64	FEMALE	G2	unknow	unknow	unknow	III
GSM437202	62	MALE	G3	unknow	unknow	unknow	III
GSM437203	67	FEMALE	G3	unknow	unknow	unknow	III
GSM437204	57	MALE	G2	unknow	unknow	unknow	III
GSM437205	73	FEMALE	G2	unknow	unknow	unknow	III
GSM437206	83	FEMALE	G2	unknow	unknow	unknow	III
GSM437207	65	FEMALE	G2	unknow	unknow	unknow	III
GSM437208	63	FEMALE	G2	unknow	unknow	unknow	III
GSM437209	69	MALE	G3	unknow	unknow	unknow	III
GSM437210	71	FEMALE	G2	unknow	unknow	unknow	III
GSM437211	51	FEMALE	G3	unknow	unknow	unknow	III
GSM437212	78	FEMALE	G3	unknow	unknow	unknow	III
GSM437213	72	MALE	G3	unknow	unknow	unknow	III
GSM437214	46	MALE	G2	unknow	unknow	unknow	III
GSM437215	67	MALE	G2	unknow	unknow	unknow	III
GSM437216	67	MALE	G3	unknow	unknow	unknow	III
GSM437217	26	MALE	G2	unknow	unknow	unknow	III
GSM437218	78	FEMALE	G2	unknow	unknow	unknow	III
GSM437219	71	FEMALE	G2	unknow	unknow	unknow	III
GSM437220	60	FEMALE	G2	unknow	unknow	unknow	III
GSM437221	46	MALE	G2	unknow	unknow	unknow	III
GSM437222	41	MALE	G2	unknow	unknow	unknow	III
GSM437223	75	FEMALE	G2	unknow	unknow	unknow	III
GSM437224	54	MALE	G2	unknow	unknow	unknow	III
GSM437225	78	FEMALE	G2	unknow	unknow	unknow	III
GSM437226	61	FEMALE	G2	unknow	unknow	unknow	III
GSM437227	74	MALE	G2	unknow	unknow	unknow	III
GSM437228	79	FEMALE	G2	unknow	unknow	unknow	III
GSM437229	81	FEMALE	G3	unknow	unknow	unknow	III
GSM437230	62	FEMALE	G2	unknow	unknow	unknow	III
GSM437231	64	MALE	G2	unknow	unknow	unknow	IV
GSM437232	72	FEMALE	G2	unknow	unknow	unknow	IV
GSM437233	59	FEMALE	G1	unknow	unknow	unknow	IV
GSM437234	46	MALE	G2	unknow	unknow	unknow	IV
GSM437235	69	MALE	G3	unknow	unknow	unknow	IV
GSM437236	73	MALE	G2	unknow	unknow	unknow	IV
GSM437237	66	MALE	G2	unknow	unknow	unknow	IV
GSM437238	54	MALE	G2	unknow	unknow	unknow	IV
GSM437239	88	MALE	G2	unknow	unknow	unknow	IV
GSM437240	58	MALE	G2	unknow	unknow	unknow	IV
GSM437241	82	FEMALE	G3	unknow	unknow	unknow	IV
GSM437242	58	FEMALE	G3	unknow	unknow	unknow	IV
GSM437243	69	MALE	G2	unknow	unknow	unknow	IV
GSM437244	51	MALE	G2	unknow	unknow	unknow	IV
GSM437245	70	FEMALE	G2	unknow	unknow	unknow	IV
GSM437246	82	FEMALE	G2	unknow	unknow	unknow	IV
GSM437247	60	MALE	G3	unknow	unknow	unknow	IV
GSM437248	52	MALE	G3	unknow	unknow	unknow	IV
GSM437249	59	MALE	G2	unknow	unknow	unknow	IV
GSM437250	56	MALE	G3	unknow	unknow	unknow	IV
GSM437251	63	MALE	G2	unknow	unknow	unknow	IV
GSM437252	65	FEMALE	G2	unknow	unknow	unknow	IV
GSM437253	54	MALE	G3	unknow	unknow	unknow	IV
GSM437254	76	MALE	G3	unknow	unknow	unknow	IV
GSM437255	58	FEMALE	G2	unknow	unknow	unknow	IV
GSM437256	69	FEMALE	G2	unknow	unknow	unknow	IV
GSM437257	42	FEMALE	G2	unknow	unknow	unknow	IV
GSM437258	78	FEMALE	G2	unknow	unknow	unknow	IV
GSM437259	51	MALE	G2	unknow	unknow	unknow	IV
GSM437260	63	MALE	G2	unknow	unknow	unknow	IV
GSM437261	66	MALE	G2	unknow	unknow	unknow	IV
GSM437262	73	MALE	G2	unknow	unknow	unknow	IV
GSM437263	62	MALE	G2	unknow	unknow	unknow	IV
GSM437264	82	FEMALE	G2	unknow	unknow	unknow	IV
GSM437265	76	MALE	G2	unknow	unknow	unknow	IV
GSM437266	78	FEMALE	G3	unknow	unknow	unknow	IV
GSM437267	66	FEMALE	G3	unknow	unknow	unknow	IV
GSM437268	68	MALE	G2	unknow	unknow	unknow	IV
GSM437269	47	MALE	G2	unknow	unknow	unknow	IV
GSM734111	unknow	MALE	G3	T3	N1	M0	III
GSM734112	unknow	FEMALE	G2	T3	N1	M0	III
GSM734113	unknow	MALE	G2	T3	N1	M0	III
GSM734114	unknow	MALE	G3	T3	N1	M0	III
GSM734115	unknow	FEMALE	G3	T3	N2	M1	IV
GSM734116	unknow	FEMALE	G2	T3	N1	M0	III
GSM734117	unknow	MALE	G2	T4	N0	M1	IV
GSM734118	unknow	MALE	G2	T3	N1	M1	IV
GSM734119	unknow	FEMALE	G2	T3	N2	M1	IV
GSM734120	unknow	MALE	G2	T3	N0	M0	II
GSM734121	unknow	MALE	G2	T3	N1	M0	III
GSM734122	unknow	MALE	G2	T3	N1	M0	III
GSM734123	unknow	MALE	G3	T3	N1	M0	III
GSM734124	unknow	MALE	G3	T3	N1	M0	III
GSM734125	unknow	MALE	G2	T2	N2	M0	III
GSM734126	unknow	FEMALE	G2	T3	N1	M0	III
GSM734127	unknow	MALE	G2	T3	N2	M0	III
GSM734128	unknow	MALE	G2	T3	N1	M0	III
GSM734129	unknow	FEMALE	G3	T3	N1	M0	III
GSM734130	unknow	MALE	G2	T3	N1	M1	IV
GSM734131	unknow	MALE	G2	T3	N1	M1	IV
GSM734132	unknow	MALE	G2	T3	N1	M1	IV
GSM734133	unknow	MALE	G2	T3	N2	M1	IV
GSM734134	unknow	MALE	G2	T3	N1	M1	IV
GSM734135	unknow	FEMALE	G2	T3	N2	M1	IV
GSM734136	unknow	MALE	G3	T3	N1	M1	IV
GSM734137	unknow	MALE	G2	T3	N1	M1	IV
GSM734138	unknow	FEMALE	G2	T3	N1	M1	IV
GSM734139	unknow	MALE	G2	T3	N1	M1	IV
GSM734140	unknow	MALE	G2	T3	N1	M1	IV
GSM734141	unknow	FEMALE	G2	T4	N0	M1	IV
GSM734142	unknow	MALE	G2	T3	N0	M1	IV
GSM734143	unknow	FEMALE	G2	T3	N0	M0	II
GSM734144	unknow	MALE	G2	T3	N0	M0	II
GSM734145	unknow	FEMALE	G3	T3	N0	M0	II
GSM734146	unknow	MALE	G2	T3	N0	M0	II
GSM734147	unknow	MALE	G2	T3	N0	M0	II
GSM734148	unknow	FEMALE	G3	T4	unknow	unknow	II
GSM734149	unknow	FEMALE	G3	T3	N0	M0	II
GSM734150	unknow	MALE	G1	T3	N0	M0	II
GSM734151	unknow	FEMALE	G2	T3	N0	M0	II
GSM734152	unknow	FEMALE	G2	T3	N0	M0	II
GSM734153	unknow	FEMALE	G2	T4	N0	M0	II
GSM734154	unknow	MALE	G2	T3	N0	M0	II
GSM734155	unknow	MALE	G2	T3	N0	M0	II
GSM734156	unknow	MALE	G2	T3	N0	M0	II
GSM734157	unknow	MALE	G2	T3	N0	M0	II
GSM734158	unknow	FEMALE	G2	T3	N0	M0	II
GSM734159	unknow	MALE	G2	T3	N0	M0	II
GSM734160	unknow	FEMALE	G2	T3	N0	M0	II
GSM734161	unknow	MALE	G1	T2	N0	M0	I
GSM734162	unknow	FEMALE	G2	T2	N0	M0	I
GSM734163	unknow	FEMALE	G2	T2	N0	M0	I
GSM734164	unknow	MALE	G1	T2	N0	M0	I
GSM734165	unknow	MALE	G2	T2	N0	M0	I
GSM734166	unknow	MALE	G2	T2	N0	M0	I
GSM734167	unknow	MALE	G2	T2	N0	M0	I
GSM734168	unknow	FEMALE	G1	T3	N1	M0	III
GSM734169	unknow	FEMALE	G2	T3	N1	M0	III
GSM734170	unknow	FEMALE	G2	T3	N0	M0	II
GSM734171	unknow	MALE	G2	T4	N0	M0	II
GSM734172	unknow	FEMALE	G2	T3	N0	M0	II
GSM734173	unknow	MALE	G2	T3	N0	M1	IV
GSM734174	unknow	FEMALE	G2	T3	N1	M0	III
GSM734175	unknow	MALE	G2	T3	N2	M0	III
GSM971957	34.5	MALE	unknow	T4	N2	M1	IV
GSM971958	36.4	FEMALE	unknow	T3	N2	M1	IV
GSM971959	36.9	MALE	unknow	T4	N0	M0	II
GSM971960	38.2	FEMALE	unknow	T2	N0	M0	I
GSM971961	39.2	FEMALE	unknow	T3	N1	M1	IV
GSM971962	60.9	MALE	unknow	T4	N2	M0	III
GSM971963	78.2	MALE	unknow	T3	N0	M0	II
GSM971964	35.4	FEMALE	unknow	T2	N2	M0	III
GSM971965	37.5	FEMALE	unknow	T3	N0	M0	II
GSM971966	40.5	FEMALE	unknow	T3	N1	M0	III
GSM971967	42.6	MALE	unknow	T3	N0	M0	II
GSM971968	44.9	FEMALE	unknow	T4	N0	M0	II
GSM971969	30.2	MALE	unknow	T1	N0	M0	I
GSM971970	31.7	FEMALE	unknow	T2	N0	M0	I
GSM971971	34.7	FEMALE	unknow	T4	N2	M1	IV
GSM971972	40.2	MALE	unknow	T2	N0	M0	I
GSM971973	24.9	MALE	unknow	T3	N0	M0	II
GSM971974	40.7	FEMALE	unknow	T4	N1	M1	IV
GSM971975	41.9	FEMALE	unknow	T3	N0	M0	II
GSM971976	45.2	FEMALE	unknow	T4	N0	M0	II
GSM971977	40.8	FEMALE	unknow	T4	N1	M0	III
GSM971978	71.4	FEMALE	unknow	T2	N0	M0	I
GSM971979	66.4	FEMALE	unknow	T3	N0	M0	II
GSM971980	76.9	MALE	unknow	T4	N1	M0	III
GSM971981	81.8	MALE	unknow	T3	N0	M0	II
GSM971982	79.3	MALE	unknow	T4	N2	M0	III
GSM971983	75.3	MALE	unknow	T3	N1	M0	III
GSM971984	68	FEMALE	unknow	T4	N0	M0	II
GSM971985	66.6	MALE	unknow	T0	N0	M0	0
GSM971986	66.3	MALE	unknow	T3	N0	M0	II
GSM971987	66.7	MALE	unknow	T3	N0	M0	II
GSM971988	77.2	FEMALE	unknow	T4	N1	M1	IV
GSM971989	71.3	MALE	unknow	T2	N0	M0	I
GSM971990	83.1	MALE	unknow	T2	N0	M0	I
GSM971991	71.3	MALE	unknow	T3	N0	M0	II
GSM971992	85.6	MALE	unknow	T4	N0	M0	II
GSM971993	67.5	MALE	unknow	T3	N0	M0	II
GSM971994	80.9	MALE	unknow	T3	N0	M0	II
GSM971995	61.8	FEMALE	unknow	T4	N0	M0	II
GSM971996	63	FEMALE	unknow	T3	N1	M0	III
GSM971997	72	MALE	unknow	T3	N2	M0	III
GSM971998	74.8	MALE	unknow	T3	N1	M0	III
GSM971999	61.5	MALE	unknow	T3	N1	M0	III
GSM972000	76.4	FEMALE	unknow	T3	N2	M0	III
GSM972001	71.5	MALE	unknow	T2	N1	M0	III
GSM972002	77.8	MALE	unknow	T4	N1	M0	III
GSM972003	64.6	MALE	unknow	T3	N2	M1	IV
GSM972004	62.9	FEMALE	unknow	T3	N1	M1	IV
GSM972005	66.1	MALE	unknow	T4	N1	M1	IV
GSM972006	67.5	FEMALE	unknow	T3	N0	M1	IV
GSM972007	71	MALE	unknow	T4	N2	M1	IV
GSM972008	67.3	MALE	unknow	T4	N2	M1	IV
GSM972009	68.1	MALE	unknow	T3	N2	M1	IV
GSM972010	74.5	MALE	unknow	T3	N1	M1	IV
GSM972011	75.3	FEMALE	unknow	T4	N1	M1	IV
GSM972012	86.8	FEMALE	unknow	T3	N1	M1	IV
GSM972013	89.4	FEMALE	unknow	T2	N1	M1	IV
GSM972014	65.8	MALE	unknow	T3	N0	M1	IV
GSM972015	92.4	FEMALE	unknow	T3	N0	M0	II
GSM972016	74.5	FEMALE	unknow	T3	N0	M0	II
GSM972017	73	FEMALE	unknow	T3	N2	M0	III
GSM972018	68	FEMALE	unknow	T2	N2	M0	III
GSM972019	54	MALE	unknow	T3	N3	M0	III
GSM972020	49	FEMALE	unknow	T3	N2	M0	III
GSM972021	58	FEMALE	unknow	T3	N2	M0	III
GSM972022	76	FEMALE	unknow	T3	N2	M0	III
GSM972023	59	FEMALE	unknow	T3	N1	M0	III
GSM972024	62	MALE	unknow	T2	N2	M0	III
GSM972025	49	MALE	unknow	T3	N2	M0	III
GSM972026	75	MALE	unknow	T3	N2	M0	III
GSM972027	70	FEMALE	unknow	T3	N2	M0	III
GSM972028	46	FEMALE	unknow	T3	N2	M0	III
GSM972029	58	MALE	unknow	T4	N2	M0	III
GSM972030	68	FEMALE	unknow	T3	N3	M0	III
GSM972031	81	MALE	unknow	T3	N0	M0	II
GSM972032	64	FEMALE	unknow	T3	N0	M0	II
GSM972033	45	FEMALE	unknow	T4	N0	M0	II
GSM972034	77	MALE	unknow	T3	N0	M0	II
GSM972035	94	FEMALE	unknow	T3	N0	M0	II
GSM972036	47	FEMALE	unknow	T4	N0	M0	II
GSM972037	78	MALE	unknow	T4	N0	M0	II
GSM972038	61	MALE	unknow	T3	N0	M0	II
GSM972039	65	MALE	unknow	T4	N0	M1	IV
GSM972040	81	MALE	unknow	T3	N0	M0	II
GSM972041	78	MALE	unknow	T3	N0	M0	II
GSM972042	83	MALE	unknow	T3	N0	M0	II
GSM972043	56	MALE	unknow	T3	N0	M1	IV
GSM972044	58	MALE	unknow	T4	N0	M0	II
GSM972045	71	MALE	unknow	T3	N0	M1	IV
GSM972046	54	MALE	unknow	T3	N0	M0	II
GSM972047	93	FEMALE	unknow	T3	N0	M0	II
GSM972048	50	FEMALE	unknow	T4	N0	M1	IV
GSM972049	79	MALE	unknow	T3	N0	M0	II
GSM972050	75	FEMALE	unknow	T3	N0	M0	II
GSM972051	34	FEMALE	unknow	T3	N0	M1	IV
GSM972052	68	MALE	unknow	T2	N0	M0	II
GSM972053	55	MALE	unknow	T2	N0	M0	II
GSM972054	82	MALE	unknow	T3	N0	M0	II
GSM972055	31	FEMALE	unknow	T4	N0	M0	II
GSM972056	78	FEMALE	unknow	T4	N0	M0	II
GSM972057	70	MALE	unknow	T3	N0	M0	II
GSM972058	75	FEMALE	unknow	T3	N0	M0	II
GSM972059	76	FEMALE	unknow	T3	N0	M0	II
GSM972060	66	MALE	unknow	T3	N0	M0	II
GSM972061	78	FEMALE	unknow	T4	N0	M0	II
GSM972062	43	FEMALE	unknow	T4	N0	M0	II
GSM972063	54	MALE	unknow	T3	N0	M0	II
GSM972064	60	MALE	unknow	T4	N0	M1	IV
GSM972065	48	MALE	unknow	T3	N0	M0	II
GSM972066	69	MALE	unknow	T4	N0	M1	IV
GSM972067	83	FEMALE	unknow	T3	N0	M0	II
GSM972068	44	MALE	unknow	T4	N0	M0	II
GSM972069	68	MALE	unknow	T3	N0	M0	II
GSM972070	64	FEMALE	unknow	T4	N0	M0	II
GSM972071	68	FEMALE	unknow	T3	N0	M0	II
GSM972072	70	FEMALE	unknow	T4	N0	M0	II
GSM972073	80	FEMALE	unknow	T3	N0	M0	II
GSM972074	70	FEMALE	unknow	T4	N0	M0	II
GSM972075	42	MALE	unknow	T4	N0	M0	II
GSM972076	48	MALE	unknow	T3	N0	M0	II
GSM972077	58	FEMALE	unknow	T3	N0	M0	II
GSM972078	63	MALE	unknow	T3	N0	M0	II
GSM972079	44	MALE	unknow	T3	N0	M0	II
GSM972080	61	MALE	unknow	T4	N0	M0	II
GSM972081	68	FEMALE	unknow	T3	N0	M0	II
GSM972082	75	MALE	unknow	T3	N0	M0	II
GSM972083	65	FEMALE	unknow	T3	N0	M0	II
GSM972084	73	FEMALE	unknow	T3	N0	M0	II
GSM972085	56	MALE	unknow	T3	N0	M0	II
GSM972086	81	MALE	unknow	T3	N0	M0	II
GSM972087	84	FEMALE	unknow	T3	N0	M0	II
GSM972088	73	FEMALE	unknow	T4	N0	M0	II
GSM972089	68	FEMALE	unknow	T3	N0	M0	II
GSM972090	72	FEMALE	unknow	T3	N0	M0	II
GSM972091	67	MALE	unknow	T3	N0	M0	II
GSM972092	76	FEMALE	unknow	T3	N0	M0	II
GSM972093	55	FEMALE	unknow	T4	N0	M0	II
GSM972094	67	FEMALE	unknow	T3	N0	M0	II
GSM972095	50	MALE	unknow	T3	N0	M0	II
GSM972096	63	FEMALE	unknow	T2	N1	M0	III
GSM972097	64	MALE	unknow	T4	N1	M0	III
GSM972098	66	MALE	unknow	T4	N2	M0	III
GSM972099	78	MALE	unknow	T3	N1	M0	III
GSM972100	71	FEMALE	unknow	T4	N2	M0	III
GSM972101	56	MALE	unknow	T3	N1	M0	III
GSM972102	22	MALE	unknow	T3	N1	M0	III
GSM972103	66	MALE	unknow	T3	N2	M0	III
GSM972104	72	FEMALE	unknow	T3	N3	M0	III
GSM972105	53	MALE	unknow	T2	N3	M0	III
GSM972106	96	FEMALE	unknow	T3	N1	M0	III
GSM972107	76	MALE	unknow	T3	N1	M0	III
GSM972108	64	MALE	unknow	T4	N1	M0	III
GSM972109	96	MALE	unknow	T3	N1	M0	III
GSM972110	76	MALE	unknow	T4	N2	M0	III
GSM972111	63	MALE	unknow	T3	N2	M0	III
GSM972112	64	FEMALE	unknow	T3	N2	M0	III
GSM972113	63	FEMALE	unknow	T3	N1	M0	III
GSM972114	73	MALE	unknow	T3	N1	M0	III
GSM972115	59	FEMALE	unknow	T3	N3	M0	III
GSM972116	79	FEMALE	unknow	T3	N2	M0	III
GSM972117	78	FEMALE	unknow	T3	N1	M0	III
GSM972118	64	MALE	unknow	T3	N2	M0	III
GSM972119	96	MALE	unknow	T4	N1	M0	III
GSM972120	96	FEMALE	unknow	T3	N1	M0	III
GSM972121	96	MALE	unknow	T3	N1	M0	III
GSM972122	97	FEMALE	unknow	T4	N1	M0	III
GSM972123	53	MALE	unknow	T3	N0	M0	II
GSM972124	49	FEMALE	unknow	T3	N0	M0	II
GSM972125	64	FEMALE	unknow	T3	N0	M0	II
GSM972126	61	MALE	unknow	T3	N0	M0	II
GSM972127	66	FEMALE	unknow	T3	N0	M0	II
GSM972128	64	MALE	unknow	T3	N0	M0	II
GSM972129	76	MALE	unknow	T2	N0	M0	II
GSM972130	76	MALE	unknow	T4	N0	M0	II
GSM972131	78	FEMALE	unknow	T3	N0	M0	II
GSM972132	87	FEMALE	unknow	T3	N0	M0	II
GSM972133	64	MALE	unknow	T3	unknow	M0	III
GSM972134	74	MALE	unknow	T3	N2	M0	III
GSM972135	78	FEMALE	unknow	T3	N0	M0	II
GSM972136	54	MALE	unknow	T3	N1	M0	III
GSM972137	68	MALE	unknow	T3	N0	M0	II
GSM972138	77	MALE	unknow	T3	N0	M0	II
GSM972139	69	FEMALE	unknow	T3	N1	M0	III
GSM972140	64	MALE	unknow	T4	N0	M0	II
GSM972141	58	MALE	unknow	T3	N2	M0	III
GSM972142	86	FEMALE	unknow	T3	N2	M0	III
GSM972143	57	MALE	unknow	T4	N0	M0	II
GSM972144	63	FEMALE	unknow	T3	N0	M0	II
GSM972145	63	FEMALE	unknow	T3	N2	M0	III
GSM972146	60	MALE	unknow	T3	N2	M0	III
GSM972147	79	MALE	unknow	T3	N0	M0	II
GSM972148	59	MALE	unknow	T3	N1	M0	III
GSM972149	64	MALE	unknow	T3	N0	M0	II
GSM972150	55	FEMALE	unknow	T3	N1	M0	III
GSM972151	75	FEMALE	unknow	T3	N1	M0	III
GSM972152	70	FEMALE	unknow	T3	N1	M0	III
GSM972153	71	MALE	unknow	T3	N0	M0	II
GSM972154	49	FEMALE	unknow	T4	N2	M0	III
GSM972155	42	MALE	unknow	T3	N2	M0	III
GSM972156	67	MALE	unknow	T3	N1	M0	III
GSM972157	57	MALE	unknow	T3	N1	M0	III
GSM972158	45	FEMALE	unknow	T3	N2	M0	III
GSM972159	67	MALE	unknow	T3	N1	M0	III
GSM972160	73	MALE	unknow	T3	N0	M0	II
GSM972161	91	FEMALE	unknow	T3	N0	M0	II
GSM972162	73	FEMALE	unknow	T3	N1	M0	III
GSM972163	71	MALE	unknow	T4	N0	M0	II
GSM972164	70	MALE	unknow	T3	unknow	M0	III
GSM972165	67	MALE	unknow	T4	N0	M0	II
GSM972166	42	FEMALE	unknow	T3	unknow	M0	III
GSM972167	47	MALE	unknow	T3	N0	M0	II
GSM972168	76	MALE	unknow	T4	unknow	M0	III
GSM972169	50	MALE	unknow	T4	N0	M0	II
GSM972170	67	FEMALE	unknow	T2	N2	M0	III
GSM972171	70	FEMALE	unknow	T4	N1	M0	III
GSM972172	88	FEMALE	unknow	T4	N0	M0	II
GSM972173	59	FEMALE	unknow	T4	N0	M0	II
GSM972174	75	MALE	unknow	T3	N1	M0	III
GSM972175	83	FEMALE	unknow	T3	N1	M0	III
GSM972176	85	FEMALE	unknow	T4	N2	M0	III
GSM972177	71	MALE	unknow	unknow	unknow	unknow	II
GSM972178	69	FEMALE	unknow	unknow	unknow	unknow	III
GSM972179	77	MALE	unknow	unknow	unknow	unknow	II
GSM972180	66	FEMALE	unknow	unknow	unknow	unknow	II
GSM972181	69	MALE	unknow	unknow	unknow	unknow	III
GSM972182	53	MALE	unknow	T4	N0	M0	II
GSM972183	62	FEMALE	unknow	unknow	unknow	unknow	III
GSM972184	70	FEMALE	unknow	unknow	unknow	unknow	II
GSM972185	58	FEMALE	unknow	unknow	unknow	unknow	III
GSM972186	50	FEMALE	unknow	unknow	unknow	unknow	III
GSM972187	62	MALE	unknow	T3	N0	M0	II
GSM972188	58	FEMALE	unknow	T3	N2	M0	III
GSM972189	63	MALE	unknow	T4	unknow	M0	III
GSM972190	68	MALE	unknow	T3	N0	M0	II
GSM972191	49	MALE	unknow	T3	N1	M0	III
GSM972192	72	FEMALE	unknow	T3	N0	M0	II
GSM972193	51	FEMALE	unknow	T3	N1	M0	III
GSM972194	43	MALE	unknow	T3	N2	M0	III
GSM972195	54	FEMALE	unknow	T3	N0	M0	II
GSM972196	69	FEMALE	unknow	T3	N0	M0	II
GSM972197	78	FEMALE	unknow	T3	N0	M0	II
GSM972198	52	FEMALE	unknow	T3	N1	M0	III
GSM972199	73	MALE	unknow	T3	N2	M0	III
GSM972200	61	MALE	unknow	T3	N0	M0	II
GSM972201	78	MALE	unknow	T3	N2	M0	III
GSM972202	57	FEMALE	unknow	T3	N1	M0	III
GSM972203	66	FEMALE	unknow	T3	N2	M0	III
GSM972204	78	MALE	unknow	unknow	unknow	unknow	II
GSM972205	76	MALE	unknow	unknow	unknow	unknow	II
GSM972206	74	MALE	unknow	unknow	unknow	unknow	II
GSM972207	65	MALE	unknow	T3	N1	M0	III
GSM972208	63	MALE	unknow	T4	N2	M1	IV
GSM972209	54	MALE	unknow	T3	N2	M1	IV
GSM972210	50	MALE	unknow	T3	unknow	M1	IV
GSM972211	65	MALE	unknow	T3	N1	M0	III
GSM972212	54	FEMALE	unknow	T3	N1	M1	IV
GSM972213	71	FEMALE	unknow	T3	N0	M1	IV
GSM972214	88	FEMALE	unknow	T3	N2	M1	IV
GSM972215	73	FEMALE	unknow	T4	N2	M0	III
GSM972216	45	FEMALE	unknow	T3	N2	M1	IV
GSM972217	73	MALE	unknow	T3	N1	M1	IV
GSM972218	75	FEMALE	unknow	T4	N3	M1	IV
GSM972219	60	MALE	unknow	T3	N2	M1	IV
GSM972220	81	MALE	unknow	T3	N1	M0	III
GSM972221	75	FEMALE	unknow	T3	N0	M0	II
GSM972222	69	FEMALE	unknow	T3	N0	M0	II
GSM972223	78	MALE	unknow	T3	N0	M0	II
GSM972224	74	MALE	unknow	T4	N2	M0	III
GSM972225	51	MALE	unknow	T3	N0	M0	II
GSM972226	57	MALE	unknow	T4	N0	M0	II
GSM972227	61	MALE	unknow	T3	N2	M1	IV
GSM972228	68	MALE	unknow	T3	N0	M0	II
GSM972229	81	FEMALE	unknow	T3	N0	M0	II
GSM972230	55	MALE	unknow	T3	N1	M0	III
GSM972231	54	MALE	unknow	T3	N1	M1	IV
GSM972232	69	MALE	unknow	T4	N2	M1	IV
GSM972233	67	MALE	unknow	T3	N0	M0	II
GSM972234	79	MALE	unknow	T3	N1	M1	IV
GSM972235	57	FEMALE	unknow	T2	N1	M0	III
GSM972236	71	MALE	unknow	T1	N0	M1	IV
GSM972237	55	FEMALE	unknow	T1	N0	M0	I
GSM972238	53	FEMALE	unknow	T2	N1	M0	III
GSM972239	59	MALE	unknow	T3	N0	M0	II
GSM972240	67	FEMALE	unknow	T3	N1	M1	IV
GSM972241	61	MALE	unknow	T3	N0	M0	II
GSM972242	69	MALE	unknow	T2	N0	M0	I
GSM972243	66	MALE	unknow	T3	N0	M0	II
GSM972244	51	FEMALE	unknow	T1	N0	M0	I
GSM972245	77	MALE	unknow	T4	N1	M1	IV
GSM972246	92	FEMALE	unknow	T3	N1	M0	III
GSM972247	79	MALE	unknow	T4	N0	M0	II
GSM972248	58	MALE	unknow	T3	N0	M0	II
GSM972249	74	FEMALE	unknow	T1	N0	M0	I
GSM972250	52	MALE	unknow	T3	N1	M0	III
GSM972251	57	MALE	unknow	T4	N1	M1	IV
GSM972252	37	FEMALE	unknow	T3	N1	M1	IV
GSM972253	56	FEMALE	unknow	T3	N2	M1	IV
GSM972254	77	FEMALE	unknow	T3	N0	M1	IV
GSM972255	81	FEMALE	unknow	T3	N0	M0	II
GSM972256	63	FEMALE	unknow	T4	N1	M1	IV
GSM972257	88	FEMALE	unknow	T4	N0	M0	II
GSM972258	77	FEMALE	unknow	T4	N0	M0	II
GSM972259	72	FEMALE	unknow	T4	N0	M0	II
GSM972260	70	MALE	unknow	T3	N2	M1	IV
GSM972261	79	FEMALE	unknow	T4	N1	M0	III
GSM972262	88	FEMALE	unknow	T4	N0	unknow	II
GSM972263	32	MALE	unknow	T2	N1	M0	III
GSM972264	46	MALE	unknow	T3	N0	M0	II
GSM972265	78	FEMALE	unknow	T3	N1	M0	III
GSM972266	56	MALE	unknow	T4	N2	M1	IV
GSM972267	82	MALE	unknow	T3	N0	M0	II
GSM972268	67	MALE	unknow	T2	N1	M0	III
GSM972269	70	MALE	unknow	T2	N0	M0	I
GSM972270	75	FEMALE	unknow	T4	N0	M0	II
GSM972271	92	MALE	unknow	T4	N1	M0	III
GSM972272	47	FEMALE	unknow	T3	N1	M1	IV
GSM972273	84	MALE	unknow	Tis	N0	M0	0
GSM972274	91	FEMALE	unknow	T4	N2	M0	III
GSM972275	76	MALE	unknow	T4	N0	M0	II
GSM972276	59	MALE	unknow	T3	N2	M0	III
GSM972277	88	FEMALE	unknow	T4	N0	M0	II
GSM972278	72	FEMALE	unknow	T2	N0	M0	I
GSM972279	67	FEMALE	unknow	T3	N1	M0	III
GSM972280	79	FEMALE	unknow	T4	N0	M0	II
GSM972281	64	MALE	unknow	T1	N0	M0	I
GSM972282	79	FEMALE	unknow	T2	N0	M0	I
GSM972283	65	MALE	unknow	T3	N0	M0	II
GSM972284	63	FEMALE	unknow	T4	N2	M1	IV
GSM972285	71	MALE	unknow	T2	N0	M0	II
GSM972286	24	MALE	unknow	T3	N0	M0	II
GSM972287	77	MALE	unknow	T3	N0	M0	II
GSM972288	53	MALE	unknow	T4	N1	M1	IV
GSM972289	72	MALE	unknow	T4	N1	M1	IV
GSM972290	70	FEMALE	unknow	T2	N0	M0	I
GSM972291	46	MALE	unknow	T4	N2	M0	III
GSM972292	62	FEMALE	unknow	T3	N0	M0	II
GSM972293	N/A	MALE	unknow	T2	N0	M0	I
GSM972294	74	MALE	unknow	T3	N0	M0	II
GSM972295	68	MALE	unknow	T4	N1	M0	III
GSM972296	77	FEMALE	unknow	Tis	N0	M0	0
GSM972297	77	MALE	unknow	T1	N0	M0	I
GSM972298	83	FEMALE	unknow	T3	N0	M0	II
GSM972299	54	FEMALE	unknow	T4	N2	M1	IV
GSM972300	75	MALE	unknow	Tis	N0	M0	0
GSM972301	74	MALE	unknow	T3	N2	M0	III
GSM972302	79	MALE	unknow	T4	N1	M0	III
GSM972303	80	FEMALE	unknow	T2	N0	M0	I
GSM972304	60	FEMALE	unknow	T3	N0	M0	II
GSM972305	82	FEMALE	unknow	T4	N2	M0	III
GSM972306	70	MALE	unknow	T3	N0	M0	II
GSM972307	71	FEMALE	unknow	T3	N0	M0	II
GSM972308	79	FEMALE	unknow	T3	N1	M0	III
GSM972309	78	MALE	unknow	T3	N0	M0	II
GSM972310	80	FEMALE	unknow	T3	N1	M0	III
GSM972311	55	MALE	unknow	T3	N0	M0	II
GSM972312	71	MALE	unknow	T3	N0	M0	II
GSM972313	83	FEMALE	unknow	T2	N0	M0	I
GSM972314	86	FEMALE	unknow	T3	N1	M0	III
GSM972315	60	FEMALE	unknow	T1	N0	M0	I
GSM972316	77	FEMALE	unknow	T3	N0	M0	II
GSM972317	85	MALE	unknow	T3	N0	M0	II
GSM972318	84	FEMALE	unknow	T3	N0	M0	II
GSM972319	71	FEMALE	unknow	T3	N0	M0	II
GSM972320	64	MALE	unknow	T2	N1	M0	III
GSM972321	52	MALE	unknow	T3	N2	M0	III
GSM972322	46	MALE	unknow	T3	N0	M0	II
GSM972323	67	FEMALE	unknow	T3	N1	M0	III
GSM972324	72	MALE	unknow	T3	N0	M0	II
GSM972325	55	MALE	unknow	T3	N1	M0	III
GSM972326	71	FEMALE	unknow	T3	N0	M0	II
GSM972327	60	MALE	unknow	T3	N0	M0	II
GSM972328	74	MALE	unknow	T3	N2	M0	III
GSM972329	61	MALE	unknow	T3	N0	M0	II
GSM972330	79	FEMALE	unknow	T3	N0	M0	II
GSM972331	79	MALE	unknow	T3	N0	M0	II
GSM972332	72	FEMALE	unknow	T3	N0	M0	II
GSM972333	49	MALE	unknow	T3	N0	M0	II
GSM972334	79	FEMALE	unknow	T3	N2	M0	III
GSM972335	73	MALE	unknow	T2	N0	M0	I
GSM972336	63	MALE	unknow	T3	N1	M0	III
GSM972337	80	FEMALE	unknow	T3	N1	M0	III
GSM972338	69	MALE	unknow	T3	N0	M0	II
GSM972339	67	MALE	unknow	T3	N1	M0	III
GSM972340	75	MALE	unknow	T3	N0	M0	II
GSM972341	89	FEMALE	unknow	T3	N1	M0	III
GSM972342	78	MALE	unknow	T2	N0	M0	I
GSM972343	86	MALE	unknow	T3	N0	M0	II
GSM972344	70	FEMALE	unknow	T3	N0	M0	II
GSM972345	83	MALE	unknow	T3	N2	M0	III
GSM972346	82	FEMALE	unknow	T3	N1	M0	III
GSM972347	73	FEMALE	unknow	T3	N0	M0	II
GSM972348	60	MALE	unknow	T3	N0	M0	II
GSM972349	79	FEMALE	unknow	T4	N1	M0	III
GSM972350	84	FEMALE	unknow	T3	N1	M0	III
GSM972351	71	MALE	unknow	T4	N0	M0	II
GSM972352	66	MALE	unknow	T3	N2	M0	III
GSM972353	46	FEMALE	unknow	T4	N0	M0	II
GSM972354	68	FEMALE	unknow	T3	N2	M0	III
GSM972355	72	MALE	unknow	T3	N0	M0	II
GSM972356	73	FEMALE	unknow	T3	N0	M0	II
GSM972357	88	FEMALE	unknow	T3	N0	M0	II
GSM972358	53	FEMALE	unknow	T3	N0	M0	II
GSM972359	56	FEMALE	unknow	T3	N0	M0	II
GSM972360	54	FEMALE	unknow	T3	N1	M0	III
GSM972361	72	FEMALE	unknow	T4	N2	M0	III
GSM972362	50	MALE	unknow	T3	N1	M0	III
GSM972363	68	FEMALE	unknow	T3	N1	M0	III
GSM972364	71	FEMALE	unknow	T3	N1	M0	III
GSM972365	59	FEMALE	unknow	T3	N2	M0	III
GSM972366	50	MALE	unknow	T3	N2	M0	III
GSM972367	72	MALE	unknow	T3	N1	M0	III
GSM972368	70	FEMALE	unknow	T3	N1	M0	III
GSM972369	58	MALE	unknow	T3	N2	M0	III
GSM972370	73	FEMALE	unknow	T3	N1	M0	III
GSM972371	47	MALE	unknow	T3	N1	M0	III
GSM972372	59	MALE	unknow	T4	N2	M0	III
GSM972373	66	MALE	unknow	T3	N1	M0	III
GSM972374	65	MALE	unknow	T1	N1	M0	III
GSM972375	46	FEMALE	unknow	T3	N1	M0	III
GSM972376	73	FEMALE	unknow	T3	N2	M0	III
GSM972377	59	FEMALE	unknow	T3	N1	M0	III
GSM972378	78	MALE	unknow	T3	N2	M0	III
GSM972379	63	FEMALE	unknow	T2	N1	M0	III
GSM972380	64	FEMALE	unknow	T3	N2	M0	III
GSM972381	63	MALE	unknow	T3	N0	M0	II
GSM972382	58	MALE	unknow	T3	N0	M0	II
GSM972383	70	FEMALE	unknow	T3	N0	M0	II
GSM972384	61	MALE	unknow	T3	N0	M0	II
GSM972385	70	MALE	unknow	T3	N0	M0	II
GSM972386	77	FEMALE	unknow	T3	N0	M0	II
GSM972387	62	MALE	unknow	T3	N0	M0	II
GSM972388	75	FEMALE	unknow	T3	N0	M0	II
GSM972389	77	MALE	unknow	T4	N0	M0	II
GSM972390	87	MALE	unknow	T3	N1	M0	III
GSM972391	68	MALE	unknow	T3	N0	M0	II
GSM972392	75	FEMALE	unknow	T4	N0	M0	II
GSM972393	76	MALE	unknow	T3	N0	M0	II
GSM972394	81	MALE	unknow	T3	N1	M0	III
GSM972395	64	MALE	unknow	T4	N1	M0	III
GSM972396	72	MALE	unknow	T3	N0	M0	II
GSM972397	83	FEMALE	unknow	T3	N0	M0	II
GSM972398	65	MALE	unknow	T3	N0	M0	II
GSM972399	54	FEMALE	unknow	T4	N1	M0	III
GSM972400	67.8	FEMALE	unknow	T4	N2	M1	IV
GSM972401	69	MALE	unknow	T3	N0	M0	II
GSM972402	71	MALE	unknow	T3	N0	M1	II
GSM972403	70	FEMALE	unknow	T3	N0	M0	II
GSM972404	68	MALE	unknow	T3	N0	M0	II
GSM972405	70	FEMALE	unknow	T4	N0	M0	II
GSM972406	66	FEMALE	unknow	T3	N0	M0	II
GSM972407	42	FEMALE	unknow	T4	N0	M0	II
GSM972408	66	MALE	unknow	T3	N0	M0	II
GSM972409	72	FEMALE	unknow	T4	N0	M0	II
GSM972410	68	FEMALE	unknow	T3	N0	M0	II
GSM972411	48	FEMALE	unknow	T1	N1	M0	III
GSM972412	78	MALE	unknow	T3	N2	M0	III
GSM972413	66	MALE	unknow	T3	N1	M0	III
GSM972414	52	FEMALE	unknow	T3	N0	M0	II
GSM972415	69	MALE	unknow	T3	N1	M0	III
GSM972416	49	MALE	unknow	T4	N0	M0	II
GSM972417	59	MALE	unknow	T3	N0	M0	II
GSM972418	64	MALE	unknow	T3	N0	M0	II
GSM972419	85	FEMALE	unknow	T3	N2	M0	III
GSM972420	83	MALE	unknow	T3	N2	M0	III
GSM972421	66	MALE	unknow	unknow	unknow	unknow	III
GSM972422	74	MALE	unknow	unknow	unknow	unknow	II
GSM972423	52	FEMALE	unknow	unknow	unknow	unknow	II
GSM972424	70	MALE	unknow	T3	N0	M0	II
GSM972425	72	FEMALE	unknow	T3	N1	M0	III
GSM972426	49	MALE	unknow	T3	N0	M0	II
GSM972427	63	MALE	unknow	T3	N0	M0	II
GSM972428	62	MALE	unknow	T3	N2	M0	III
GSM972429	64	MALE	unknow	T4	N2	M0	III
GSM972430	43	FEMALE	unknow	T3	N0	M0	II
GSM972431	59	MALE	unknow	T3	N1	M0	III
GSM972432	71	MALE	unknow	unknow	unknow	unknow	III
GSM972433	85	MALE	unknow	unknow	unknow	unknow	III
GSM972434	70	MALE	unknow	unknow	unknow	unknow	II
GSM972435	71	MALE	unknow	unknow	unknow	unknow	III
GSM972436	81	MALE	unknow	unknow	unknow	unknow	II
GSM972437	48	FEMALE	unknow	T3	N2	M1	IV
GSM972438	44	MALE	unknow	T4	N1	M1	IV
GSM972439	65	MALE	unknow	T3	N1	M1	IV
GSM972440	50	MALE	unknow	T3	N0	M0	II
GSM972441	49	FEMALE	unknow	T4	N2	M1	IV
GSM972442	54	FEMALE	unknow	T3	N2	M1	IV
GSM972443	49	MALE	unknow	T3	N0	M0	II
GSM972444	73	MALE	unknow	T4	N2	unknow	III
GSM972445	48	MALE	unknow	T4	N0	M0	II
GSM972446	67	MALE	unknow	T3	N1	unknow	III
GSM972447	71	MALE	unknow	T3	N0	M0	II
GSM972448	74	FEMALE	unknow	T3	N0	M0	II
GSM972449	51	FEMALE	unknow	T4	N1	M0	III
GSM972450	80	MALE	unknow	T3	N0	M0	II
GSM972451	58	MALE	unknow	T4	N0	M0	II
GSM972452	75	FEMALE	unknow	T3	N2	M0	III
GSM972453	51	FEMALE	unknow	T3	N1	M0	III
GSM972454	62	MALE	unknow	T2	N0	M0	I
GSM972455	89	FEMALE	unknow	T3	N1	M0	III
GSM972456	82	FEMALE	unknow	T3	N0	M0	II
GSM972457	74	FEMALE	unknow	T3	N1	M0	III
GSM972458	65	MALE	unknow	T3	N0	M0	II
GSM972459	80	MALE	unknow	T3	N0	M0	II
GSM972460	70	FEMALE	unknow	T3	N0	M0	II
GSM972461	56	MALE	unknow	T3	N0	M0	II
GSM972462	72	MALE	unknow	T2	N0	M0	I
GSM972463	67	MALE	unknow	T4	N2	M0	III
GSM972464	76	FEMALE	unknow	T2	N0	M0	I
GSM972465	73	MALE	unknow	T3	N0	M0	II
GSM972466	73	FEMALE	unknow	T3	N1	M0	III
GSM972467	54	MALE	unknow	T3	N2	M0	III
GSM972468	73	MALE	unknow	T3	N0	M0	II
GSM972469	69	MALE	unknow	T2	N0	M0	I
GSM972470	50	MALE	unknow	T3	N0	M0	II
GSM972471	73	FEMALE	unknow	T2	N0	M0	I
GSM972472	58	MALE	unknow	T4	N0	M0	II
GSM972473	67	MALE	unknow	T3	N0	M0	II
GSM972474	49	FEMALE	unknow	T3	N1	M0	III
GSM972475	68	FEMALE	unknow	T3	N0	M0	II
GSM972476	61	MALE	unknow	T4	N1	M0	III
GSM972477	75	MALE	unknow	T3	N0	M0	II
GSM972478	80	MALE	unknow	T3	N0	M0	II
GSM972479	79	MALE	unknow	T4	N2	M0	III
GSM972480	78	MALE	unknow	T3	N0	M0	II
GSM972481	67	MALE	unknow	T3	N2	M0	III
GSM972482	90	FEMALE	unknow	T3	N0	M0	II
GSM972483	80	FEMALE	unknow	T3	N0	M0	II
GSM972484	68	MALE	unknow	T3	N0	M0	II
GSM972485	69	MALE	unknow	T3	N0	M0	II
GSM972486	87	MALE	unknow	T3	N0	M0	II
GSM972487	84	MALE	unknow	T3	N0	M0	II
GSM972488	65	MALE	unknow	T3	N0	M0	II
GSM972489	77	FEMALE	unknow	T3	N0	M0	II
GSM972490	67	MALE	unknow	T3	N0	M0	II
GSM972491	74	MALE	unknow	T3	N0	M0	II
GSM972492	69	MALE	unknow	T2	N0	M0	I
GSM972493	89	FEMALE	unknow	T3	N0	M0	II
GSM972494	43	FEMALE	unknow	T2	N0	M0	I
GSM972495	69	FEMALE	unknow	T3	N1	M0	III
GSM972496	65	FEMALE	unknow	T2	N0	M0	I
GSM972497	77	FEMALE	unknow	T2	N1	M0	III
GSM972498	50	FEMALE	unknow	T3	N1	M0	III
GSM972499	82	MALE	unknow	T4	N2	M0	III
GSM972500	74	FEMALE	unknow	T3	N0	M0	II
GSM972501	76	FEMALE	unknow	T3	N1	M0	III
GSM972502	69	MALE	unknow	T3	N0	M0	II
GSM972503	42	FEMALE	unknow	T3	N0	M0	II
GSM972504	80	MALE	unknow	T3	N2	M0	III
GSM972505	69	MALE	unknow	T3	N0	M0	II
GSM972506	68	MALE	unknow	T3	N0	M0	II
GSM972507	83	FEMALE	unknow	T3	N1	M0	III
GSM972508	69	FEMALE	unknow	T1	N0	M0	I
GSM972509	73	FEMALE	unknow	T2	N0	M0	I
GSM972510	89	MALE	unknow	T3	N0	M0	II
GSM972511	75	MALE	unknow	T3	N2	M0	III
GSM972512	62	MALE	unknow	T4	N2	M0	III
GSM972513	85	MALE	unknow	T3	N1	M0	III
GSM972514	79	FEMALE	unknow	T2	N1	M0	III
GSM972515	72	FEMALE	unknow	T3	N0	M0	II
GSM972516	82	MALE	unknow	T3	N0	M0	II
GSM972517	88	FEMALE	unknow	T3	N0	M0	II
GSM972518	82	FEMALE	unknow	T4	N1	M0	III
GSM972519	58	MALE	unknow	T3	N0	M0	II
GSM972520	76	MALE	unknow	T3	N1	M0	III
GSM972521	90	FEMALE	unknow	T3	N0	M0	II
GSM972522	53	FEMALE	unknow	T3	N0	M0	II
TCGA-3L-AA1B	61	FEMALE	unknow	T2	N0	M0	I
TCGA-4N-A93T	67	MALE	unknow	T4	N1	M0	III
TCGA-5M-AAT4	74	MALE	unknow	T3	N0	M1	IV
TCGA-5M-AAT6	40	FEMALE	unknow	T4	N2	M1	IV
TCGA-5M-AATE	76	MALE	unknow	T3	N0	M0	II
TCGA-A6-2670	45	MALE	unknow	T3	N0	M0	II
TCGA-A6-2671	85	MALE	unknow	T3	N2	M1	IV
TCGA-A6-2672	82	FEMALE	unknow	T3	N1	M0	III
TCGA-A6-2675	78	MALE	unknow	T3	N0	unknow	II
TCGA-A6-2676	75	FEMALE	unknow	T4	N0	M0	II
TCGA-A6-2677	68	FEMALE	unknow	T3	N2	M0	III
TCGA-A6-2678	43	FEMALE	unknow	T3	N1	M0	III
TCGA-A6-2679	73	FEMALE	unknow	T3	N0	unknow	II
TCGA-A6-2680	72	FEMALE	unknow	T3	N0	M0	II
TCGA-A6-2681	73	FEMALE	unknow	T3	N0	M0	II
TCGA-A6-2682	70	MALE	unknow	T4	N1	M1	IV
TCGA-A6-2683	57	FEMALE	unknow	T4	N0	M1	IV
TCGA-A6-2684	75	FEMALE	unknow	T2	N0	M0	I
TCGA-A6-2685	48	FEMALE	unknow	T3	N0	M0	II
TCGA-A6-2686	81	FEMALE	unknow	T3	N0	M0	II
TCGA-A6-3807	53	FEMALE	unknow	T3	N2	M0	III
TCGA-A6-3808	73	MALE	unknow	T3	N0	M0	II
TCGA-A6-3810	62	MALE	unknow	T3	N0	M0	II
TCGA-A6-4105	79	MALE	unknow	T3	N0	M0	II
TCGA-A6-4107	57	FEMALE	unknow	T3	N1	M0	III
TCGA-A6-5656	74	MALE	unknow	T2	N0	M0	I
TCGA-A6-5657	65	MALE	unknow	T3	N1	M0	III
TCGA-A6-5659	82	MALE	unknow	T2	N0	M0	I
TCGA-A6-5660	73	MALE	unknow	T3	N2	M0	III
TCGA-A6-5661	80	FEMALE	unknow	T3	N0	M0	II
TCGA-A6-5662	46	MALE	unknow	T3	N2	M1	IV
TCGA-A6-5664	80	MALE	unknow	T4	N2	unknow	III
TCGA-A6-5665	84	FEMALE	unknow	T3	N0	M0	II
TCGA-A6-5666	78	MALE	unknow	T4	N0	M0	II
TCGA-A6-5667	40	FEMALE	unknow	T3	N1	unknow	III
TCGA-A6-6137	55	MALE	unknow	T3	N1	M0	III
TCGA-A6-6138	61	MALE	unknow	T2	N0	M0	I
TCGA-A6-6140	62	MALE	unknow	T3	N0	M0	II
TCGA-A6-6141	31	MALE	unknow	T3	N0	M0	II
TCGA-A6-6142	56	FEMALE	unknow	T3	N1	M1	IV
TCGA-A6-6648	56	MALE	unknow	T3	N0	M1	IV
TCGA-A6-6649	66	MALE	unknow	T3	N1	M0	III
TCGA-A6-6650	69	FEMALE	unknow	T3	N0	M0	II
TCGA-A6-6651	55	FEMALE	unknow	T3	N1	unknow	III
TCGA-A6-6652	59	MALE	unknow	T3	N0	M1	IV
TCGA-A6-6653	82	MALE	unknow	T2	N0	M0	I
TCGA-A6-6654	65	FEMALE	unknow	T3	N1	M0	III
TCGA-A6-6782	82	MALE	unknow	T4	N0	unknow	II
TCGA-A6-A567	56	MALE	unknow	T3	N1	M1	IV
TCGA-A6-A56B	57	MALE	unknow	T3	N1	M0	III
TCGA-A6-A5ZU	59	MALE	unknow	T3	N1	M0	III
TCGA-AA-3488	58	MALE	unknow	T3	N2	M1	IV
TCGA-AA-3489	75	MALE	unknow	T3	N0	M0	II
TCGA-AA-3492	90	FEMALE	unknow	T3	N0	M0	II
TCGA-AA-3494	55	MALE	unknow	T3	N0	M1	IV
TCGA-AA-3495	79	MALE	unknow	T2	N0	M0	I
TCGA-AA-3496	83	FEMALE	unknow	T3	N0	M0	II
TCGA-AA-3502	73	MALE	unknow	T2	N0	M0	I
TCGA-AA-3506	77	MALE	unknow	T2	N0	M0	I
TCGA-AA-3509	54	FEMALE	unknow	T3	N0	M0	II
TCGA-AA-3510	70	MALE	unknow	T3	N0	M0	II
TCGA-AA-3511	64	MALE	unknow	T4	N0	M0	II
TCGA-AA-3514	81	FEMALE	unknow	T2	N0	M0	I
TCGA-AA-3517	60	MALE	unknow	T3	N0	M0	II
TCGA-AA-3518	81	FEMALE	unknow	T3	N0	M0	II
TCGA-AA-3519	63	MALE	unknow	T3	N1	M0	III
TCGA-AA-3520	86	FEMALE	unknow	T3	N0	M0	II
TCGA-AA-3521	87	MALE	unknow	T3	N0	M0	II
TCGA-AA-3522	67	MALE	unknow	T3	N0	M0	II
TCGA-AA-3524	85	MALE	unknow	T3	N0	M0	II
TCGA-AA-3525	90	MALE	unknow	T3	N1	M0	III
TCGA-AA-3526	57	MALE	unknow	T2	N0	M0	I
TCGA-AA-3527	90	FEMALE	unknow	T3	N0	M0	II
TCGA-AA-3529	78	FEMALE	unknow	T3	N2	M0	III
TCGA-AA-3530	80	MALE	unknow	T2	N0	M0	I
TCGA-AA-3531	75	FEMALE	unknow	T3	N0	M0	II
TCGA-AA-3532	63	MALE	unknow	T3	N0	M0	II
TCGA-AA-3534	78	FEMALE	unknow	T3	N0	M0	II
TCGA-AA-3538	54	FEMALE	unknow	T2	N0	M0	I
TCGA-AA-3542	69	MALE	unknow	T3	N2	M0	III
TCGA-AA-3544	68	MALE	unknow	T2	N0	M0	I
TCGA-AA-3548	71	FEMALE	unknow	T3	N2	M0	III
TCGA-AA-3549	69	MALE	unknow	T2	N0	M0	I
TCGA-AA-3552	85	MALE	unknow	T3	N2	M0	III
TCGA-AA-3553	61	FEMALE	unknow	T2	N0	M0	I
TCGA-AA-3554	62	FEMALE	unknow	T3	N0	M0	II
TCGA-AA-3558	70	MALE	unknow	T2	N0	M0	I
TCGA-AA-3560	72	FEMALE	unknow	T3	N2	M0	III
TCGA-AA-3561	72	MALE	unknow	T3	N0	M0	II
TCGA-AA-3562	82	MALE	unknow	T3	N2	M0	III
TCGA-AA-3655	68	MALE	unknow	T3	N0	M0	II
TCGA-AA-3660	51	FEMALE	unknow	T3	N0	M0	II
TCGA-AA-3662	80	FEMALE	unknow	T4	N2	M1	IV
TCGA-AA-3663	42	MALE	unknow	T3	N0	M0	II
TCGA-AA-3664	74	FEMALE	unknow	T3	N0	M0	II
TCGA-AA-3666	68	MALE	unknow	T3	N1	M0	III
TCGA-AA-3667	36	FEMALE	unknow	T2	N0	M0	I
TCGA-AA-3672	90	FEMALE	unknow	T3	N1	M0	III
TCGA-AA-3673	53	FEMALE	unknow	T3	N0	M0	II
TCGA-AA-3675	84	MALE	unknow	T3	N0	M0	II
TCGA-AA-3678	60	FEMALE	unknow	T2	N1	M0	III
TCGA-AA-3679	59	MALE	unknow	T3	N2	M1	IV
TCGA-AA-3680	67	FEMALE	unknow	T4	N2	M1	IV
TCGA-AA-3681	77	FEMALE	unknow	T3	N1	M0	III
TCGA-AA-3685	69	MALE	unknow	T3	N0	M0	II
TCGA-AA-3688	80	MALE	unknow	T3	N1	M1	IV
TCGA-AA-3693	77	FEMALE	unknow	T4	N1	M1	IV
TCGA-AA-3695	63	FEMALE	unknow	T3	N2	M1	IV
TCGA-AA-3696	75	FEMALE	unknow	T3	N1	M1	IV
TCGA-AA-3697	77	MALE	unknow	T3	N0	M0	II
TCGA-AA-3710	80	FEMALE	unknow	T3	N0	M0	II
TCGA-AA-3712	65	MALE	unknow	T3	N2	M0	III
TCGA-AA-3713	68	MALE	unknow	T3	N0	M1	IV
TCGA-AA-3812	82	FEMALE	unknow	T3	N0	M0	II
TCGA-AA-3814	85	FEMALE	unknow	T3	N0	M0	II
TCGA-AA-3815	65	FEMALE	unknow	T3	N0	M0	II
TCGA-AA-3818	78	FEMALE	unknow	T3	N0	M0	II
TCGA-AA-3819	41	FEMALE	unknow	T3	N0	M0	II
TCGA-AA-3831	66	MALE	unknow	T3	N0	M0	II
TCGA-AA-3833	63	FEMALE	unknow	T3	N0	M0	II
TCGA-AA-3841	66	MALE	unknow	T3	N0	M0	II
TCGA-AA-3842	51	MALE	unknow	T2	N1	M0	III
TCGA-AA-3844	78	FEMALE	unknow	T3	N2	M0	III
TCGA-AA-3845	86	FEMALE	unknow	T3	N0	M0	II
TCGA-AA-3846	74	FEMALE	unknow	T3	N0	M0	II
TCGA-AA-3848	82	FEMALE	unknow	T3	N2	M0	III
TCGA-AA-3850	74	MALE	unknow	T2	N0	M0	I
TCGA-AA-3851	74	MALE	unknow	T3	N0	M0	II
TCGA-AA-3855	72	MALE	unknow	T2	N0	M0	I
TCGA-AA-3856	59	MALE	unknow	T3	N0	M0	II
TCGA-AA-3858	67	MALE	unknow	T2	N0	M0	I
TCGA-AA-3860	53	FEMALE	unknow	T3	N1	M0	III
TCGA-AA-3861	72	MALE	unknow	T3	N0	M0	II
TCGA-AA-3862	82	MALE	unknow	T3	N0	M0	II
TCGA-AA-3864	71	MALE	unknow	T3	N0	M0	II
TCGA-AA-3866	78	FEMALE	unknow	T2	N0	M0	I
TCGA-AA-3867	74	MALE	unknow	T3	N2	M1	IV
TCGA-AA-3869	76	MALE	unknow	T4	N2	M1	IV
TCGA-AA-3870	71	FEMALE	unknow	T3	N2	M1	IV
TCGA-AA-3872	45	MALE	unknow	T4	N2	M1	IV
TCGA-AA-3875	78	FEMALE	unknow	T1	N0	M0	I
TCGA-AA-3930	66	MALE	unknow	T3	N2	M1	IV
TCGA-AA-3939	83	MALE	unknow	T3	N0	M0	II
TCGA-AA-3941	84	FEMALE	unknow	T4	N1	M1	IV
TCGA-AA-3952	68	MALE	unknow	T3	N2	M0	III
TCGA-AA-3955	38	MALE	unknow	T2	N2	M0	III
TCGA-AA-3956	65	MALE	unknow	T3	N0	M0	II
TCGA-AA-3967	77	MALE	unknow	T3	N1	M0	III
TCGA-AA-3968	55	FEMALE	unknow	T2	N0	M0	I
TCGA-AA-3970	65	MALE	unknow	T3	N0	M0	II
TCGA-AA-3971	58	MALE	unknow	T3	N1	M0	III
TCGA-AA-3972	72	MALE	unknow	T3	N1	M1	IV
TCGA-AA-3973	69	MALE	unknow	T4	N1	M1	IV
TCGA-AA-3975	80	MALE	unknow	T2	N0	M0	I
TCGA-AA-3976	70	MALE	unknow	T2	N1	M0	III
TCGA-AA-3977	65	MALE	unknow	T2	N0	unknow	unknow
TCGA-AA-3979	84	MALE	unknow	T3	N0	M0	II
TCGA-AA-3980	89	FEMALE	unknow	T2	N0	M0	I
TCGA-AA-3982	75	MALE	unknow	T3	N1	M0	III
TCGA-AA-3984	61	FEMALE	unknow	T3	N0	M0	II
TCGA-AA-3986	73	MALE	unknow	T2	N0	M0	I
TCGA-AA-3989	84	MALE	unknow	T3	N2	M1	IV
TCGA-AA-A004	76	MALE	unknow	T3	N0	M0	II
TCGA-AA-A00A	80	MALE	unknow	T3	N0	M0	II
TCGA-AA-A00D	70	MALE	unknow	T2	N0	M0	I
TCGA-AA-A00E	65	MALE	unknow	T3	N0	M0	II
TCGA-AA-A00F	66	MALE	unknow	T3	N2	M0	III
TCGA-AA-A00K	79	MALE	unknow	T3	N0	M0	II
TCGA-AA-A00L	66	MALE	unknow	T3	N0	M0	II
TCGA-AA-A00O	83	FEMALE	unknow	T3	N2	M0	III
TCGA-AA-A00Q	66	FEMALE	unknow	T4	N1	M0	III
TCGA-AA-A00R	64	FEMALE	unknow	T2	N0	M0	I
TCGA-AA-A00U	50	MALE	unknow	T3	N1	M0	III
TCGA-AA-A00W	80	MALE	unknow	T1	N0	M0	I
TCGA-AA-A00Z	70	MALE	unknow	T3	N0	M0	II
TCGA-AA-A010	46	FEMALE	unknow	T4	N0	M0	II
TCGA-AA-A017	57	FEMALE	unknow	T3	N0	M0	II
TCGA-AA-A01C	75	MALE	unknow	T2	N1	M0	III
TCGA-AA-A01F	72	MALE	unknow	T3	N1	M0	III
TCGA-AA-A01I	76	MALE	unknow	T2	N0	M0	I
TCGA-AA-A01K	74	FEMALE	unknow	T3	N2	M0	III
TCGA-AA-A01P	80	FEMALE	unknow	T3	N1	M0	III
TCGA-AA-A01Q	48	FEMALE	unknow	T3	N0	M0	II
TCGA-AA-A01S	47	FEMALE	unknow	T3	N1	M0	III
TCGA-AA-A01T	63	FEMALE	unknow	T3	N1	M0	III
TCGA-AA-A01V	59	MALE	unknow	T2	N0	M0	I
TCGA-AA-A01X	80	FEMALE	unknow	T2	N1	M0	III
TCGA-AA-A01Z	68	MALE	unknow	T3	N0	M0	II
TCGA-AA-A022	88	FEMALE	unknow	T4	N0	M0	II
TCGA-AA-A029	67	MALE	unknow	T3	N0	M0	II
TCGA-AA-A02E	82	FEMALE	unknow	T3	N1	M1	IV
TCGA-AA-A02H	74	FEMALE	unknow	T3	N2	M1	IV
TCGA-AA-A02J	70	FEMALE	unknow	T3	N0	M1	IV
TCGA-AA-A02K	50	MALE	unknow	T4	N2	M1	IV
TCGA-AA-A02O	82	MALE	unknow	T3	N0	M0	II
TCGA-AA-A02R	84	FEMALE	unknow	T3	N0	M0	II
TCGA-AA-A02W	73	FEMALE	unknow	T2	N0	M0	I
TCGA-AA-A02Y	73	MALE	unknow	T2	N0	M0	I
TCGA-AA-A03J	65	FEMALE	unknow	T2	N0	M0	I
TCGA-AD-6548	81	FEMALE	unknow	T2	N0	M0	I
TCGA-AD-6888	73	MALE	unknow	T3	N1	M0	III
TCGA-AD-6889	76	MALE	unknow	T3	N0	M0	II
TCGA-AD-6890	65	MALE	unknow	T1	N0	unknow	unknow
TCGA-AD-6895	84	MALE	unknow	T3	N1	M0	III
TCGA-AD-6901	78	MALE	unknow	T3	N0	unknow	unknow
TCGA-AD-6963	58	MALE	unknow	T3	N0	unknow	unknow
TCGA-AD-6964	58	MALE	unknow	T4	N2	unknow	unknow
TCGA-AD-6965	62	MALE	unknow	T4	N2	M0	III
TCGA-AD-A5EJ	74	FEMALE	unknow	T3	N0	unknow	II
TCGA-AD-A5EK	51	MALE	unknow	T2	N0	unknow	I
TCGA-AM-5820	59	FEMALE	unknow	T4	N2	M1	IV
TCGA-AM-5821	68	FEMALE	unknow	T3	N0	M0	II
TCGA-AU-3779	80	FEMALE	unknow	T3	N0	M0	II
TCGA-AU-6004	69	FEMALE	unknow	T2	N0	M0	I
TCGA-AY-4070	50	FEMALE	unknow	T3	N2	M0	III
TCGA-AY-4071	63	FEMALE	unknow	T1	N0	unknow	I
TCGA-AY-5543	65	FEMALE	unknow	T3	N1	M1	IV
TCGA-AY-6197	60	MALE	unknow	T3	N0	unknow	II
TCGA-AY-6386	66	FEMALE	unknow	T3	N1	M0	III
TCGA-AY-A54L	74	FEMALE	unknow	T2	N0	M0	I
TCGA-AY-A69D	55	FEMALE	unknow	T3	N0	M0	II
TCGA-AY-A71X	54	FEMALE	unknow	T2	N0	M0	I
TCGA-AY-A8YK	44	MALE	unknow	T3	N2	M1	IV
TCGA-AZ-4308	47	FEMALE	unknow	T3	N1	M0	III
TCGA-AZ-4313	51	FEMALE	unknow	T1	N0	M0	I
TCGA-AZ-4315	61	MALE	unknow	T3	N0	M0	II
TCGA-AZ-4323	37	MALE	unknow	T4	N2	M1	IV
TCGA-AZ-4614	71	FEMALE	unknow	T4	N1	M1	IV
TCGA-AZ-4615	84	MALE	unknow	T3	N1	M0	III
TCGA-AZ-4616	82	FEMALE	unknow	T3	N2	M1	IV
TCGA-AZ-4681	79	FEMALE	unknow	T3	N0	M0	II
TCGA-AZ-4682	61	MALE	unknow	T3	N0	M1	IV
TCGA-AZ-4684	49	MALE	unknow	T3	N2	M1	IV
TCGA-AZ-5403	43	MALE	unknow	T3	N0	unknow	II
TCGA-AZ-5407	51	FEMALE	unknow	T1	N0	M0	I
TCGA-AZ-6598	77	FEMALE	unknow	T3	N0	unknow	II
TCGA-AZ-6599	72	MALE	unknow	T2	N0	unknow	I
TCGA-AZ-6600	64	MALE	unknow	T4	N1	M1	IV
TCGA-AZ-6601	68	MALE	unknow	T3	N0	M0	II
TCGA-AZ-6603	77	FEMALE	unknow	T2	N1	unknow	unknow
TCGA-AZ-6605	77	MALE	unknow	T4	N1	M0	III
TCGA-AZ-6606	81	MALE	unknow	T4	N2	M1	IV
TCGA-AZ-6607	69	MALE	unknow	T4	N2	M1	IV
TCGA-AZ-6608	55	FEMALE	unknow	T2	N1	M0	III
TCGA-CA-5254	42	FEMALE	unknow	T3	N0	M0	II
TCGA-CA-5255	45	MALE	unknow	T3	N0	M0	II
TCGA-CA-5256	54	FEMALE	unknow	T3	N0	M0	II
TCGA-CA-5797	56	MALE	unknow	T3	N0	M0	II
TCGA-CA-6715	63	MALE	unknow	T3	N1	M0	III
TCGA-CA-6716	65	MALE	unknow	T3	N0	M0	II
TCGA-CA-6718	46	MALE	unknow	T3	N0	M0	II
TCGA-CA-6719	77	MALE	unknow	T3	N0	M0	II
TCGA-CK-4947	46	FEMALE	unknow	T4	N1	M0	III
TCGA-CK-4948	45	FEMALE	unknow	T3	N1	M0	III
TCGA-CK-5912	81	MALE	unknow	T2	N0	unknow	I
TCGA-CK-5913	58	FEMALE	unknow	T3	N0	unknow	II
TCGA-CK-5914	81	MALE	unknow	T3	N1	unknow	III
TCGA-CK-5915	63	MALE	unknow	T2	N0	unknow	I
TCGA-CK-5916	71	FEMALE	unknow	T1	N0	M0	I
TCGA-CK-6746	84	FEMALE	unknow	T4	N0	unknow	II
TCGA-CK-6747	87	FEMALE	unknow	T3	N0	unknow	II
TCGA-CM-4743	69	MALE	unknow	T3	N0	M0	II
TCGA-CM-4744	69	MALE	unknow	T2	N0	M0	I
TCGA-CM-4746	61	MALE	unknow	T2	N0	M0	I
TCGA-CM-4747	47	MALE	unknow	T4	N1	M1	IV
TCGA-CM-4750	34	FEMALE	unknow	T1	N1	M0	III
TCGA-CM-4751	62	MALE	unknow	T3	N1	M0	III
TCGA-CM-4752	58	MALE	unknow	T3	N0	M0	II
TCGA-CM-5341	82	FEMALE	unknow	T2	N1	M0	III
TCGA-CM-5344	39	FEMALE	unknow	T3	N1	M0	III
TCGA-CM-5348	72	MALE	unknow	T3	N1	M0	III
TCGA-CM-5349	68	FEMALE	unknow	T3	N0	M0	II
TCGA-CM-5860	44	MALE	unknow	T3	N0	M0	II
TCGA-CM-5861	63	FEMALE	unknow	T3	N0	M0	II
TCGA-CM-5862	80	MALE	unknow	T3	N1	M1	IV
TCGA-CM-5864	60	MALE	unknow	T2	N0	M0	I
TCGA-CM-5868	59	FEMALE	unknow	T4	N1	M1	IV
TCGA-CM-6161	36	FEMALE	unknow	T2	N0	M0	I
TCGA-CM-6163	74	MALE	unknow	T1	N0	M0	I
TCGA-CM-6164	46	FEMALE	unknow	T3	N0	M0	II
TCGA-CM-6165	74	MALE	unknow	T3	N0	M0	II
TCGA-CM-6166	48	FEMALE	unknow	T2	N0	M0	I
TCGA-CM-6167	57	FEMALE	unknow	T3	N2	M0	III
TCGA-CM-6168	84	FEMALE	unknow	T3	N0	M0	II
TCGA-CM-6169	67	MALE	unknow	T3	N0	M0	II
TCGA-CM-6170	73	FEMALE	unknow	T2	N0	M0	I
TCGA-CM-6171	77	FEMALE	unknow	T2	N0	M0	I
TCGA-CM-6172	70	FEMALE	unknow	T3	N1	M0	III
TCGA-CM-6674	39	MALE	unknow	T3	N0	M0	II
TCGA-CM-6675	35	MALE	unknow	T3	N2	M1	IV
TCGA-CM-6676	82	MALE	unknow	T2	N0	M0	I
TCGA-CM-6677	75	FEMALE	unknow	T3	N0	M0	II
TCGA-CM-6678	63	FEMALE	unknow	T4	N1	M1	IV
TCGA-CM-6679	58	MALE	unknow	T3	N0	M0	II
TCGA-CM-6680	78	FEMALE	unknow	T3	N2	M0	III
TCGA-D5-5537	83	MALE	unknow	T3	N2	unknow	unknow
TCGA-D5-5538	60	FEMALE	unknow	T3	N1	M0	III
TCGA-D5-5540	73	MALE	unknow	T3	N0	M0	II
TCGA-D5-5541	63	MALE	unknow	T3	N1	M0	III
TCGA-D5-6529	69	MALE	unknow	T3	N0	M0	II
TCGA-D5-6530	53	MALE	unknow	T2	N0	M0	I
TCGA-D5-6531	75	MALE	unknow	T3	N0	M0	II
TCGA-D5-6532	61	MALE	unknow	T3	N0	M0	II
TCGA-D5-6533	68	FEMALE	unknow	T4	N0	M0	unknow
TCGA-D5-6535	80	FEMALE	unknow	T3	N1	unknow	III
TCGA-D5-6536	73	MALE	unknow	T3	N0	M0	II
TCGA-D5-6537	64	MALE	unknow	T3	N1	unknow	III
TCGA-D5-6538	79	FEMALE	unknow	T3	N2	M0	III
TCGA-D5-6539	45	FEMALE	unknow	T3	N0	M0	unknow
TCGA-D5-6541	49	MALE	unknow	T3	N0	M0	II
TCGA-D5-6898	51	FEMALE	unknow	T2	N0	M0	I
TCGA-D5-6920	77	FEMALE	unknow	T3	N0	M0	II
TCGA-D5-6922	76	MALE	unknow	T3	N1	M0	III
TCGA-D5-6923	57	MALE	unknow	T2	N0	M0	I
TCGA-D5-6924	68	MALE	unknow	T3	N0	M0	II
TCGA-D5-6926	65	MALE	unknow	T4	N1	M0	III
TCGA-D5-6927	34	MALE	unknow	T3	N0	M0	II
TCGA-D5-6929	49	FEMALE	unknow	T3	N1	M1	IV
TCGA-D5-6931	77	MALE	unknow	T4	N2	M0	III
TCGA-D5-6932	69	MALE	unknow	T3	N0	M0	II
TCGA-DM-A0X9	71	FEMALE	unknow	T3	N0	M0	II
TCGA-DM-A0XD	65	MALE	unknow	T3	N0	M0	II
TCGA-DM-A0XF	68	FEMALE	unknow	T3	N2	M0	III
TCGA-DM-A1D0	79	FEMALE	unknow	T3	N0	M0	II
TCGA-DM-A1D4	80	MALE	unknow	T3	N0	M0	II
TCGA-DM-A1D8	50	FEMALE	unknow	T3	N1	unknow	unknow
TCGA-DM-A1D9	67	FEMALE	unknow	T3	N0	M0	II
TCGA-DM-A1DA	71	FEMALE	unknow	T3	N2	M0	III
TCGA-DM-A1DB	68	MALE	unknow	T3	N0	M0	II
TCGA-DM-A1HA	82	MALE	unknow	T3	N2	M0	III
TCGA-DM-A28A	78	MALE	unknow	T3	N2	M0	III
TCGA-DM-A28C	74	MALE	unknow	T3	N0	M0	II
TCGA-DM-A28E	72	FEMALE	unknow	T3	N0	M0	II
TCGA-DM-A28F	73	MALE	unknow	T3	N1	M0	III
TCGA-DM-A28G	75	MALE	unknow	T3	N0	M0	II
TCGA-DM-A28H	50	MALE	unknow	T3	N2	M0	III
TCGA-DM-A28M	63	MALE	unknow	T3	N0	M0	II
TCGA-F4-6459	61	FEMALE	unknow	T3	N2	M0	III
TCGA-F4-6460	51	FEMALE	unknow	T3	N1	M0	III
TCGA-F4-6461	41	FEMALE	unknow	T4	N2	M0	III
TCGA-F4-6569	60	MALE	unknow	T2	N0	M0	I
TCGA-F4-6570	78	FEMALE	unknow	T3	N0	M0	II
TCGA-F4-6703	64	MALE	unknow	T3	N0	M0	II
TCGA-F4-6805	58	FEMALE	unknow	T3	N0	M0	II
TCGA-F4-6806	59	FEMALE	unknow	T2	N0	M0	I
TCGA-F4-6807	51	FEMALE	unknow	T3	N2	M0	III
TCGA-F4-6808	54	FEMALE	unknow	T1	N0	M0	I
TCGA-F4-6809	52	FEMALE	unknow	T3	N1	M1	IV
TCGA-F4-6854	77	FEMALE	unknow	T3	N0	M0	II
TCGA-F4-6855	70	FEMALE	unknow	T3	N0	M0	II
TCGA-G4-6293	49	FEMALE	unknow	T3	N1	M0	III
TCGA-G4-6294	75	MALE	unknow	T3	N1	M1	IV
TCGA-G4-6295	70	FEMALE	unknow	T3	N0	M0	II
TCGA-G4-6297	55	FEMALE	unknow	T3	N2	M1	IV
TCGA-G4-6298	90	MALE	unknow	T4	N1	unknow	III
TCGA-G4-6299	69	MALE	unknow	T3	N2	M0	III
TCGA-G4-6303	54	FEMALE	unknow	T3	N1	M1	IV
TCGA-G4-6304	66	FEMALE	unknow	T4	N0	M0	II
TCGA-G4-6306	71	MALE	unknow	T2	N0	M0	unknow
TCGA-G4-6307	37	FEMALE	unknow	T3	N1	M0	III
TCGA-G4-6309	40	FEMALE	unknow	T3	N1	M0	III
TCGA-G4-6310	69	MALE	unknow	T3	N1	M0	III
TCGA-G4-6311	80	MALE	unknow	T3	N1	unknow	III
TCGA-G4-6314	76	FEMALE	unknow	T3	N2	M1	IV
TCGA-G4-6315	66	MALE	unknow	T3	N1	M1	IV
TCGA-G4-6317	51	FEMALE	unknow	T3	N2	unknow	III
TCGA-G4-6320	73	MALE	unknow	T3	N1	unknow	III
TCGA-G4-6321	60	FEMALE	unknow	T2	N1	unknow	III
TCGA-G4-6323	50	MALE	unknow	Tis	N0	unknow	I
TCGA-G4-6586	73	FEMALE	unknow	T3	N0	M0	II
TCGA-G4-6588	58	FEMALE	unknow	T3	N0	M0	II
TCGA-G4-6625	77	FEMALE	unknow	T3	N0	M0	II
TCGA-G4-6626	90	MALE	unknow	T3	N0	M0	II
TCGA-G4-6627	84	MALE	unknow	T3	N0	M0	II
TCGA-G4-6628	78	MALE	unknow	T2	N0	M0	I
TCGA-NH-A50T	68	FEMALE	unknow	T3	N0	unknow	II
TCGA-NH-A50V	69	MALE	unknow	T3	N2	M0	III
TCGA-NH-A5IV	90	FEMALE	unknow	T3	N0	unknow	II
TCGA-NH-A6GA	58	MALE	unknow	T4	N2	unknow	III
TCGA-NH-A6GB	71	FEMALE	unknow	T3	N2	unknow	III
TCGA-NH-A8F7	53	FEMALE	unknow	T3	N0	unknow	II
TCGA-NH-A8F8	79	MALE	unknow	T4	N2	M1	IV
TCGA-QG-A5YV	64	FEMALE	unknow	T4	N1	unknow	III
TCGA-QG-A5YW	55	FEMALE	unknow	T3	N2	unknow	III
TCGA-QG-A5YX	61	FEMALE	unknow	T3	N0	unknow	II
TCGA-QG-A5Z1	71	MALE	unknow	T3	N1	unknow	III
TCGA-QG-A5Z2	61	MALE	unknow	T2	N0	M0	I
TCGA-QL-A97D	84	FEMALE	unknow	T2	N0	unknow	I
TCGA-RU-A8FL	51	MALE	unknow	T3	N2	unknow	III
TCGA-SS-A7HO	44	FEMALE	unknow	T4	N0	M0	II
TCGA-T9-A92H	82	MALE	unknow	T3	N0	M0	II

## Sheet: Table S2
Table S2: The primer sequences for qRT-PCR
Gene	Primer Sequence
	Forward	reverse
GLS	5'-ACAGGAGGCACCTTGGATAA-3'	5'-CCGAACTTAACGTCCACCAC-3'
CAB39L	5'-TTAGTGCTCATCCTCATATCCTGTTTA-3'	5'-CCCACAACGTAAGGCAATCTG-3'
NOX1	5'-GTTTTACCGCTCCCAGCAGAA-3'	5'-GGATGCCATTCCAGGAGAGAG-3'
HOXC6	5'-GGATGGCAAGTACGGCTTCT-3'	5'-GTTCCCACCAACAGTGGACA-3'
TNNT1	5'-AACGCGAACGTCAGGCTAAGCT-3'	5'-CAGGGAGAAACGACCTGGAG-3'
ASRGL1	5'-CGAGTTCAACGCAGGTTGTG-3'	5'-GGGATTTGCTATACACTGGACTG-3'
PLA2G12B	5'-TGGGCATTCCAGCAATGACAA-3'	5'-GATCGAGTGGAGACACCATCG-3'
β-actin	5'-GTGCCAAAATGCTCAAGGAAAT-3'	5'-GAAGGGCAGCTTTCTTTGTGAC-3'

## Sheet: Table S3
Table S3: Spearman correlation analyses of CRGs
from	to	cor	pvalue	color	weight
FDX1	LIAS	0.222478	7.48088e-16	pink	1.33487
FDX1	LIPT1	0.11806	2.24001e-05	pink	0.708362
FDX1	DLD	0.382257	6.65719e-46	pink	2.29354
FDX1	DLAT	0.486251	4.18019e-77	pink	2.91751
FDX1	PDHA1	0.207021	6.92215e-14	pink	1.24213
FDX1	PDHB	0.154628	2.59565e-08	pink	0.927768
FDX1	GLS	0.311278	3.18006e-30	pink	1.86767
LIAS	LIPT1	0.283569	3.74353e-25	pink	1.70142
LIAS	DLD	0.264982	4.67114e-22	pink	1.58989
LIAS	DLAT	0.363229	2.68073e-41	pink	2.17938
LIAS	PDHB	0.191518	4.59906e-12	pink	1.14911
LIAS	MTF1	0.18869	9.53271e-12	pink	1.13214
LIAS	GLS	0.143252	2.56726e-07	pink	0.85951
LIAS	CDKN2A	-0.10853	9.81414e-05	#6495ED	0.651178
LIPT1	DLD	0.29304	7.98947e-27	pink	1.75824
LIPT1	PDHB	0.200512	4.20276e-13	pink	1.20307
LIPT1	GLS	0.263875	7.01836e-22	pink	1.58325
DLD	DLAT	0.38815	2.15711e-47	pink	2.3289
DLD	PDHA1	0.407658	1.5181e-52	pink	2.44595
DLD	PDHB	0.2487	1.53912e-19	pink	1.4922
DLD	MTF1	0.126224	5.76166e-06	pink	0.757343
DLD	GLS	0.467278	1.41909e-70	pink	2.80367
DLD	CDKN2A	-0.194453	2.1333e-12	#6495ED	1.16672
DLAT	PDHA1	0.267949	1.55294e-22	pink	1.60769
DLAT	PDHB	0.351767	1.13732e-38	pink	2.1106
DLAT	MTF1	0.193593	2.67531e-12	pink	1.16156
DLAT	GLS	0.296918	1.5841e-27	pink	1.78151
DLAT	CDKN2A	-0.154946	2.42861e-08	#6495ED	0.929675
PDHA1	PDHB	0.161917	5.45749e-09	pink	0.971503
PDHA1	GLS	0.227369	1.65976e-16	pink	1.36422
PDHA1	CDKN2A	-0.160481	7.46256e-09	#6495ED	0.962886
PDHB	CDKN2A	-0.158391	1.17078e-08	#6495ED	0.950347

## Sheet: Table S4
Table S4: The score of consensus clustering for CRGs
K=2	K=3	K=4	K=5	K=6	K=7	K=8	K=9
0.0571715	0.069686	0.133708	0.224802	0.208178	0.134846	0.127627	0.120943

## Sheet: Table S5
Table S5: The classification of patients based on CRGs expression profile
ID	CRGcluster
TCGA_TCGA-A6-6780	A
TCGA_TCGA-CM-5868	B
TCGA_TCGA-CM-6165	A
TCGA_TCGA-AA-3956	A
TCGA_TCGA-AA-3527	B
TCGA_TCGA-CA-6716	A
TCGA_TCGA-D5-6930	B
TCGA_TCGA-AY-A8YK	A
TCGA_TCGA-CM-6164	A
TCGA_TCGA-D5-6530	B
TCGA_TCGA-G4-6323	B
TCGA_TCGA-AA-3521	A
TCGA_TCGA-NH-A50V	B
TCGA_TCGA-A6-5661	B
TCGA_TCGA-A6-4107	B
TCGA_TCGA-AY-4070	C
TCGA_TCGA-QL-A97D	A
TCGA_TCGA-AA-3530	A
TCGA_TCGA-A6-5666	A
TCGA_TCGA-AA-3655	C
TCGA_TCGA-A6-5656	A
TCGA_TCGA-A6-6653	B
TCGA_TCGA-DM-A0XD	B
TCGA_TCGA-DM-A28K	B
TCGA_TCGA-A6-A565	A
TCGA_TCGA-AD-6890	B
TCGA_TCGA-A6-2676	C
TCGA_TCGA-CM-5862	C
TCGA_TCGA-AA-3815	C
TCGA_TCGA-A6-6648	A
TCGA_TCGA-D5-5541	A
TCGA_TCGA-CM-6679	A
TCGA_TCGA-AA-A02K	C
TCGA_TCGA-A6-3810	A
TCGA_TCGA-CM-6677	A
TCGA_TCGA-G4-6306	C
TCGA_TCGA-AA-3693	A
TCGA_TCGA-AA-3712	C
TCGA_TCGA-AA-3837	C
TCGA_TCGA-A6-3807	C
TCGA_TCGA-CM-6170	A
TCGA_TCGA-AZ-6600	C
TCGA_TCGA-AA-A00O	A
TCGA_TCGA-AA-3941	C
TCGA_TCGA-F4-6856	B
TCGA_TCGA-DM-A1HA	C
TCGA_TCGA-AA-3495	C
TCGA_TCGA-AA-3862	B
TCGA_TCGA-F4-6460	C
TCGA_TCGA-CM-6162	A
TCGA_TCGA-G4-6302	C
TCGA_TCGA-AA-3511	A
TCGA_TCGA-AA-A017	B
TCGA_TCGA-CM-6167	A
TCGA_TCGA-AA-3553	A
TCGA_TCGA-CK-6751	A
TCGA_TCGA-AA-A02E	B
TCGA_TCGA-DM-A1D6	B
TCGA_TCGA-AA-A01S	B
TCGA_TCGA-A6-6141	B
TCGA_TCGA-A6-2681	C
TCGA_TCGA-AA-A00N	C
TCGA_TCGA-DM-A0X9	A
TCGA_TCGA-AA-3684	C
TCGA_TCGA-AY-A71X	A
TCGA_TCGA-AA-A00U	B
TCGA_TCGA-DM-A1D8	B
TCGA_TCGA-AY-6196	A
TCGA_TCGA-A6-6650	A
TCGA_TCGA-G4-6625	A
TCGA_TCGA-AA-A022	B
TCGA_TCGA-F4-6459	A
TCGA_TCGA-D5-6529	A
TCGA_TCGA-CM-5348	C
TCGA_TCGA-A6-2679	B
TCGA_TCGA-AA-A00D	C
TCGA_TCGA-DM-A28C	A
TCGA_TCGA-CA-5255	C
TCGA_TCGA-AA-3519	B
TCGA_TCGA-CA-5256	C
TCGA_TCGA-AD-5900	B
TCGA_TCGA-AZ-6599	B
TCGA_TCGA-G4-6586	C
TCGA_TCGA-AA-3518	B
TCGA_TCGA-NH-A6GA	C
TCGA_TCGA-AA-3688	A
TCGA_TCGA-A6-6782	B
TCGA_TCGA-F4-6461	A
TCGA_TCGA-AA-A02Y	B
TCGA_TCGA-CA-6717	A
TCGA_TCGA-AZ-4682	A
TCGA_TCGA-AA-3846	C
TCGA_TCGA-CM-5861	C
TCGA_TCGA-AZ-6603	A
TCGA_TCGA-A6-6649	C
TCGA_TCGA-CA-5797	C
TCGA_TCGA-3L-AA1B	A
TCGA_TCGA-CK-5914	A
TCGA_TCGA-D5-6541	A
TCGA_TCGA-AA-3966	C
TCGA_TCGA-CM-6675	C
TCGA_TCGA-CM-4750	B
TCGA_TCGA-AA-A00Z	B
TCGA_TCGA-AY-6386	A
TCGA_TCGA-G4-6321	B
TCGA_TCGA-G4-6320	B
TCGA_TCGA-5M-AATA	C
TCGA_TCGA-AA-A00K	B
TCGA_TCGA-AA-A01I	A
TCGA_TCGA-A6-5660	A
TCGA_TCGA-CK-6747	B
TCGA_TCGA-4N-A93T	B
TCGA_TCGA-AA-3952	B
TCGA_TCGA-NH-A6GB	C
TCGA_TCGA-D5-6931	B
TCGA_TCGA-AA-3973	A
TCGA_TCGA-AA-3841	C
TCGA_TCGA-A6-6654	A
TCGA_TCGA-A6-2674	A
TCGA_TCGA-AA-A02H	C
TCGA_TCGA-AA-3510	A
TCGA_TCGA-AA-3562	B
TCGA_TCGA-DM-A280	B
TCGA_TCGA-AA-A024	B
TCGA_TCGA-AA-3522	B
TCGA_TCGA-CM-6168	A
TCGA_TCGA-AA-3526	B
TCGA_TCGA-G4-6314	B
TCGA_TCGA-G4-6315	A
TCGA_TCGA-F4-6854	A
TCGA_TCGA-AA-A02F	A
TCGA_TCGA-AZ-6605	A
TCGA_TCGA-D5-6924	A
TCGA_TCGA-DM-A28M	B
TCGA_TCGA-DM-A1D4	B
TCGA_TCGA-DM-A1D9	A
TCGA_TCGA-D5-6928	A
TCGA_TCGA-AZ-6606	C
TCGA_TCGA-AA-A02W	A
TCGA_TCGA-AA-3542	C
TCGA_TCGA-CK-6746	A
TCGA_TCGA-F4-6569	B
TCGA_TCGA-AA-3529	C
TCGA_TCGA-AA-3524	C
TCGA_TCGA-AA-A02O	B
TCGA_TCGA-CM-4752	B
TCGA_TCGA-AA-3692	B
TCGA_TCGA-AA-3520	C
TCGA_TCGA-AY-5543	A
TCGA_TCGA-AA-3534	A
TCGA_TCGA-AA-3971	A
TCGA_TCGA-CA-6719	A
TCGA_TCGA-AA-3818	A
TCGA_TCGA-AD-6895	C
TCGA_TCGA-QG-A5YV	A
TCGA_TCGA-G4-6310	A
TCGA_TCGA-G4-6307	B
TCGA_TCGA-CM-5341	C
TCGA_TCGA-G4-6627	A
TCGA_TCGA-AA-3538	C
TCGA_TCGA-AA-3544	B
TCGA_TCGA-AA-3496	A
TCGA_TCGA-AM-5821	A
TCGA_TCGA-D5-6535	A
TCGA_TCGA-D5-6532	C
TCGA_TCGA-AA-3930	A
TCGA_TCGA-AY-A54L	A
TCGA_TCGA-AZ-4308	C
TCGA_TCGA-5M-AATE	A
TCGA_TCGA-F4-6704	B
TCGA_TCGA-CM-6172	A
TCGA_TCGA-A6-6781	A
TCGA_TCGA-RU-A8FL	A
TCGA_TCGA-AA-3821	C
TCGA_TCGA-F4-6808	A
TCGA_TCGA-AA-3994	C
TCGA_TCGA-AZ-6607	C
TCGA_TCGA-DM-A1D7	A
TCGA_TCGA-AD-A5EJ	C
TCGA_TCGA-D5-6932	A
TCGA_TCGA-5M-AAT5	A
TCGA_TCGA-AD-6901	A
TCGA_TCGA-AA-3848	B
TCGA_TCGA-AA-3543	B
TCGA_TCGA-AZ-5407	B
TCGA_TCGA-A6-5667	A
TCGA_TCGA-AA-A00W	B
TCGA_TCGA-AA-3664	C
TCGA_TCGA-AD-6964	B
TCGA_TCGA-DM-A285	B
TCGA_TCGA-A6-5664	B
TCGA_TCGA-A6-A5ZU	C
TCGA_TCGA-F4-6806	B
TCGA_TCGA-F4-6703	B
TCGA_TCGA-AA-3972	A
TCGA_TCGA-AA-3869	B
TCGA_TCGA-CM-6678	A
TCGA_TCGA-AA-A00F	B
TCGA_TCGA-G4-6628	A
TCGA_TCGA-G4-6303	A
TCGA_TCGA-AA-3947	A
TCGA_TCGA-AA-3986	B
TCGA_TCGA-DM-A28F	A
TCGA_TCGA-A6-A566	A
TCGA_TCGA-AA-3673	B
TCGA_TCGA-F4-6807	A
TCGA_TCGA-AA-3968	A
TCGA_TCGA-DM-A28A	C
TCGA_TCGA-4T-AA8H	B
TCGA_TCGA-AA-3855	B
TCGA_TCGA-G4-6298	C
TCGA_TCGA-AA-3506	B
TCGA_TCGA-CM-6163	A
TCGA_TCGA-CK-5916	A
TCGA_TCGA-CK-6748	C
TCGA_TCGA-AA-A004	C
TCGA_TCGA-AA-A03F	B
TCGA_TCGA-A6-2686	C
TCGA_TCGA-F4-6855	A
TCGA_TCGA-CA-6715	A
TCGA_TCGA-AA-3666	A
TCGA_TCGA-NH-A50U	C
TCGA_TCGA-AA-A01D	C
TCGA_TCGA-DM-A1D0	B
TCGA_TCGA-A6-2675	A
TCGA_TCGA-CK-5913	A
TCGA_TCGA-AA-3488	B
TCGA_TCGA-AA-3560	B
TCGA_TCGA-G4-6311	A
TCGA_TCGA-AA-3525	B
TCGA_TCGA-D5-6922	B
TCGA_TCGA-DM-A288	A
TCGA_TCGA-D5-6536	B
TCGA_TCGA-AA-A01G	C
TCGA_TCGA-NH-A8F7	A
TCGA_TCGA-AZ-4684	B
TCGA_TCGA-AA-3667	B
TCGA_TCGA-AD-6899	C
TCGA_TCGA-A6-5665	C
TCGA_TCGA-AA-A00L	A
TCGA_TCGA-A6-2677	A
TCGA_TCGA-QG-A5YX	A
TCGA_TCGA-CM-5863	C
TCGA_TCGA-AA-3864	A
TCGA_TCGA-AA-3975	B
TCGA_TCGA-A6-6137	A
TCGA_TCGA-AA-A00J	A
TCGA_TCGA-AA-3852	C
TCGA_TCGA-AA-3856	B
TCGA_TCGA-CK-4952	B
TCGA_TCGA-A6-A56B	A
TCGA_TCGA-CM-4746	B
TCGA_TCGA-G4-6295	A
TCGA_TCGA-DM-A28H	A
TCGA_TCGA-CM-5349	A
TCGA_TCGA-NH-A5IV	A
TCGA_TCGA-AZ-5403	C
TCGA_TCGA-AA-3844	A
TCGA_TCGA-AA-3877	A
TCGA_TCGA-CM-6676	A
TCGA_TCGA-AZ-6601	B
TCGA_TCGA-AA-3509	A
TCGA_TCGA-AA-3548	B
TCGA_TCGA-A6-2683	B
TCGA_TCGA-CM-4751	C
TCGA_TCGA-AA-3811	C
TCGA_TCGA-CK-4951	B
TCGA_TCGA-A6-2684	A
TCGA_TCGA-A6-3809	A
TCGA_TCGA-AA-3715	C
TCGA_TCGA-AZ-4315	B
TCGA_TCGA-A6-2672	C
TCGA_TCGA-AA-3516	C
TCGA_TCGA-A6-2671	B
TCGA_TCGA-AA-A01V	B
TCGA_TCGA-AM-5820	A
TCGA_TCGA-AA-3502	B
TCGA_TCGA-AA-A01P	B
TCGA_TCGA-A6-3808	A
TCGA_TCGA-AZ-4616	C
TCGA_TCGA-A6-2680	C
TCGA_TCGA-AD-6963	A
TCGA_TCGA-CM-4744	B
TCGA_TCGA-A6-5657	C
TCGA_TCGA-CM-6169	C
TCGA_TCGA-CK-4948	C
TCGA_TCGA-AA-A00Q	B
TCGA_TCGA-AA-3950	A
TCGA_TCGA-DM-A282	B
TCGA_TCGA-AA-3861	B
TCGA_TCGA-CA-5796	B
TCGA_TCGA-CK-4950	B
TCGA_TCGA-CM-6680	B
TCGA_TCGA-AA-3833	B
TCGA_TCGA-AA-A029	B
TCGA_TCGA-D5-5537	A
TCGA_TCGA-AA-3679	A
TCGA_TCGA-AA-3854	B
TCGA_TCGA-AA-3549	B
TCGA_TCGA-G4-6309	A
TCGA_TCGA-NH-A8F8	A
TCGA_TCGA-A6-6142	C
TCGA_TCGA-F4-6570	B
TCGA_TCGA-A6-A567	A
TCGA_TCGA-D5-6920	A
TCGA_TCGA-AA-3939	A
TCGA_TCGA-AU-3779	B
TCGA_TCGA-AA-A00A	A
TCGA_TCGA-G4-6626	B
TCGA_TCGA-D5-6538	C
TCGA_TCGA-A6-2678	A
TCGA_TCGA-AA-3713	A
TCGA_TCGA-G4-6317	A
TCGA_TCGA-AA-A01X	C
TCGA_TCGA-D5-6898	A
TCGA_TCGA-D5-6533	A
TCGA_TCGA-QG-A5YW	C
TCGA_TCGA-AA-3696	A
TCGA_TCGA-AA-3555	B
TCGA_TCGA-AZ-4614	C
TCGA_TCGA-AA-3866	A
TCGA_TCGA-AZ-6608	A
TCGA_TCGA-SS-A7HO	C
TCGA_TCGA-DM-A28G	B
TCGA_TCGA-CA-5254	B
TCGA_TCGA-AA-A01Q	B
TCGA_TCGA-AA-3514	B
TCGA_TCGA-AA-3977	C
TCGA_TCGA-G4-6297	A
TCGA_TCGA-D5-5538	A
TCGA_TCGA-AA-3980	A
TCGA_TCGA-AY-4071	B
TCGA_TCGA-F4-6463	C
TCGA_TCGA-AA-3710	B
TCGA_TCGA-AA-3556	C
TCGA_TCGA-AA-A01R	B
TCGA_TCGA-AA-3697	A
TCGA_TCGA-DM-A1HB	C
TCGA_TCGA-AA-3681	C
TCGA_TCGA-AA-3531	C
TCGA_TCGA-AA-3845	A
TCGA_TCGA-AA-3660	B
TCGA_TCGA-AA-A02R	A
TCGA_TCGA-AA-3532	C
TCGA_TCGA-AZ-4313	C
TCGA_TCGA-G4-6588	C
TCGA_TCGA-G4-6322	B
TCGA_TCGA-AA-3875	A
TCGA_TCGA-D5-6531	C
TCGA_TCGA-AA-3489	A
TCGA_TCGA-AA-3949	B
TCGA_TCGA-AA-3662	C
TCGA_TCGA-AA-3850	B
TCGA_TCGA-AU-6004	B
TCGA_TCGA-CM-4747	B
TCGA_TCGA-AA-3494	B
TCGA_TCGA-AZ-4615	B
TCGA_TCGA-AA-A010	B
TCGA_TCGA-AA-3819	B
TCGA_TCGA-AA-3989	B
TCGA_TCGA-AA-A01C	C
TCGA_TCGA-A6-6138	A
TCGA_TCGA-AA-3814	A
TCGA_TCGA-A6-6652	A
TCGA_TCGA-QG-A5Z1	C
TCGA_TCGA-AA-3831	B
TCGA_TCGA-WS-AB45	A
TCGA_TCGA-A6-5659	A
TCGA_TCGA-CK-5912	A
TCGA_TCGA-D5-6537	A
TCGA_TCGA-DM-A0XF	A
TCGA_TCGA-CM-6171	A
TCGA_TCGA-AA-3870	C
TCGA_TCGA-AA-A00E	B
TCGA_TCGA-CM-6161	A
TCGA_TCGA-AA-A02J	B
TCGA_TCGA-D5-6539	A
TCGA_TCGA-DM-A1DB	A
TCGA_TCGA-AA-A01F	A
TCGA_TCGA-AZ-6598	B
TCGA_TCGA-AA-3858	B
TCGA_TCGA-CM-4743	A
TCGA_TCGA-AA-3554	B
TCGA_TCGA-A6-2682	C
TCGA_TCGA-AA-3872	C
TCGA_TCGA-AA-3678	B
TCGA_TCGA-AA-3672	C
TCGA_TCGA-D5-6923	A
TCGA_TCGA-AA-3812	C
TCGA_TCGA-AA-3680	A
TCGA_TCGA-NH-A6GC	B
TCGA_TCGA-A6-4105	C
TCGA_TCGA-AA-3867	C
TCGA_TCGA-AA-3970	A
TCGA_TCGA-5M-AAT6	A
TCGA_TCGA-D5-7000	A
TCGA_TCGA-AA-A01K	C
TCGA_TCGA-AA-3955	A
TCGA_TCGA-AA-3860	B
TCGA_TCGA-G4-6293	B
TCGA_TCGA-AD-A5EK	C
TCGA_TCGA-AA-3842	C
TCGA_TCGA-CM-6166	A
TCGA_TCGA-D5-6540	B
TCGA_TCGA-F4-6809	C
TCGA_TCGA-NH-A50T	A
TCGA_TCGA-AA-3517	A
TCGA_TCGA-AD-6888	C
TCGA_TCGA-D5-5540	A
TCGA_TCGA-CK-4947	A
TCGA_TCGA-A6-6140	A
TCGA_TCGA-CK-5915	A
TCGA_TCGA-D5-6926	A
TCGA_TCGA-AA-3685	A
TCGA_TCGA-QG-A5Z2	A
TCGA_TCGA-AA-3663	C
TCGA_TCGA-AA-A01Z	C
TCGA_TCGA-T9-A92H	A
TCGA_TCGA-AA-A03J	B
TCGA_TCGA-A6-5662	C
TCGA_TCGA-CM-4748	C
TCGA_TCGA-CA-6718	C
TCGA_TCGA-A6-6651	B
TCGA_TCGA-AA-3492	B
TCGA_TCGA-5M-AAT4	A
TCGA_TCGA-AA-A00R	B
TCGA_TCGA-AD-6889	A
TCGA_TCGA-CM-5344	B
TCGA_TCGA-CM-5860	C
TCGA_TCGA-G4-6294	A
TCGA_TCGA-AA-3976	C
TCGA_TCGA-CM-6674	A
TCGA_TCGA-D5-6927	A
TCGA_TCGA-AA-3984	C
TCGA_TCGA-D5-5539	B
TCGA_TCGA-AA-3982	B
TCGA_TCGA-AD-6548	A
TCGA_TCGA-AA-3851	B
TCGA_TCGA-AY-6197	A
TCGA_TCGA-G4-6299	C
TCGA_TCGA-AA-3552	C
TCGA_TCGA-AZ-4323	C
TCGA_TCGA-F4-6805	A
TCGA_TCGA-CM-5864	A
TCGA_TCGA-DM-A28E	A
TCGA_TCGA-D5-6929	A
TCGA_TCGA-AA-3979	C
TCGA_TCGA-AY-A69D	A
TCGA_TCGA-A6-2685	C
TCGA_TCGA-D5-6534	C
TCGA_TCGA-DM-A1DA	C
TCGA_TCGA-AA-A01T	B
TCGA_TCGA-AA-3675	A
TCGA_TCGA-G4-6304	C
TCGA_TCGA-AA-3561	C
TCGA_TCGA-AD-6965	C
GSE17536_GSM437093	B
GSE17536_GSM437094	B
GSE17536_GSM437095	B
GSE17536_GSM437096	B
GSE17536_GSM437097	A
GSE17536_GSM437098	B
GSE17536_GSM437099	B
GSE17536_GSM437100	A
GSE17536_GSM437101	A
GSE17536_GSM437102	C
GSE17536_GSM437103	A
GSE17536_GSM437104	B
GSE17536_GSM437105	B
GSE17536_GSM437106	B
GSE17536_GSM437107	B
GSE17536_GSM437108	B
GSE17536_GSM437109	C
GSE17536_GSM437110	B
GSE17536_GSM437111	B
GSE17536_GSM437112	A
GSE17536_GSM437113	A
GSE17536_GSM437114	A
GSE17536_GSM437115	B
GSE17536_GSM437116	A
GSE17536_GSM437117	A
GSE17536_GSM437118	B
GSE17536_GSM437119	C
GSE17536_GSM437120	A
GSE17536_GSM437121	B
GSE17536_GSM437122	A
GSE17536_GSM437123	A
GSE17536_GSM437124	C
GSE17536_GSM437125	A
GSE17536_GSM437126	B
GSE17536_GSM437127	A
GSE17536_GSM437128	B
GSE17536_GSM437129	A
GSE17536_GSM437130	B
GSE17536_GSM437131	C
GSE17536_GSM437132	A
GSE17536_GSM437133	C
GSE17536_GSM437134	A
GSE17536_GSM437135	B
GSE17536_GSM437136	A
GSE17536_GSM437137	C
GSE17536_GSM437138	C
GSE17536_GSM437139	A
GSE17536_GSM437140	A
GSE17536_GSM437141	B
GSE17536_GSM437142	C
GSE17536_GSM437143	B
GSE17536_GSM437144	A
GSE17536_GSM437145	B
GSE17536_GSM437146	B
GSE17536_GSM437147	C
GSE17536_GSM437148	C
GSE17536_GSM437149	B
GSE17536_GSM437150	B
GSE17536_GSM437151	A
GSE17536_GSM437152	C
GSE17536_GSM437153	B
GSE17536_GSM437154	B
GSE17536_GSM437155	B
GSE17536_GSM437156	B
GSE17536_GSM437157	A
GSE17536_GSM437158	B
GSE17536_GSM437159	A
GSE17536_GSM437160	B
GSE17536_GSM437161	A
GSE17536_GSM437162	A
GSE17536_GSM437163	B
GSE17536_GSM437164	A
GSE17536_GSM437165	C
GSE17536_GSM437166	B
GSE17536_GSM437167	A
GSE17536_GSM437168	B
GSE17536_GSM437169	A
GSE17536_GSM437170	A
GSE17536_GSM437171	B
GSE17536_GSM437172	A
GSE17536_GSM437173	A
GSE17536_GSM437174	B
GSE17536_GSM437175	A
GSE17536_GSM437176	C
GSE17536_GSM437177	C
GSE17536_GSM437178	A
GSE17536_GSM437179	A
GSE17536_GSM437180	C
GSE17536_GSM437181	B
GSE17536_GSM437182	A
GSE17536_GSM437183	A
GSE17536_GSM437184	B
GSE17536_GSM437185	A
GSE17536_GSM437186	B
GSE17536_GSM437187	B
GSE17536_GSM437188	A
GSE17536_GSM437189	C
GSE17536_GSM437190	C
GSE17536_GSM437191	C
GSE17536_GSM437192	A
GSE17536_GSM437193	A
GSE17536_GSM437194	C
GSE17536_GSM437195	A
GSE17536_GSM437196	B
GSE17536_GSM437197	C
GSE17536_GSM437198	A
GSE17536_GSM437199	C
GSE17536_GSM437200	C
GSE17536_GSM437201	C
GSE17536_GSM437202	C
GSE17536_GSM437203	C
GSE17536_GSM437204	A
GSE17536_GSM437205	B
GSE17536_GSM437206	A
GSE17536_GSM437207	A
GSE17536_GSM437208	A
GSE17536_GSM437209	B
GSE17536_GSM437210	B
GSE17536_GSM437211	C
GSE17536_GSM437212	B
GSE17536_GSM437213	B
GSE17536_GSM437214	B
GSE17536_GSM437215	B
GSE17536_GSM437216	A
GSE17536_GSM437217	A
GSE17536_GSM437218	C
GSE17536_GSM437219	C
GSE17536_GSM437220	B
GSE17536_GSM437221	A
GSE17536_GSM437222	C
GSE17536_GSM437223	B
GSE17536_GSM437224	C
GSE17536_GSM437225	C
GSE17536_GSM437226	C
GSE17536_GSM437227	C
GSE17536_GSM437228	A
GSE17536_GSM437229	C
GSE17536_GSM437230	C
GSE17536_GSM437231	A
GSE17536_GSM437232	B
GSE17536_GSM437233	A
GSE17536_GSM437234	C
GSE17536_GSM437235	A
GSE17536_GSM437236	C
GSE17536_GSM437237	B
GSE17536_GSM437238	A
GSE17536_GSM437239	A
GSE17536_GSM437240	A
GSE17536_GSM437241	B
GSE17536_GSM437242	B
GSE17536_GSM437243	C
GSE17536_GSM437244	B
GSE17536_GSM437245	A
GSE17536_GSM437246	C
GSE17536_GSM437247	C
GSE17536_GSM437248	A
GSE17536_GSM437249	A
GSE17536_GSM437250	B
GSE17536_GSM437251	A
GSE17536_GSM437252	B
GSE17536_GSM437253	C
GSE17536_GSM437254	B
GSE17536_GSM437255	B
GSE17536_GSM437256	B
GSE17536_GSM437257	C
GSE17536_GSM437258	C
GSE17536_GSM437259	A
GSE17536_GSM437260	C
GSE17536_GSM437261	A
GSE17536_GSM437262	A
GSE17536_GSM437263	A
GSE17536_GSM437264	A
GSE17536_GSM437265	A
GSE17536_GSM437266	B
GSE17536_GSM437267	B
GSE17536_GSM437268	B
GSE17536_GSM437269	A
GSE29623_GSM734111	B
GSE29623_GSM734112	A
GSE29623_GSM734113	C
GSE29623_GSM734114	B
GSE29623_GSM734115	B
GSE29623_GSM734116	B
GSE29623_GSM734117	A
GSE29623_GSM734118	A
GSE29623_GSM734119	C
GSE29623_GSM734120	A
GSE29623_GSM734121	A
GSE29623_GSM734122	A
GSE29623_GSM734123	B
GSE29623_GSM734124	B
GSE29623_GSM734125	B
GSE29623_GSM734126	C
GSE29623_GSM734127	A
GSE29623_GSM734128	B
GSE29623_GSM734129	C
GSE29623_GSM734130	A
GSE29623_GSM734131	C
GSE29623_GSM734132	A
GSE29623_GSM734133	A
GSE29623_GSM734134	A
GSE29623_GSM734135	B
GSE29623_GSM734136	C
GSE29623_GSM734137	A
GSE29623_GSM734138	B
GSE29623_GSM734139	A
GSE29623_GSM734140	A
GSE29623_GSM734141	A
GSE29623_GSM734142	A
GSE29623_GSM734143	B
GSE29623_GSM734144	B
GSE29623_GSM734145	B
GSE29623_GSM734146	A
GSE29623_GSM734147	B
GSE29623_GSM734148	C
GSE29623_GSM734149	C
GSE29623_GSM734150	B
GSE29623_GSM734151	C
GSE29623_GSM734152	B
GSE29623_GSM734153	B
GSE29623_GSM734154	A
GSE29623_GSM734155	B
GSE29623_GSM734156	A
GSE29623_GSM734157	A
GSE29623_GSM734158	A
GSE29623_GSM734159	A
GSE29623_GSM734160	A
GSE29623_GSM734161	B
GSE29623_GSM734162	B
GSE29623_GSM734163	C
GSE29623_GSM734164	B
GSE29623_GSM734165	A
GSE29623_GSM734166	A
GSE29623_GSM734167	C
GSE29623_GSM734168	A
GSE29623_GSM734169	C
GSE29623_GSM734170	C
GSE29623_GSM734171	A
GSE29623_GSM734172	B
GSE29623_GSM734173	B
GSE29623_GSM734174	B
GSE29623_GSM734175	C
GSE39582_GSM971957	A
GSE39582_GSM971958	C
GSE39582_GSM971959	A
GSE39582_GSM971960	A
GSE39582_GSM971961	A
GSE39582_GSM971962	B
GSE39582_GSM971963	B
GSE39582_GSM971964	C
GSE39582_GSM971965	B
GSE39582_GSM971966	C
GSE39582_GSM971967	B
GSE39582_GSM971968	C
GSE39582_GSM971969	C
GSE39582_GSM971970	B
GSE39582_GSM971971	B
GSE39582_GSM971972	B
GSE39582_GSM971973	B
GSE39582_GSM971974	A
GSE39582_GSM971975	A
GSE39582_GSM971976	B
GSE39582_GSM971977	B
GSE39582_GSM971978	C
GSE39582_GSM971979	A
GSE39582_GSM971980	A
GSE39582_GSM971981	B
GSE39582_GSM971982	B
GSE39582_GSM971983	C
GSE39582_GSM971984	A
GSE39582_GSM971985	B
GSE39582_GSM971986	A
GSE39582_GSM971987	B
GSE39582_GSM971988	C
GSE39582_GSM971989	C
GSE39582_GSM971990	A
GSE39582_GSM971991	A
GSE39582_GSM971992	A
GSE39582_GSM971993	B
GSE39582_GSM971994	C
GSE39582_GSM971995	B
GSE39582_GSM971996	B
GSE39582_GSM971997	B
GSE39582_GSM971998	C
GSE39582_GSM971999	A
GSE39582_GSM972000	A
GSE39582_GSM972001	B
GSE39582_GSM972002	B
GSE39582_GSM972003	B
GSE39582_GSM972004	A
GSE39582_GSM972005	B
GSE39582_GSM972006	A
GSE39582_GSM972007	C
GSE39582_GSM972008	C
GSE39582_GSM972009	A
GSE39582_GSM972010	A
GSE39582_GSM972011	C
GSE39582_GSM972012	B
GSE39582_GSM972013	B
GSE39582_GSM972014	A
GSE39582_GSM972015	B
GSE39582_GSM972016	B
GSE39582_GSM972017	B
GSE39582_GSM972018	A
GSE39582_GSM972019	C
GSE39582_GSM972020	A
GSE39582_GSM972021	C
GSE39582_GSM972022	A
GSE39582_GSM972023	A
GSE39582_GSM972024	B
GSE39582_GSM972025	B
GSE39582_GSM972026	C
GSE39582_GSM972027	B
GSE39582_GSM972028	A
GSE39582_GSM972029	B
GSE39582_GSM972030	B
GSE39582_GSM972031	C
GSE39582_GSM972032	A
GSE39582_GSM972033	C
GSE39582_GSM972034	A
GSE39582_GSM972035	A
GSE39582_GSM972036	B
GSE39582_GSM972037	C
GSE39582_GSM972038	A
GSE39582_GSM972039	A
GSE39582_GSM972040	A
GSE39582_GSM972041	A
GSE39582_GSM972042	B
GSE39582_GSM972043	A
GSE39582_GSM972044	B
GSE39582_GSM972045	A
GSE39582_GSM972046	B
GSE39582_GSM972047	A
GSE39582_GSM972048	A
GSE39582_GSM972049	A
GSE39582_GSM972050	A
GSE39582_GSM972051	A
GSE39582_GSM972052	B
GSE39582_GSM972053	C
GSE39582_GSM972054	B
GSE39582_GSM972055	B
GSE39582_GSM972056	A
GSE39582_GSM972057	A
GSE39582_GSM972058	B
GSE39582_GSM972059	C
GSE39582_GSM972060	A
GSE39582_GSM972061	B
GSE39582_GSM972062	A
GSE39582_GSM972063	A
GSE39582_GSM972064	C
GSE39582_GSM972065	A
GSE39582_GSM972066	A
GSE39582_GSM972067	C
GSE39582_GSM972068	C
GSE39582_GSM972069	C
GSE39582_GSM972070	A
GSE39582_GSM972071	A
GSE39582_GSM972072	A
GSE39582_GSM972073	C
GSE39582_GSM972074	A
GSE39582_GSM972075	B
GSE39582_GSM972076	B
GSE39582_GSM972077	C
GSE39582_GSM972078	B
GSE39582_GSM972079	C
GSE39582_GSM972080	B
GSE39582_GSM972081	A
GSE39582_GSM972082	C
GSE39582_GSM972083	C
GSE39582_GSM972084	B
GSE39582_GSM972085	A
GSE39582_GSM972086	C
GSE39582_GSM972087	A
GSE39582_GSM972088	B
GSE39582_GSM972089	B
GSE39582_GSM972090	A
GSE39582_GSM972091	A
GSE39582_GSM972092	C
GSE39582_GSM972093	A
GSE39582_GSM972094	C
GSE39582_GSM972095	A
GSE39582_GSM972096	A
GSE39582_GSM972097	A
GSE39582_GSM972098	C
GSE39582_GSM972099	C
GSE39582_GSM972100	B
GSE39582_GSM972101	B
GSE39582_GSM972102	B
GSE39582_GSM972103	A
GSE39582_GSM972104	A
GSE39582_GSM972105	B
GSE39582_GSM972106	B
GSE39582_GSM972107	C
GSE39582_GSM972108	B
GSE39582_GSM972109	B
GSE39582_GSM972110	C
GSE39582_GSM972111	B
GSE39582_GSM972112	C
GSE39582_GSM972113	C
GSE39582_GSM972114	A
GSE39582_GSM972115	B
GSE39582_GSM972116	B
GSE39582_GSM972117	B
GSE39582_GSM972118	C
GSE39582_GSM972119	A
GSE39582_GSM972120	B
GSE39582_GSM972121	B
GSE39582_GSM972122	A
GSE39582_GSM972123	B
GSE39582_GSM972124	B
GSE39582_GSM972125	B
GSE39582_GSM972126	A
GSE39582_GSM972127	C
GSE39582_GSM972128	B
GSE39582_GSM972129	C
GSE39582_GSM972130	B
GSE39582_GSM972131	B
GSE39582_GSM972132	A
GSE39582_GSM972133	B
GSE39582_GSM972134	A
GSE39582_GSM972135	B
GSE39582_GSM972136	A
GSE39582_GSM972137	A
GSE39582_GSM972138	C
GSE39582_GSM972139	A
GSE39582_GSM972140	A
GSE39582_GSM972141	A
GSE39582_GSM972142	A
GSE39582_GSM972143	A
GSE39582_GSM972144	A
GSE39582_GSM972145	A
GSE39582_GSM972146	B
GSE39582_GSM972147	A
GSE39582_GSM972148	A
GSE39582_GSM972149	B
GSE39582_GSM972150	A
GSE39582_GSM972151	A
GSE39582_GSM972152	A
GSE39582_GSM972153	A
GSE39582_GSM972154	C
GSE39582_GSM972155	A
GSE39582_GSM972156	B
GSE39582_GSM972157	A
GSE39582_GSM972158	C
GSE39582_GSM972159	A
GSE39582_GSM972160	A
GSE39582_GSM972161	C
GSE39582_GSM972162	C
GSE39582_GSM972163	A
GSE39582_GSM972164	A
GSE39582_GSM972165	A
GSE39582_GSM972166	A
GSE39582_GSM972167	A
GSE39582_GSM972168	B
GSE39582_GSM972169	A
GSE39582_GSM972170	A
GSE39582_GSM972171	A
GSE39582_GSM972172	C
GSE39582_GSM972173	C
GSE39582_GSM972174	B
GSE39582_GSM972175	C
GSE39582_GSM972176	C
GSE39582_GSM972177	B
GSE39582_GSM972178	B
GSE39582_GSM972179	B
GSE39582_GSM972180	C
GSE39582_GSM972181	B
GSE39582_GSM972182	C
GSE39582_GSM972183	B
GSE39582_GSM972184	B
GSE39582_GSM972185	A
GSE39582_GSM972186	C
GSE39582_GSM972187	B
GSE39582_GSM972188	A
GSE39582_GSM972189	C
GSE39582_GSM972190	B
GSE39582_GSM972191	A
GSE39582_GSM972192	C
GSE39582_GSM972193	C
GSE39582_GSM972194	B
GSE39582_GSM972195	B
GSE39582_GSM972196	B
GSE39582_GSM972197	B
GSE39582_GSM972198	B
GSE39582_GSM972199	C
GSE39582_GSM972200	B
GSE39582_GSM972201	B
GSE39582_GSM972202	A
GSE39582_GSM972203	B
GSE39582_GSM972204	A
GSE39582_GSM972205	A
GSE39582_GSM972206	B
GSE39582_GSM972207	A
GSE39582_GSM972208	A
GSE39582_GSM972209	C
GSE39582_GSM972210	A
GSE39582_GSM972211	C
GSE39582_GSM972212	C
GSE39582_GSM972213	C
GSE39582_GSM972214	C
GSE39582_GSM972215	B
GSE39582_GSM972216	B
GSE39582_GSM972217	B
GSE39582_GSM972218	B
GSE39582_GSM972219	A
GSE39582_GSM972220	B
GSE39582_GSM972221	B
GSE39582_GSM972222	B
GSE39582_GSM972223	A
GSE39582_GSM972224	B
GSE39582_GSM972225	C
GSE39582_GSM972226	A
GSE39582_GSM972227	B
GSE39582_GSM972228	B
GSE39582_GSM972229	A
GSE39582_GSM972230	A
GSE39582_GSM972231	C
GSE39582_GSM972232	C
GSE39582_GSM972233	A
GSE39582_GSM972234	A
GSE39582_GSM972235	A
GSE39582_GSM972236	A
GSE39582_GSM972237	A
GSE39582_GSM972238	A
GSE39582_GSM972239	A
GSE39582_GSM972240	C
GSE39582_GSM972241	B
GSE39582_GSM972242	B
GSE39582_GSM972243	A
GSE39582_GSM972244	B
GSE39582_GSM972245	A
GSE39582_GSM972246	A
GSE39582_GSM972247	C
GSE39582_GSM972248	A
GSE39582_GSM972249	A
GSE39582_GSM972250	B
GSE39582_GSM972251	A
GSE39582_GSM972252	A
GSE39582_GSM972253	A
GSE39582_GSM972254	C
GSE39582_GSM972255	B
GSE39582_GSM972256	C
GSE39582_GSM972257	B
GSE39582_GSM972258	A
GSE39582_GSM972259	B
GSE39582_GSM972260	B
GSE39582_GSM972261	A
GSE39582_GSM972262	B
GSE39582_GSM972263	A
GSE39582_GSM972264	B
GSE39582_GSM972265	B
GSE39582_GSM972266	B
GSE39582_GSM972267	C
GSE39582_GSM972268	B
GSE39582_GSM972269	C
GSE39582_GSM972270	B
GSE39582_GSM972271	C
GSE39582_GSM972272	C
GSE39582_GSM972273	B
GSE39582_GSM972274	B
GSE39582_GSM972275	B
GSE39582_GSM972276	B
GSE39582_GSM972277	B
GSE39582_GSM972278	C
GSE39582_GSM972279	B
GSE39582_GSM972280	C
GSE39582_GSM972281	C
GSE39582_GSM972282	B
GSE39582_GSM972283	B
GSE39582_GSM972284	A
GSE39582_GSM972285	C
GSE39582_GSM972286	B
GSE39582_GSM972287	B
GSE39582_GSM972288	A
GSE39582_GSM972289	A
GSE39582_GSM972290	A
GSE39582_GSM972291	B
GSE39582_GSM972292	B
GSE39582_GSM972293	C
GSE39582_GSM972294	C
GSE39582_GSM972295	B
GSE39582_GSM972296	B
GSE39582_GSM972297	B
GSE39582_GSM972298	B
GSE39582_GSM972299	A
GSE39582_GSM972300	B
GSE39582_GSM972301	B
GSE39582_GSM972302	B
GSE39582_GSM972303	A
GSE39582_GSM972304	B
GSE39582_GSM972305	C
GSE39582_GSM972306	C
GSE39582_GSM972307	A
GSE39582_GSM972308	A
GSE39582_GSM972309	A
GSE39582_GSM972310	B
GSE39582_GSM972311	C
GSE39582_GSM972312	B
GSE39582_GSM972313	C
GSE39582_GSM972314	B
GSE39582_GSM972315	C
GSE39582_GSM972316	C
GSE39582_GSM972317	C
GSE39582_GSM972318	A
GSE39582_GSM972319	B
GSE39582_GSM972320	A
GSE39582_GSM972321	C
GSE39582_GSM972322	B
GSE39582_GSM972323	A
GSE39582_GSM972324	C
GSE39582_GSM972325	B
GSE39582_GSM972326	C
GSE39582_GSM972327	C
GSE39582_GSM972328	C
GSE39582_GSM972329	B
GSE39582_GSM972330	B
GSE39582_GSM972331	B
GSE39582_GSM972332	C
GSE39582_GSM972333	B
GSE39582_GSM972334	B
GSE39582_GSM972335	A
GSE39582_GSM972336	B
GSE39582_GSM972337	A
GSE39582_GSM972338	B
GSE39582_GSM972339	C
GSE39582_GSM972340	A
GSE39582_GSM972341	A
GSE39582_GSM972342	B
GSE39582_GSM972343	B
GSE39582_GSM972344	C
GSE39582_GSM972345	B
GSE39582_GSM972346	C
GSE39582_GSM972347	A
GSE39582_GSM972348	C
GSE39582_GSM972349	B
GSE39582_GSM972350	B
GSE39582_GSM972351	B
GSE39582_GSM972352	A
GSE39582_GSM972353	A
GSE39582_GSM972354	C
GSE39582_GSM972355	C
GSE39582_GSM972356	A
GSE39582_GSM972357	A
GSE39582_GSM972358	A
GSE39582_GSM972359	B
GSE39582_GSM972360	B
GSE39582_GSM972361	C
GSE39582_GSM972362	A
GSE39582_GSM972363	C
GSE39582_GSM972364	B
GSE39582_GSM972365	C
GSE39582_GSM972366	B
GSE39582_GSM972367	C
GSE39582_GSM972368	C
GSE39582_GSM972369	A
GSE39582_GSM972370	A
GSE39582_GSM972371	C
GSE39582_GSM972372	A
GSE39582_GSM972373	A
GSE39582_GSM972374	B
GSE39582_GSM972375	C
GSE39582_GSM972376	B
GSE39582_GSM972377	C
GSE39582_GSM972378	B
GSE39582_GSM972379	B
GSE39582_GSM972380	A
GSE39582_GSM972381	C
GSE39582_GSM972382	A
GSE39582_GSM972383	B
GSE39582_GSM972384	B
GSE39582_GSM972385	B
GSE39582_GSM972386	A
GSE39582_GSM972387	B
GSE39582_GSM972388	B
GSE39582_GSM972389	B
GSE39582_GSM972390	C
GSE39582_GSM972391	B
GSE39582_GSM972392	A
GSE39582_GSM972393	B
GSE39582_GSM972394	B
GSE39582_GSM972395	A
GSE39582_GSM972396	A
GSE39582_GSM972397	C
GSE39582_GSM972398	A
GSE39582_GSM972399	A
GSE39582_GSM972400	B
GSE39582_GSM972401	A
GSE39582_GSM972402	A
GSE39582_GSM972403	B
GSE39582_GSM972404	A
GSE39582_GSM972405	C
GSE39582_GSM972406	C
GSE39582_GSM972407	C
GSE39582_GSM972408	A
GSE39582_GSM972409	B
GSE39582_GSM972410	C
GSE39582_GSM972411	A
GSE39582_GSM972412	C
GSE39582_GSM972413	A
GSE39582_GSM972414	A
GSE39582_GSM972415	A
GSE39582_GSM972416	C
GSE39582_GSM972417	B
GSE39582_GSM972418	B
GSE39582_GSM972419	B
GSE39582_GSM972420	B
GSE39582_GSM972421	A
GSE39582_GSM972422	C
GSE39582_GSM972423	B
GSE39582_GSM972424	B
GSE39582_GSM972425	B
GSE39582_GSM972426	C
GSE39582_GSM972427	C
GSE39582_GSM972428	C
GSE39582_GSM972429	B
GSE39582_GSM972430	C
GSE39582_GSM972431	A
GSE39582_GSM972432	B
GSE39582_GSM972433	A
GSE39582_GSM972434	A
GSE39582_GSM972435	B
GSE39582_GSM972436	A
GSE39582_GSM972437	A
GSE39582_GSM972438	C
GSE39582_GSM972439	A
GSE39582_GSM972440	A
GSE39582_GSM972441	B
GSE39582_GSM972442	A
GSE39582_GSM972443	C
GSE39582_GSM972444	B
GSE39582_GSM972445	B
GSE39582_GSM972446	B
GSE39582_GSM972447	B
GSE39582_GSM972448	A
GSE39582_GSM972449	A
GSE39582_GSM972450	B
GSE39582_GSM972451	B
GSE39582_GSM972452	B
GSE39582_GSM972453	C
GSE39582_GSM972454	B
GSE39582_GSM972455	B
GSE39582_GSM972456	C
GSE39582_GSM972457	B
GSE39582_GSM972458	B
GSE39582_GSM972459	C
GSE39582_GSM972460	A
GSE39582_GSM972461	A
GSE39582_GSM972462	C
GSE39582_GSM972463	C
GSE39582_GSM972464	A
GSE39582_GSM972465	B
GSE39582_GSM972466	C
GSE39582_GSM972467	C
GSE39582_GSM972468	A
GSE39582_GSM972469	A
GSE39582_GSM972470	B
GSE39582_GSM972471	A
GSE39582_GSM972472	B
GSE39582_GSM972473	A
GSE39582_GSM972474	A
GSE39582_GSM972475	C
GSE39582_GSM972476	C
GSE39582_GSM972477	B
GSE39582_GSM972478	B
GSE39582_GSM972479	C
GSE39582_GSM972480	A
GSE39582_GSM972481	C
GSE39582_GSM972482	B
GSE39582_GSM972483	A
GSE39582_GSM972484	A
GSE39582_GSM972485	C
GSE39582_GSM972486	A
GSE39582_GSM972487	A
GSE39582_GSM972488	B
GSE39582_GSM972489	B
GSE39582_GSM972490	A
GSE39582_GSM972491	A
GSE39582_GSM972492	C
GSE39582_GSM972493	B
GSE39582_GSM972494	B
GSE39582_GSM972495	A
GSE39582_GSM972496	B
GSE39582_GSM972497	A
GSE39582_GSM972498	A
GSE39582_GSM972499	A
GSE39582_GSM972500	C
GSE39582_GSM972501	C
GSE39582_GSM972502	C
GSE39582_GSM972503	B
GSE39582_GSM972504	B
GSE39582_GSM972505	C
GSE39582_GSM972506	B
GSE39582_GSM972507	A
GSE39582_GSM972508	A
GSE39582_GSM972509	A
GSE39582_GSM972510	A
GSE39582_GSM972511	C
GSE39582_GSM972512	C
GSE39582_GSM972513	A
GSE39582_GSM972514	A
GSE39582_GSM972515	A
GSE39582_GSM972516	A
GSE39582_GSM972517	A
GSE39582_GSM972518	C
GSE39582_GSM972519	A
GSE39582_GSM972520	C
GSE39582_GSM972521	C
GSE39582_GSM972522	A
GSE39582_GSM1681353	A
GSE39582_GSM1681354	A
GSE39582_GSM1681355	A
GSE39582_GSM1681356	B
GSE39582_GSM1681357	A
GSE39582_GSM1681358	A
GSE39582_GSM1681359	A
GSE39582_GSM1681360	A
GSE39582_GSM1681361	B
GSE39582_GSM1681362	A
GSE39582_GSM1681363	A
GSE39582_GSM1681364	A
GSE39582_GSM1681365	A
GSE39582_GSM1681366	A
GSE39582_GSM1681367	A
GSE39582_GSM1681368	A
GSE39582_GSM1681369	A
GSE39582_GSM1681370	A
GSE39582_GSM1681371	A

## Sheet: Table S6
Table S6: The activation states of biological pathways in different cuproptosis molecular subtypes by GO GSVA enrichment analysis
subtype A VS B								subtype A VS C								subtype B VS C
id	logFC	AveExpr	t	P.Value	adj.P.Val	B		id	logFC	AveExpr	t	P.Value	adj.P.Val	B		id	logFC	AveExpr	t	P.Value	adj.P.Val	B
GOBP_PROTEIN_TARGETING_TO_LYSOSOME	-0.241284	0.0164204	-15.7519	6.77534e-50	4.53473e-46	102.536		GOMF_PHOSPHATIDYLINOSITOL_3_5_BISPHOSPHATE_PHOSPHATASE_ACTIVITY	-0.268466	0.0678652	-12.6638	8.95696e-34	5.99489e-30	65.7526		GOBP_PARAXIAL_MESODERM_DEVELOPMENT	0.144284	-0.0442478	7.88654	1.05291e-14	7.04713e-11	22.7846
GOBP_HEPATOCYTE_APOPTOTIC_PROCESS	-0.239746	0.00953694	-15.2996	1.8986e-47	6.35365e-44	96.9635		GOMF_OMEGA_PEPTIDASE_ACTIVITY	-0.151046	0.0399548	-11.9683	1.33569e-30	4.46989e-27	58.5812		GOCC_DENDRITE_TERMINUS	0.13655	-0.0325719	7.66355	5.39681e-14	1.80604e-10	21.2077
GOMF_PHOSPHATIDYLINOSITOL_3_5_BISPHOSPHATE_PHOSPHATASE_ACTIVITY	-0.28425	0.0406661	-15.0673	3.30236e-46	7.36756e-43	94.1398		GOMF_CYSTEINE_TYPE_PEPTIDASE_ACTIVITY	-0.109976	0.0270836	-11.2612	1.66986e-27	3.33456e-24	51.5869		GOCC_FILOPODIUM_TIP	0.116722	-0.0452956	7.45805	2.35124e-13	5.24563e-10	19.7889
GOMF_PHOSPHATIDYLINOSITOL_3_5_BISPHOSPHATE_3_PHOSPHATASE_ACTIVITY	-0.279849	0.034658	-14.6347	6.27966e-44	9.29723e-41	88.9522		GOBP_ACETYL_COA_BIOSYNTHETIC_PROCESS_FROM_PYRUVATE	-0.26203	0.0559586	-11.2433	1.99286e-27	3.33456e-24	51.4135		GOBP_NEGATIVE_REGULATION_OF_AMYLOID_FIBRIL_FORMATION	0.154656	0.00641878	7.19437	1.47942e-12	1.77818e-09	18.0173
GOMF_RNA_STEM_LOOP_BINDING	-0.274284	0.0250406	-14.6233	7.20273e-44	9.29723e-41	88.8166		GOMF_LYS63_SPECIFIC_DEUBIQUITINASE_ACTIVITY	-0.232628	0.0725034	-11.0901	8.94734e-27	1.19769e-23	49.9412		GOMF_FATTY_ACID_DERIVATIVE_BINDING	-0.116135	0.0131898	-7.17232	1.72112e-12	1.77818e-09	17.8716
GOMF_INSULIN_RECEPTOR_BINDING	-0.225662	0.00743443	-14.6111	8.33458e-44	9.29723e-41	88.6723		GOBP_ACETYL_COA_BIOSYNTHETIC_PROCESS	-0.223465	0.033745	-10.9917	2.3297e-26	2.59878e-23	49.0031		GOMF_ACYL_COA_DEHYDROGENASE_ACTIVITY	-0.172923	0.0179673	-7.16101	1.85975e-12	1.77818e-09	17.7971
GOMF_OMEGA_PEPTIDASE_ACTIVITY	-0.162143	0.0236211	-14.5725	1.32474e-43	1.26664e-40	88.2143		GOMF_PHOSPHATIDYLINOSITOL_3_5_BISPHOSPHATE_3_PHOSPHATASE_ACTIVITY	-0.237305	0.0719931	-10.959	3.19666e-26	3.05647e-23	48.693		GOBP_REGULATION_OF_AMYLOID_FIBRIL_FORMATION	0.131881	-0.0021951	6.97655	6.48246e-12	5.42339e-09	16.5958
GOMF_LYS63_SPECIFIC_DEUBIQUITINASE_ACTIVITY	-0.270804	0.0375448	-14.5065	2.91793e-43	2.44121e-40	87.4338		GOBP_DETERMINATION_OF_ADULT_LIFESPAN	-0.197076	0.0444305	-10.7603	2.15795e-25	1.80539e-22	46.8214		GOBP_NEGATIVE_REGULATION_OF_HIPPO_SIGNALING	0.155834	-0.034461	6.94496	8.00555e-12	5.43332e-09	16.3929
GOCC_CYTOPLASMIC_STRESS_GRANULE	-0.201259	0.0162714	-14.4463	5.98682e-43	4.4522e-40	86.7235		GOMF_UBIQUITIN_LIKE_PROTEIN_SPECIFIC_PROTEASE_ACTIVITY	-0.149573	0.0466721	-10.6198	8.19022e-25	6.09079e-22	45.5145		GOBP_POSITIVE_REGULATION_OF_DNA_DAMAGE_RESPONSE_SIGNAL_TRANSDUCTION_BY_P53_CLASS_MEDIATOR	0.11999	-0.0293053	6.93051	8.81514e-12	5.43332e-09	16.3002
GOBP_PROTEIN_TARGETING_TO_VACUOLE	-0.185291	0.00795485	-14.3383	2.16319e-42	1.44782e-39	85.4539		GOBP_EMBRYONIC_SKELETAL_JOINT_MORPHOGENESIS	0.208966	-0.0225982	10.584	1.14795e-24	7.68325e-22	45.1837		GOBP_STRIATUM_DEVELOPMENT	0.110302	-0.0428816	6.92857	8.9297e-12	5.43332e-09	16.2878
GOMF_UBIQUITIN_LIKE_PROTEIN_SPECIFIC_PROTEASE_ACTIVITY	-0.179805	0.0215512	-14.3136	2.89876e-42	1.76376e-39	85.1646		GOMF_PHOSPHATIDYLINOSITOL_MONOPHOSPHATE_PHOSPHATASE_ACTIVITY	-0.208932	0.0537149	-10.3105	1.47493e-23	8.97427e-21	42.6828		GOBP_MACROPHAGE_APOPTOTIC_PROCESS	0.155984	0.0304831	6.89887	1.0877e-11	6.06666e-09	16.0982
GOBP_REGULATION_OF_TRANSLATIONAL_INITIATION_BY_EIF2_ALPHA_PHOSPHORYLATION	-0.272302	0.034612	-13.7632	1.82064e-39	1.01546e-36	78.7982		GOBP_CYTOPLASM_ORGANIZATION	-0.173571	0.0290924	-10.2605	2.33967e-23	1.30495e-20	42.2309		GOBP_HIPPO_SIGNALING	0.124929	-0.0434391	6.85862	1.4196e-11	7.30877e-09	15.8422
GOMF_1_PHOSPHATIDYLINOSITOL_BINDING	-0.257066	0.0234707	-13.5685	1.70778e-38	8.79242e-36	76.5865		GOMF_PHOSPHATIDYLINOSITOL_BISPHOSPHATE_PHOSPHATASE_ACTIVITY	-0.175411	0.0406302	-10.2404	2.8152e-23	1.44939e-20	42.0498		GOBP_RESPONSE_TO_WATER	0.131226	-0.0130804	6.75693	2.76543e-11	1.23393e-08	15.2016
GOBP_RESPONSE_TO_HEPATOCYTE_GROWTH_FACTOR	-0.205629	0.0153638	-13.4398	7.42131e-38	3.54791e-35	75.1352		GOCC_CONNEXIN_COMPLEX	0.191486	-0.0243558	10.0842	1.17278e-22	5.60672e-20	40.6526		GOMF_PROLINE_RICH_REGION_BINDING	0.11704	-0.037753	6.63548	6.06435e-11	2.38757e-08	14.4476
GOBP_CELLULAR_RESPONSE_TO_TESTOSTERONE_STIMULUS	-0.239424	0.00206723	-13.353	1.98692e-37	8.86565e-35	74.1624		GOBP_EMBRYONIC_SKELETAL_JOINT_DEVELOPMENT	0.175485	-0.0228459	9.9169	5.31272e-22	2.37054e-19	39.1738		GOBP_POSITIVE_REGULATION_OF_STRIATED_MUSCLE_CELL_APOPTOTIC_PROCESS	-0.125963	0.00495907	-6.43338	2.18083e-10	7.68226e-08	13.2199
GOMF_POLY_PURINE_TRACT_BINDING	-0.210948	0.0145846	-13.0463	6.22961e-36	2.60592e-33	70.7595		GOBP_THIOESTER_BIOSYNTHETIC_PROCESS	-0.140315	0.0183925	-9.83398	1.11504e-21	4.66435e-19	38.4483		GOBP_RESPONSE_TO_FOLLICLE_STIMULATING_HORMONE	0.109127	-0.00343968	6.42203	2.34087e-10	7.83371e-08	13.152
GOBP_PROTEIN_MODIFICATION_BY_SMALL_PROTEIN_REMOVAL	-0.157888	0.0141918	-12.9421	1.98286e-35	7.80665e-33	69.6161		GOMF_CYSTEINE_TYPE_ENDOPEPTIDASE_ACTIVITY	-0.100914	0.0181053	-9.82084	1.25352e-21	4.93517e-19	38.3337		GOBP_CELLULAR_RESPONSE_TO_X_RAY	0.11441	-0.0319498	6.33734	3.95892e-10	1.23694e-07	12.6484
GOCC_RETROMER_COMPLEX	-0.24778	0.0188657	-12.9341	2.16843e-35	8.06295e-33	69.5278		GOCC_GAP_JUNCTION	0.162923	-0.0228335	9.79853	1.52864e-21	5.68398e-19	38.1395		GOBP_NOSE_DEVELOPMENT	0.121335	-0.0230128	6.33302	4.06584e-10	1.23694e-07	12.6229
GOCC_MESSENGER_RIBONUCLEOPROTEIN_COMPLEX	-0.228635	0.0323381	-12.9063	2.94796e-35	9.97987e-33	69.2245		GOBP_PHOSPHATIDYLINOSITOL_DEPHOSPHORYLATION	-0.164372	0.0396702	-9.78761	1.68441e-21	5.93355e-19	38.0446		GOBP_REGULATION_OF_HEMATOPOIETIC_STEM_CELL_DIFFERENTIATION	0.119454	-0.056483	6.31593	4.51708e-10	1.31447e-07	12.5221
GOBP_ENDOPLASMIC_RETICULUM_TUBULAR_NETWORK_ORGANIZATION	-0.225393	0.00977312	-12.9053	2.98218e-35	9.97987e-33	69.2131		GOBP_PHOSPHOLIPID_DEPHOSPHORYLATION	-0.159604	0.0315992	-9.76282	2.09872e-21	7.02336e-19	37.8294		GOMF_ACYL_COA_BINDING	-0.100263	-0.00701528	-6.28189	5.56633e-10	1.55231e-07	12.322
GOMF_METHYLATED_HISTONE_BINDING	-0.180147	0.00927579	-12.8605	4.89041e-35	1.55864e-32	68.7247		GOMF_PHOSPHATIDYLINOSITOL_PHOSPHATE_PHOSPHATASE_ACTIVITY	-0.1596	0.0378095	-9.68542	4.15827e-21	1.3253e-18	37.1604		GOBP_CELLULAR_RESPONSE_TO_TESTOSTERONE_STIMULUS	0.132038	-0.0699445	6.19881	9.2306e-10	2.13928e-07	11.8377
GOBP_REGULATION_OF_DNA_TEMPLATED_TRANSCRIPTION_INITIATION	-0.160965	0.00671192	-12.8086	8.66969e-35	2.63756e-32	68.1593		GOMF_RNA_STEM_LOOP_BINDING	-0.196516	0.0757349	-9.65347	5.50754e-21	1.67554e-18	36.8855		GOBP_MAINTENANCE_OF_GASTROINTESTINAL_EPITHELIUM	-0.12087	0.0251786	-6.19812	9.26927e-10	2.13928e-07	11.8337
GOBP_POSITIVE_REGULATION_OF_DNA_TEMPLATED_TRANSCRIPTION_INITIATION	-0.161602	0.00688568	-12.7628	1.43314e-34	4.17045e-32	67.663		GOCC_MESSENGER_RIBONUCLEOPROTEIN_COMPLEX	-0.187176	0.0654606	-9.61073	8.01213e-21	2.28805e-18	36.5188		GOMF_MRNA_5_UTR_BINDING	0.1151	-0.0432973	6.17262	1.08132e-09	2.41242e-07	11.6863
GOBP_STRESS_GRANULE_ASSEMBLY	-0.205852	0.0119324	-12.7442	1.75782e-34	4.90212e-32	67.4614		GOMF_WIDE_PORE_CHANNEL_ACTIVITY	0.157682	-0.0184973	9.60802	8.20459e-21	2.28805e-18	36.4956		GOMF_C_ACYLTRANSFERASE_ACTIVITY	-0.126252	0.00338286	-6.09585	1.71375e-09	3.4758e-07	11.2457
GOCC_CYTOPLASMIC_DYNEIN_COMPLEX	-0.210202	0.00991938	-12.732	2.00979e-34	5.3806e-32	67.3292		GOMF_GAP_JUNCTION_CHANNEL_ACTIVITY	0.175051	-0.0208613	9.57659	1.07987e-20	2.89102e-18	36.2268		GOBP_NUCLEOTIDE_SUGAR_BIOSYNTHETIC_PROCESS	-0.140132	0.0239969	-6.087	1.80656e-09	3.55627e-07	11.1953
GOMF_CYSTEINE_TYPE_PEPTIDASE_ACTIVITY	-0.110595	0.0186599	-12.6556	4.63395e-34	1.19289e-31	66.5044		GOBP_DOSAGE_COMPENSATION	-0.19199	0.0484941	-9.53885	1.50044e-20	3.86248e-18	35.9051		GOMF_INSULIN_RECEPTOR_BINDING	0.108066	-0.0673982	6.0548	2.18784e-09	4.18377e-07	11.0122
GOBP_REGULATION_OF_HEMATOPOIETIC_STEM_CELL_DIFFERENTIATION	-0.208008	0.00406535	-12.4945	2.66848e-33	6.61485e-31	64.776		GOBP_NUCLEOSIDE_BISPHOSPHATE_BIOSYNTHETIC_PROCESS	-0.128272	0.00923917	-9.5213	1.74779e-20	4.33259e-18	35.7559		GOBP_NUCLEOSIDE_DIPHOSPHATE_CATABOLIC_PROCESS	-0.111036	0.00867643	-6.04986	2.25281e-09	4.18836e-07	10.9842
GOBP_DENDRITIC_TRANSPORT	-0.233354	0.0193612	-12.449	4.35771e-33	1.04165e-30	64.2919		GOMF_CYCLIN_DEPENDENT_PROTEIN_SERINE_THREONINE_KINASE_INHIBITOR_ACTIVITY	0.180818	-0.00283193	9.41215	4.49359e-20	1.07413e-17	34.8324		GOBP_SECONDARY_PALATE_DEVELOPMENT	0.102779	-0.00480842	6.04058	2.38008e-09	4.26585e-07	10.9317
GOBP_PROTEIN_K48_LINKED_UBIQUITINATION	-0.155857	0.00665868	-12.4434	4.63089e-33	1.06878e-30	64.2319		GOBP_PROTEIN_TARGETING_TO_LYSOSOME	-0.160059	0.0660247	-9.2821	1.36874e-19	3.15895e-17	33.7434		GOBP_SERINE_TRANSPORT	0.118427	-0.0316031	6.00694	2.90317e-09	4.73925e-07	10.7418
GOBP_REGULATION_OF_INSULIN_SECRETION_INVOLVED_IN_CELLULAR_RESPONSE_TO_GLUCOSE_STIMULUS	0.121567	-0.00352551	12.3708	1.01171e-32	2.20255e-30	63.4605		GOMF_RECEPTOR_ANTAGONIST_ACTIVITY	0.159423	-0.0192261	9.15738	3.93729e-19	8.50073e-17	32.7107		GOMF_SERINE_TRANSMEMBRANE_TRANSPORTER_ACTIVITY	0.118427	-0.0316031	6.00694	2.90317e-09	4.73925e-07	10.7418
GOBP_REGULATION_OF_LIPOPROTEIN_PARTICLE_CLEARANCE	0.169204	-0.0141097	12.37	1.02016e-32	2.20255e-30	63.4523		GOBP_SINOATRIAL_NODE_DEVELOPMENT	0.181662	-0.0317772	9.13383	4.80056e-19	1.00407e-16	32.5169		GOBP_ASPARTATE_FAMILY_AMINO_ACID_CATABOLIC_PROCESS	-0.11577	0.0298601	-5.97608	3.4806e-09	5.54659e-07	10.5684
GOMF_PROTEIN_SERINE_THREONINE_KINASE_ACTIVATOR_ACTIVITY	-0.13204	0.00674192	-12.3507	1.25454e-32	2.59603e-30	63.2482		GOBP_LEFT_RIGHT_AXIS_SPECIFICATION	-0.160024	0.0382475	-9.08834	7.03257e-19	1.42633e-16	32.1438		GOBP_FACIAL_NERVE_MORPHOGENESIS	0.141032	0.0227672	5.75007	1.28215e-08	1.47956e-06	9.32361
GOBP_NEGATIVE_REGULATION_OF_TRANSLATIONAL_INITIATION	-0.199157	0.0144854	-12.3489	1.27998e-32	2.59603e-30	63.2283		GOBP_REGULATION_OF_SULFUR_METABOLIC_PROCESS	-0.178381	0.0606758	-9.05791	9.07119e-19	1.78569e-16	31.8951		GOBP_DITERPENOID_BIOSYNTHETIC_PROCESS	0.117672	0.0130561	5.72914	1.44347e-08	1.58379e-06	9.21059
GOBP_CYTOSOLIC_TRANSPORT	-0.131883	0.00763069	-12.2927	2.33652e-32	4.59951e-30	62.6343		GOBP_PRO_B_CELL_DIFFERENTIATION	-0.181573	0.0603648	-9.04834	9.82528e-19	1.87887e-16	31.8171		GOBP_POSITIVE_REGULATION_OF_STEM_CELL_POPULATION_MAINTENANCE	0.111732	-0.0420836	5.70324	1.67073e-08	1.77495e-06	9.07119
GOBP_PRO_B_CELL_DIFFERENTIATION	-0.22384	0.0272811	-12.2809	2.6499e-32	5.06736e-30	62.5101		GOBP_GOLGI_TO_ENDOSOME_TRANSPORT	-0.175563	0.0542996	-9.03438	1.10392e-18	2.05237e-16	31.7032		GOMF_PHOSPHOLIPASE_INHIBITOR_ACTIVITY	0.122161	0.0356088	5.63942	2.38924e-08	2.38675e-06	8.73027
GOMF_UBIQUITIN_LIKE_PROTEIN_CONJUGATING_ENZYME_BINDING	-0.152271	0.00109549	-12.2372	4.22451e-32	7.85406e-30	62.0498		GOMF_1_PHOSPHATIDYLINOSITOL_BINDING	-0.185816	0.0703428	-8.97285	1.84109e-18	3.33038e-16	31.2035		GOBP_HEPATOCYTE_APOPTOTIC_PROCESS	0.103536	-0.0747569	5.63161	2.49556e-08	2.42069e-06	8.68879
GOBP_MRNA_METHYLATION	-0.254107	0.0153593	-12.2254	4.79087e-32	8.6663e-30	61.9256		GOBP_ACETYL_COA_METABOLIC_PROCESS	-0.147911	0.0130211	-8.95373	2.15702e-18	3.7992e-16	31.0488		GOBP_HORMONE_CATABOLIC_PROCESS	0.115762	-0.0022994	5.62488	2.59095e-08	2.47732e-06	8.65306
GOBP_MRNA_TRANSCRIPTION	-0.158734	0.00851869	-12.2091	5.69396e-32	1.00289e-29	61.7552		GOMF_SERINE_HYDROLASE_ACTIVITY	0.101298	-0.0234006	8.94066	2.40325e-18	4.12435e-16	30.9432		GOBP_GROWTH_PLATE_CARTILAGE_DEVELOPMENT	0.102414	-0.0120725	5.62148	2.64041e-08	2.48905e-06	8.63504
GOCC_EXTRINSIC_COMPONENT_OF_SYNAPTIC_MEMBRANE	-0.221062	0.00897077	-12.1688	8.74051e-32	1.50001e-29	61.3323		GOBP_NUCLEOSIDE_BISPHOSPHATE_METABOLIC_PROCESS	-0.114654	0.00829829	-8.93484	2.52157e-18	4.21922e-16	30.8963		GOBP_CELLULAR_RESPONSE_TO_FOLLICLE_STIMULATING_HORMONE_STIMULUS	0.109914	-0.00979389	5.60758	2.85243e-08	2.56733e-06	8.56147
GOBP_PHOSPHATIDYLCHOLINE_METABOLIC_PROCESS	0.124629	-0.0155255	12.0976	1.85679e-31	3.10687e-29	60.5887		GOBP_GABAERGIC_NEURON_DIFFERENTIATION	0.183372	-0.0299418	8.91744	2.91114e-18	4.75225e-16	30.756		GOMF_RNA_POLYMERASE_II_CTD_HEPTAPEPTIDE_REPEAT_KINASE_ACTIVITY	0.119797	-0.0531625	5.53092	4.35433e-08	3.5187e-06	8.15873
GOBP_REGULATION_OF_TRANSLATION_IN_RESPONSE_TO_ENDOPLASMIC_RETICULUM_STRESS	-0.23506	0.0262938	-12.0697	2.49301e-31	3.9922e-29	60.2979		GOBP_THIOESTER_METABOLIC_PROCESS	-0.11815	0.0112267	-8.88842	3.69755e-18	5.89231e-16	30.5224		GOBP_MYOBLAST_MIGRATION	0.116656	0.00588166	5.52809	4.42241e-08	3.52372e-06	8.14396
GOBP_SUCKLING_BEHAVIOR	-0.205667	0.00591953	-12.0693	2.50519e-31	3.9922e-29	60.2931		GOBP_REGULATION_OF_TRANSLATIONAL_INITIATION_BY_EIF2_ALPHA_PHOSPHORYLATION	-0.194889	0.085021	-8.83101	5.92244e-18	9.21835e-16	30.0623		GOMF_LIPASE_INHIBITOR_ACTIVITY	0.107305	0.0399107	5.52082	4.60234e-08	3.62393e-06	8.10601
GOBP_REGULATION_OF_SULFUR_METABOLIC_PROCESS	-0.220035	0.0281133	-12.0425	3.32256e-31	5.1716e-29	60.0145		GOBP_PHOSPHATIDYLCHOLINE_METABOLIC_PROCESS	0.100632	-0.0341267	8.82426	6.25867e-18	9.52029e-16	30.0084		GOBP_REGULATION_OF_MICROTUBULE_BINDING	0.108251	-0.0335496	5.50243	5.08902e-08	3.87054e-06	8.01036
GOCC_FILOPODIUM_TIP	-0.16482	-0.00669529	-12.0041	4.97481e-31	7.56736e-29	59.6162		GOMF_POLY_A_SPECIFIC_RIBONUCLEASE_ACTIVITY	-0.186563	0.0449187	-8.81884	6.54239e-18	9.73072e-16	29.9651		GOBP_NEGATIVE_REGULATION_OF_PLATELET_DERIVED_GROWTH_FACTOR_RECEPTOR_SIGNALING_PATHWAY	0.108706	-0.0156662	5.50012	5.1536e-08	3.87563e-06	7.99836
GOMF_PHOSPHATIDYLINOSITOL_MONOPHOSPHATE_PHOSPHATASE_ACTIVITY	-0.218818	0.033662	-12.0019	5.09493e-31	7.57786e-29	59.5926		GOMF_SIGNALING_RECEPTOR_INHIBITOR_ACTIVITY	0.139785	-0.0222587	8.80151	7.53725e-18	1.09667e-15	29.8269		GOBP_UDP_N_ACETYLGLUCOSAMINE_METABOLIC_PROCESS	-0.129947	0.0227242	-5.49129	5.4081e-08	3.97996e-06	7.9525
GOMF_THYROID_HORMONE_RECEPTOR_BINDING	-0.162514	0.0164145	-11.9634	7.62823e-31	1.09665e-28	59.1944		GOBP_PROTEIN_MODIFICATION_BY_SMALL_PROTEIN_REMOVAL	-0.119553	0.0408593	-8.75822	1.07244e-17	1.52721e-15	29.4825		GOBP_VENTRICULAR_SEPTUM_MORPHOGENESIS	0.105898	-0.0123623	5.44306	7.02713e-08	4.84872e-06	7.70341
GOBP_REGULATION_OF_TRANSLATIONAL_INITIATION	-0.156273	0.00595611	-11.9625	7.70098e-31	1.09665e-28	59.185		GOBP_REGULATION_OF_TRANSLATION_IN_RESPONSE_TO_ENDOPLASMIC_RETICULUM_STRESS	-0.18413	0.0635939	-8.745	1.19411e-17	1.66504e-15	29.3776		GOBP_POSTTRANSLATIONAL_PROTEIN_TARGETING_TO_ENDOPLASMIC_RETICULUM_MEMBRANE	0.1056	-0.0221562	5.40746	8.5149e-08	5.53303e-06	7.52083
GOBP_REGULATION_OF_HEMATOPOIETIC_PROGENITOR_CELL_DIFFERENTIATION	-0.165436	0.012601	-11.9099	1.33579e-30	1.86259e-28	58.6416		GOBP_ALDITOL_PHOSPHATE_METABOLIC_PROCESS	-0.185682	0.0299104	-8.70967	1.5901e-17	2.17194e-15	29.098		GOMF_ENOYL_COA_HYDRATASE_ACTIVITY	-0.137789	-0.00447596	-5.40138	8.79747e-08	5.66168e-06	7.4898
GOMF_POLY_A_BINDING	-0.202479	0.00898306	-11.8177	3.49092e-30	4.76831e-28	57.6938		GOCC_HIGH_DENSITY_LIPOPROTEIN_PARTICLE	0.1603	-0.0358606	8.69369	1.80945e-17	2.42213e-15	28.9719		GOBP_URONIC_ACID_METABOLIC_PROCESS	-0.130967	0.0152871	-5.37825	9.95957e-08	6.27559e-06	7.37189
GOMF_DYNEIN_COMPLEX_BINDING	-0.191655	0.00765948	-11.7611	6.27595e-30	8.40099e-28	57.1152		GOBP_REGULATION_OF_LIPOPROTEIN_PARTICLE_CLEARANCE	0.131305	-0.0414435	8.68181	1.99175e-17	2.61387e-15	28.8782		GOBP_ETHANOL_METABOLIC_PROCESS	-0.116769	0.0173433	-5.37689	1.00327e-07	6.27559e-06	7.36494
GOBP_GOLGI_TO_ENDOSOME_TRANSPORT	-0.210017	0.0252929	-11.7578	6.49088e-30	8.42908e-28	57.0819		GOBP_EMBRYONIC_FORELIMB_MORPHOGENESIS	0.126623	-0.00630326	8.67082	2.17641e-17	2.80129e-15	28.7916		GOBP_V_D_J_RECOMBINATION	0.115198	-0.0553874	5.3746	1.01564e-07	6.29415e-06	7.35329
GOMF_RIBOSOMAL_SMALL_SUBUNIT_BINDING	-0.212247	0.0233748	-11.757	6.54881e-30	8.42908e-28	57.0732		GOMF_LIGASE_ACTIVITY_FORMING_CARBON_SULFUR_BONDS	-0.108162	0.0153909	-8.637	2.85772e-17	3.60881e-15	28.5258		GOBP_CHONDROCYTE_DEVELOPMENT	0.114464	-0.000321644	5.36593	1.06378e-07	6.37298e-06	7.30929
GOMF_SIRNA_BINDING	-0.204289	0.00336444	-11.7076	1.09119e-29	1.37799e-27	56.5695		GOMF_LIPASE_INHIBITOR_ACTIVITY	0.159768	0.00431697	8.62079	3.255e-17	3.9794e-15	28.3987		GOBP_POSITIVE_REGULATION_OF_EXTRINSIC_APOPTOTIC_SIGNALING_PATHWAY_VIA_DEATH_DOMAIN_RECEPTORS	0.114528	-0.0393868	5.36591	1.06391e-07	6.37298e-06	7.30918
GOBP_PROTEIN_LOCALIZATION_TO_VACUOLE	-0.118296	-0.00151231	-11.6273	2.4943e-29	3.09155e-27	55.754		GOBP_PHOSPHOLIPID_EFFLUX	0.186719	-0.0416224	8.62021	3.27009e-17	3.9794e-15	28.3942		GOBP_SHORT_CHAIN_FATTY_ACID_METABOLIC_PROCESS	-0.118794	0.00402735	-5.35311	1.13915e-07	6.62984e-06	7.24426
GOBP_NEURON_FATE_SPECIFICATION	0.150631	-0.0036983	11.5627	4.83257e-29	5.88079e-27	55.1017		GOBP_PHOSPHATIDYLCHOLINE_ACYL_CHAIN_REMODELING	0.146512	-0.0279452	8.59612	3.96699e-17	4.74126e-15	28.2057		GOBP_2_OXOGLUTARATE_METABOLIC_PROCESS	-0.11435	-0.000679178	-5.33218	1.27335e-07	7.28421e-06	7.13847
GOBP_NLS_BEARING_PROTEIN_IMPORT_INTO_NUCLEUS	-0.264592	0.0380595	-11.5263	7.00516e-29	8.37242e-27	54.7355		GOCC_CYTOPLASMIC_STRESS_GRANULE	-0.134699	0.0571817	-8.57521	4.68902e-17	5.5059e-15	28.0425		GOBP_REGULATION_OF_TAU_PROTEIN_KINASE_ACTIVITY	0.113255	-0.0253624	5.29466	1.5534e-07	8.66407e-06	6.9497
GOMF_PHOSPHATIDYLINOSITOL_BISPHOSPHATE_PHOSPHATASE_ACTIVITY	-0.176698	0.027055	-11.5141	7.93782e-29	9.32067e-27	54.6122		GOBP_REGULATION_OF_LOW_DENSITY_LIPOPROTEIN_PARTICLE_CLEARANCE	0.147854	-0.0397242	8.56892	4.93104e-17	5.69025e-15	27.9934		GOCC_ZYMOGEN_GRANULE_MEMBRANE	-0.128625	0.0131652	-5.28356	1.64705e-07	9.11049e-06	6.89413
GOBP_ESTABLISHMENT_OF_PROTEIN_LOCALIZATION_TO_VACUOLE	-0.126315	-5.69574e-05	-11.5067	8.55841e-29	9.87611e-27	54.538		GOBP_NEGATIVE_REGULATION_OF_ORGANELLE_ASSEMBLY	-0.103778	0.0110682	-8.54163	6.13032e-17	6.83837e-15	27.7809		GOBP_OVULATION	0.110074	-0.0321063	5.26334	1.83194e-07	9.73111e-06	6.79314
GOBP_PHOSPHATIDYLINOSITOL_DEPHOSPHORYLATION	-0.171614	0.0241429	-11.4672	1.27938e-28	1.45134e-26	54.1415		GOMF_PEPTIDE_LYSINE_N_ACETYLTRANSFERASE_ACTIVITY	-0.13325	0.0353279	-8.48424	9.67115e-17	1.06084e-14	27.3361		GOBP_EPITHELIAL_TO_MESENCHYMAL_TRANSITION_INVOLVED_IN_ENDOCARDIAL_CUSHION_FORMATION	0.120434	0.00848454	5.24056	2.06442e-07	1.0711e-05	6.67977
GOCC_H4_HISTONE_ACETYLTRANSFERASE_COMPLEX	-0.184667	0.00690579	-11.4645	1.31458e-28	1.46641e-26	54.1147		GOBP_GOLGI_RIBBON_FORMATION	-0.164136	0.0577473	-8.48222	9.82696e-17	1.06084e-14	27.3205		GOMF_CYCLIN_DEPENDENT_PROTEIN_SERINE_THREONINE_KINASE_INHIBITOR_ACTIVITY	0.105701	0.0465052	5.23237	2.15475e-07	1.1009e-05	6.63914
GOBP_STRIATUM_DEVELOPMENT	-0.160881	-0.00366144	-11.4579	1.4052e-28	1.5319e-26	54.049		GOBP_PROTEIN_K63_LINKED_DEUBIQUITINATION	-0.131436	0.0409183	-8.47527	1.03836e-16	1.10313e-14	27.2667		GOBP_CRANIAL_NERVE_STRUCTURAL_ORGANIZATION	0.115621	0.0167441	5.2207	2.29024e-07	1.13629e-05	6.58129
GOBP_PROTEIN_LOCALIZATION_TO_LYSOSOME	-0.131392	-0.000580974	-11.4551	1.44622e-28	1.5319e-26	54.0206		GOBP_POSITIVE_REGULATION_OF_PROTEIN_MATURATION	0.130625	-0.0188064	8.45357	1.23273e-16	1.28916e-14	27.0993		GOBP_REGULATION_OF_EXTRACELLULAR_MATRIX_DISASSEMBLY	0.124961	0.0074139	5.20112	2.53611e-07	1.23001e-05	6.48457
GOBP_REGULATION_OF_CYTOPLASMIC_TRANSPORT	-0.160617	0.00466537	-11.455	1.4471e-28	1.5319e-26	54.02		GOMF_CALCIUM_DEPENDENT_PROTEIN_BINDING	0.105595	-0.0165907	8.42698	1.52035e-16	1.5655e-14	26.8947		GOBP_UBIQUINONE_METABOLIC_PROCESS	-0.130276	0.023616	-5.19945	2.55816e-07	1.23178e-05	6.47637
GOBP_NEGATIVE_REGULATION_OF_LIPOPROTEIN_PARTICLE_CLEARANCE	0.201642	-0.0204195	11.4538	1.46484e-28	1.5319e-26	54.008		GOBP_PHOSPHATIDYLINOSITOL_3_PHOSPHATE_BIOSYNTHETIC_PROCESS	-0.186575	0.0608411	-8.40393	1.82277e-16	1.84846e-14	26.7178		GOBP_VASCULAR_ENDOTHELIAL_GROWTH_FACTOR_RECEPTOR_SIGNALING_PATHWAY	0.105044	0.00179968	5.18567	2.74789e-07	1.28613e-05	6.40852
GOBP_PROTEIN_K63_LINKED_DEUBIQUITINATION	-0.160303	0.017774	-11.4274	1.91533e-28	1.9722e-26	53.7436		GOBP_NEGATIVE_REGULATION_OF_NOTCH_SIGNALING_PATHWAY	0.118904	-0.0321439	8.39947	1.88794e-16	1.85937e-14	26.6835		GOBP_POSITIVE_REGULATION_OF_ENDOPLASMIC_RETICULUM_STRESS_INDUCED_INTRINSIC_APOPTOTIC_SIGNALING_PATHWAY	0.109273	-0.0339095	5.17871	2.84882e-07	1.32411e-05	6.37432
GOBP_POSITIVE_REGULATION_OF_TRIGLYCERIDE_METABOLIC_PROCESS	0.165693	-0.0284697	11.3598	3.79321e-28	3.84666e-26	53.0697		GOBP_REGULATION_OF_CLATHRIN_DEPENDENT_ENDOCYTOSIS	-0.149137	0.029982	-8.37396	2.30628e-16	2.20513e-14	26.4883		GOBP_SUBSTRATE_DEPENDENT_CELL_MIGRATION	0.110509	-0.0348211	5.15894	3.15549e-07	1.45049e-05	6.2774
GOMF_PEPTIDE_N_ACETYLTRANSFERASE_ACTIVITY	-0.158424	0.017003	-11.3349	4.87786e-28	4.87277e-26	52.8217		GOMF_THYROID_HORMONE_RECEPTOR_BINDING	-0.124396	0.0433389	-8.36903	2.39722e-16	2.20655e-14	26.4506		GOBP_TRACHEA_MORPHOGENESIS	0.105393	-0.00646161	5.14716	3.3532e-07	1.50624e-05	6.2198
GOBP_NEGATIVE_REGULATION_OF_CELLULAR_AMIDE_METABOLIC_PROCESS	-0.12114	0.00552268	-11.3156	5.92529e-28	5.74753e-26	52.6299		GOBP_COMMISSURAL_NEURON_AXON_GUIDANCE	-0.165631	0.0270552	-8.36853	2.40666e-16	2.20655e-14	26.4467		GOBP_MITRAL_VALVE_DEVELOPMENT	0.124473	-0.017443	5.10909	4.0775e-07	1.73826e-05	6.03449
GOMF_UBIQUITIN_CONJUGATING_ENZYME_BINDING	-0.155927	0.00199346	-11.3115	6.17008e-28	5.89948e-26	52.59		GOBP_NEGATIVE_REGULATION_OF_GLIOGENESIS	0.108347	-0.0229891	8.29945	4.12702e-16	3.73272e-14	25.9208		GOBP_CARTILAGE_MORPHOGENESIS	0.112315	0.0247302	5.06656	5.0653e-07	2.07988e-05	5.82905
GOCC_ASTER	-0.201384	0.0156018	-11.2999	6.93893e-28	6.54117e-26	52.4742		GOBP_REGULATION_OF_TRANSCRIPTION_FROM_RNA_POLYMERASE_II_PROMOTER_IN_RESPONSE_TO_HYPOXIA	-0.145678	0.0269758	-8.2842	4.64665e-16	4.14667e-14	25.8052		GOCC_IMMUNOGLOBULIN_COMPLEX_CIRCULATING	-0.166318	0.0458155	-4.99716	7.19267e-07	2.7198e-05	5.49721
GOBP_NUCLEAR_TRANSCRIBED_MRNA_CATABOLIC_PROCESS	-0.158315	0.0125174	-11.2811	8.3795e-28	7.78945e-26	52.2882		GOBP_REGULATION_OF_TRANSLATION_IN_RESPONSE_TO_STRESS	-0.145303	0.050357	-8.26854	5.24722e-16	4.621e-14	25.6866		GOBP_INFLAMMATORY_CELL_APOPTOTIC_PROCESS	0.10199	0.00868191	4.97645	7.97938e-07	2.967e-05	5.39904
GOBP_DETERMINATION_OF_ADULT_LIFESPAN	-0.184661	0.0356229	-11.274	8.99887e-28	8.2506e-26	52.2179		GOBP_POSITIVE_REGULATION_OF_TRIGLYCERIDE_METABOLIC_PROCESS	0.132637	-0.0536504	8.2637	5.44823e-16	4.72931e-14	25.65		GOMF_SIRNA_BINDING	0.10126	-0.0629235	4.97122	8.19098e-07	3.01221e-05	5.37429
GOCC_PROTEIN_PHOSPHATASE_TYPE_1_COMPLEX	-0.167557	0.0101606	-11.2233	1.49558e-27	1.35269e-25	51.7171		GOBP_SKELETAL_MUSCLE_CONTRACTION	0.114414	-0.0326939	8.26221	5.51153e-16	4.72931e-14	25.6387		GOMF_CYSTEINE_TYPE_ENDOPEPTIDASE_ACTIVITY_INVOLVED_IN_APOPTOTIC_PROCESS	-0.107137	-0.00350438	-4.9468	9.25195e-07	3.27653e-05	5.25913
GOCC_CHROMATIN_SILENCING_COMPLEX	-0.206726	0.00217284	-11.1808	2.28569e-27	2.03975e-25	51.2989		GOBP_GOLGI_TO_PLASMA_MEMBRANE_TRANSPORT	-0.109082	0.0322705	-8.25123	6.00078e-16	5.08395e-14	25.5558		GOBP_NUCLEOSIDE_MONOPHOSPHATE_PHOSPHORYLATION	-0.114156	0.00270544	-4.90914	1.11527e-06	3.73225e-05	5.08255
GOMF_PHOSPHATIDYLINOSITOL_PHOSPHATE_PHOSPHATASE_ACTIVITY	-0.164867	0.0235537	-11.1584	2.85625e-27	2.51538e-25	51.0792		GOBP_KERATINIZATION	0.142033	-0.0273121	8.24445	6.32427e-16	5.28553e-14	25.5046		GOBP_ENDOPLASMIC_RETICULUM_TUBULAR_NETWORK_ORGANIZATION	0.100367	-0.0681869	4.82932	1.65033e-06	5.04368e-05	4.71251
GOBP_POSITIVE_REGULATION_OF_ORGANELLE_ASSEMBLY	-0.115799	0.00715773	-11.136	3.56936e-27	3.10256e-25	50.8595		GOBP_NEPHRON_TUBULE_FORMATION	0.13172	-0.0238462	8.24298	6.39665e-16	5.28553e-14	25.4935		GOBP_CELLULAR_RESPONSE_TO_ZINC_ION	-0.11298	0.0697887	-4.80679	1.84154e-06	5.60245e-05	4.60907
GOBP_PHOSPHATIDYLINOSITOL_3_PHOSPHATE_BIOSYNTHETIC_PROCESS	-0.222372	0.0303957	-11.1098	4.6312e-27	3.92362e-25	50.6028		GOBP_DENDRITIC_TRANSPORT	-0.164376	0.063591	-8.22451	7.37801e-16	6.02208e-14	25.3544		GOBP_NEGATIVE_REGULATION_OF_CHONDROCYTE_DIFFERENTIATION	0.111399	0.00250667	4.79926	1.9101e-06	5.75868e-05	4.57459
GOBP_INSULIN_RECEPTOR_SIGNALING_PATHWAY	-0.101918	0.00512709	-11.0942	5.40266e-27	4.4642e-25	50.4509		GOBP_POST_GOLGI_VESICLE_MEDIATED_TRANSPORT	-0.110594	0.0313566	-8.22222	7.5099e-16	6.05587e-14	25.3371		GOCC_EXTRINSIC_COMPONENT_OF_MITOCHONDRIAL_INNER_MEMBRANE	-0.118032	0.0356939	-4.7939	1.96028e-06	5.83119e-05	4.55012
GOBP_REGULATION_OF_STEROL_TRANSPORT	0.12015	-0.00714572	11.0854	5.89883e-27	4.81474e-25	50.3643		GOBP_REGULATION_OF_ODONTOGENESIS_OF_DENTIN_CONTAINING_TOOTH	0.170366	-0.0136605	8.20328	8.69103e-16	6.91353e-14	25.1947		GOMF_OXIDOREDUCTASE_ACTIVITY_ACTING_ON_THE_CH_CH_GROUP_OF_DONORS_OXYGEN_AS_ACCEPTOR	-0.101372	-0.00574093	-4.79047	1.99312e-06	5.8743e-05	4.53446
GOMF_LONG_CHAIN_FATTY_ACID_TRANSPORTER_ACTIVITY	0.176219	-0.0020698	11.0718	6.74566e-27	5.43961e-25	50.232		GOCC_POSTSYNAPTIC_CYTOSOL	0.172219	-0.032625	8.20196	8.78007e-16	6.91353e-14	25.1847		GOCC_EXTRINSIC_COMPONENT_OF_SYNAPTIC_MEMBRANE	0.102902	-0.065595	4.73217	2.63907e-06	7.2821e-05	4.26979
GOMF_H4_HISTONE_ACETYLTRANSFERASE_ACTIVITY	-0.206594	0.0146636	-11.065	7.21319e-27	5.74736e-25	50.166		GOBP_POSITIVE_REGULATION_OF_GLIAL_CELL_DIFFERENTIATION	0.100223	-0.0191508	8.19349	9.37222e-16	7.29399e-14	25.1211		GOBP_MRNA_METHYLATION	0.113073	-0.0725667	4.73179	2.64388e-06	7.2821e-05	4.26808
GOBP_PROTEIN_POLYUBIQUITINATION	-0.100104	0.00900108	-11.0636	7.31591e-27	5.76064e-25	50.152		GOBP_REGULATION_OF_GASTRIC_ACID_SECRETION	0.173268	-0.0298752	8.18968	9.65075e-16	7.39782e-14	25.0926		GOBP_REGULATION_OF_CARDIAC_EPITHELIAL_TO_MESENCHYMAL_TRANSITION	0.131304	0.00385679	4.66868	3.57058e-06	9.19151e-05	3.98505
GOBP_CELLULAR_RESPONSE_TO_ZINC_ION	0.242456	-0.0119425	11.0553	7.94228e-27	6.18113e-25	50.0711		GOMF_PEPTIDE_N_ACETYLTRANSFERASE_ACTIVITY	-0.126071	0.041371	-8.18866	9.7267e-16	7.39782e-14	25.0849		GOBP_SEMAPHORIN_PLEXIN_SIGNALING_PATHWAY_INVOLVED_IN_NEURON_PROJECTION_GUIDANCE	0.110807	0.0104571	4.65922	3.73391e-06	9.46632e-05	3.94295
GOBP_HISTONE_H2A_UBIQUITINATION	-0.16806	0.0163082	-11.0275	1.04512e-26	8.04019e-25	49.8005		GOCC_XY_BODY	-0.140738	0.0422002	-8.14754	1.33391e-15	1.00313e-13	24.7771		GOBP_NOREPINEPHRINE_METABOLIC_PROCESS	0.105389	0.0192443	4.62952	4.29489e-06	0.000105683	3.81123
GOBP_REGULATION_OF_TRANSLATION_IN_RESPONSE_TO_STRESS	-0.171615	0.0273744	-11.023	1.0924e-26	8.30841e-25	49.7569		GOBP_NEGATIVE_REGULATION_OF_MUSCLE_TISSUE_DEVELOPMENT	0.178044	-0.0121825	8.14228	1.3888e-15	1.0328e-13	24.7378		GOBP_LYMPH_VESSEL_DEVELOPMENT	0.10471	-0.0086409	4.606	4.79552e-06	0.000114222	3.70752
GOBP_GOLGI_RIBBON_FORMATION	-0.198053	0.029836	-10.9772	1.7152e-26	1.27544e-24	49.3122		GOBP_NEGATIVE_REGULATION_OF_MUSCLE_ORGAN_DEVELOPMENT	0.163006	-0.0170436	8.13673	1.449e-15	1.04499e-13	24.6964		GOBP_ENDOTHELIAL_CELL_MORPHOGENESIS	0.119191	-0.0104174	4.56634	5.7692e-06	0.000132692	3.53373
GOBP_REGULATION_OF_TRANSLATIONAL_INITIATION_IN_RESPONSE_TO_STRESS	-0.192226	0.0198121	-10.9761	1.73413e-26	1.27544e-24	49.3014		GOBP_FOREBRAIN_REGIONALIZATION	0.130037	-0.0315753	8.13646	1.45202e-15	1.04499e-13	24.6944		GOBP_POSITIVE_REGULATION_OF_FIBROBLAST_MIGRATION	0.107861	-0.0319077	4.56143	5.90203e-06	0.000134362	3.51234
GOCC_RIBONUCLEOPROTEIN_GRANULE	-0.106392	0.00957431	-10.9585	2.06099e-26	1.49937e-24	49.1312		GOCC_SEX_CHROMOSOME	-0.136615	0.0455467	-8.10285	1.87731e-15	1.33668e-13	24.4441		GOBP_BRANCHED_CHAIN_AMINO_ACID_CATABOLIC_PROCESS	-0.104066	-0.0225751	-4.5584	5.98551e-06	0.000134885	3.49914
GOBP_ACETYL_COA_BIOSYNTHETIC_PROCESS_FROM_PYRUVATE	-0.229131	0.0518689	-10.9151	3.15526e-26	2.27077e-24	48.7115		GOBP_POSITIVE_REGULATION_OF_MEGAKARYOCYTE_DIFFERENTIATION	0.144946	-0.0221093	8.0752	2.31745e-15	1.6327e-13	24.2388		GOCC_CARBOXY_TERMINAL_DOMAIN_PROTEIN_KINASE_COMPLEX	0.101977	-0.0316592	4.54849	6.26681e-06	0.000138887	3.45599
GOBP_REGULATION_OF_LOW_DENSITY_LIPOPROTEIN_PARTICLE_CLEARANCE	0.169129	-0.0188948	10.9137	3.19857e-26	2.27745e-24	48.698		GOBP_ACTIN_MYOSIN_FILAMENT_SLIDING	0.156958	-0.0277699	8.06913	2.42696e-15	1.69204e-13	24.1938		GOBP_ETHANOL_CATABOLIC_PROCESS	-0.111988	0.0266238	-4.54674	6.31785e-06	0.000139556	3.44836
GOBP_REGULATION_OF_MACROAUTOPHAGY	-0.106978	0.00084761	-10.8968	3.77341e-26	2.63077e-24	48.5351		GOBP_REGULATION_OF_ODONTOGENESIS	0.136304	-0.00647312	8.06603	2.48473e-15	1.69776e-13	24.1709		GOBP_CRISTAE_FORMATION	-0.108721	-0.0147942	-4.54227	6.44964e-06	0.00014107	3.42897
GOBP_PROTEIN_AUTOPROCESSING	0.147041	0.00124737	10.8337	6.98643e-26	4.77144e-24	47.9281		GOBP_REGULATION_OF_ALTERNATIVE_MRNA_SPLICING_VIA_SPLICEOSOME	-0.113433	0.0299104	-8.06597	2.48589e-15	1.69776e-13	24.1704		GOBP_NEGATIVE_REGULATION_OF_MUSCLE_ADAPTATION	0.103426	-0.00549343	4.48282	8.47604e-06	0.000177837	3.17242
GOBP_VESICLE_MEDIATED_TRANSPORT_BETWEEN_ENDOSOMAL_COMPARTMENTS	-0.140589	0.00997607	-10.83	7.24217e-26	4.89614e-24	47.8927		GOBP_REGULATION_OF_WATER_LOSS_VIA_SKIN	0.133638	-0.0302112	8.06108	2.57997e-15	1.74422e-13	24.1342		GOCC_NSL_COMPLEX	0.106135	-0.0542202	4.46044	9.38624e-06	0.000189223	3.07672
GOMF_OXYGEN_BINDING	0.142419	-0.0157577	10.8209	7.91339e-26	5.29643e-24	47.8053		GOBP_PROTEIN_K48_LINKED_DEUBIQUITINATION	-0.127423	0.0327323	-8.05916	2.61795e-15	1.75219e-13	24.12		GOCC_IMMUNOGLOBULIN_COMPLEX	-0.139895	0.040527	-4.45561	9.59476e-06	0.000191741	3.05611
GOBP_STABILIZATION_OF_MEMBRANE_POTENTIAL	0.18433	-0.00885409	10.8052	9.21692e-26	6.04793e-24	47.6551		GOBP_DEOXYRIBONUCLEOSIDE_MONOPHOSPHATE_CATABOLIC_PROCESS	0.169494	-0.0463664	8.05501	2.70176e-15	1.79039e-13	24.0893		GOBP_LYMPH_VESSEL_MORPHOGENESIS	0.100159	-0.0120706	4.43596	1.04895e-05	0.000205281	2.97249
GOBP_RETROGRADE_TRANSPORT_ENDOSOME_TO_GOLGI	-0.112122	0.00571701	-10.7961	1.00668e-25	6.54145e-24	47.5682		GOMF_MYOSIN_HEAVY_CHAIN_BINDING	0.167177	-0.0154995	8.04543	2.90536e-15	1.90643e-13	24.0185		GOCC_JUXTAPARANODE_REGION_OF_AXON	0.100056	-0.0211619	4.41584	1.14879e-05	0.000218407	2.88725
GOBP_V_D_J_RECOMBINATION	-0.202638	0.00409551	-10.7769	1.21264e-25	7.80402e-24	47.3848		GOMF_PHOSPHOLIPASE_INHIBITOR_ACTIVITY	0.165495	0.00507118	8.04334	2.95194e-15	1.91819e-13	24.003		GOMF_SEMAPHORIN_RECEPTOR_ACTIVITY	0.108108	0.00707709	4.39911	1.23863e-05	0.000230923	2.81669
GOMF_ANTIOXIDANT_ACTIVITY	0.130168	-0.0120472	10.7688	1.31158e-25	8.36042e-24	47.3075		GOCC_POSTSYNAPTIC_SPECIALIZATION_INTRACELLULAR_COMPONENT	0.141679	-0.0227788	8.02117	3.49158e-15	2.24703e-13	23.8394		GOBP_LYMPHANGIOGENESIS	0.107531	-0.00237966	4.33659	1.63772e-05	0.000275672	2.55513
GOMF_OXIDOREDUCTASE_ACTIVITY_ACTING_ON_SINGLE_DONORS_WITH_INCORPORATION_OF_MOLECULAR_OXYGEN	0.152717	-0.0146717	10.7511	1.55665e-25	9.73708e-24	47.1387		GOCC_RETROMER_COMPLEX	-0.166698	0.0688947	-8.0113	3.76206e-15	2.39804e-13	23.7667		GOBP_PULMONARY_VALVE_MORPHOGENESIS	0.10522	0.0192275	4.33638	1.63929e-05	0.000275672	2.55423
GOCC_PROTEIN_ACETYLTRANSFERASE_COMPLEX	-0.158564	0.00827797	-10.7356	1.80786e-25	1.12037e-23	46.9913		GOBP_NEUROEPITHELIAL_CELL_DIFFERENTIATION	0.122712	-0.0113781	7.99647	4.20799e-15	2.63216e-13	23.6576		GOMF_PLATELET_DERIVED_GROWTH_FACTOR_RECEPTOR_BINDING	0.117653	-0.0295143	4.31538	1.79912e-05	0.000294806	2.46718
GOMF_CALCIUM_DEPENDENT_PHOSPHOLIPASE_A2_ACTIVITY	0.179164	-0.00390515	10.6885	2.85032e-25	1.7502e-23	46.5427		GOBP_LIPOXYGENASE_PATHWAY	0.181444	-0.0621106	7.97978	4.77222e-15	2.95745e-13	23.535		GOMF_FIBRONECTIN_BINDING	0.107516	-0.00350129	4.28749	2.03447e-05	0.000322671	2.35219
GOBP_RESPONSE_TO_ZINC_ION	0.157203	-0.00915882	10.6867	2.89857e-25	1.76365e-23	46.5262		GOMF_PRE_MRNA_INTRONIC_BINDING	-0.180405	0.0394936	-7.96642	5.27682e-15	3.24016e-13	23.4371		GOMF_OXIDOREDUCTION_DRIVEN_ACTIVE_TRANSMEMBRANE_TRANSPORTER_ACTIVITY	-0.105078	0.0383057	-4.24485	2.45189e-05	0.000365799	2.17778
GOBP_MRNA_CATABOLIC_PROCESS	-0.126569	0.0104385	-10.6729	3.31102e-25	1.99646e-23	46.3951		GOCC_MYOFILAMENT	0.133017	-0.012916	7.95438	5.777e-15	3.51504e-13	23.3489		GOCC_SEMAPHORIN_RECEPTOR_COMPLEX	0.106447	0.0228144	4.10717	4.43013e-05	0.00055945	1.62593
GOBP_NEGATIVE_REGULATION_OF_PEPTIDE_SECRETION	0.112001	0.000662228	10.6504	4.10939e-25	2.45573e-23	46.1823		GOBP_MACROPHAGE_APOPTOTIC_PROCESS	0.172074	0.0153909	7.94131	6.37247e-15	3.80812e-13	23.2534		GOBP_REGULATION_OF_DENDRITIC_CELL_CHEMOTAXIS	-0.109995	0.0479333	-4.04849	5.67133e-05	0.000668278	1.39603
GOBP_ENDOSOMAL_TRANSPORT	-0.104101	0.00417278	-10.6477	4.21899e-25	2.49891e-23	46.1563		GOBP_REGULATION_OF_CALCIUM_ION_DEPENDENT_EXOCYTOSIS	0.120497	-0.0296616	7.92177	7.37779e-15	4.36987e-13	23.1107		GOBP_NEGATIVE_REGULATION_OF_PATHWAY_RESTRICTED_SMAD_PROTEIN_PHOSPHORYLATION	0.102351	-0.00718844	3.97786	7.60379e-05	0.000832932	1.12351
GOMF_MRNA_3_UTR_BINDING	-0.12658	0.00200294	-10.6392	4.57797e-25	2.68775e-23	46.0759		GOBP_GROOMING_BEHAVIOR	0.125643	-0.0143423	7.91612	7.69618e-15	4.51847e-13	23.0696		GOBP_COLLAGEN_FIBRIL_ORGANIZATION	0.103662	0.0117665	3.87601	0.000115151	0.00114179	0.738616
GOBP_REGULATION_OF_CELLULAR_AMIDE_METABOLIC_PROCESS	-0.100125	0.00629596	-10.6316	4.92441e-25	2.86601e-23	46.004		GOBP_SEMINIFEROUS_TUBULE_DEVELOPMENT	-0.143115	0.0213609	-7.91093	8.00074e-15	4.65643e-13	23.0318		GOCC_FIBRILLAR_COLLAGEN_TRIMER	0.112642	0.0202353	3.36217	0.000811154	0.00515448	-1.05614
GOMF_HISTONE_METHYLTRANSFERASE_BINDING	-0.196576	0.0173827	-10.6265	5.1727e-25	2.98456e-23	45.9556		GOBP_RESPONSE_TO_HEPATOCYTE_GROWTH_FACTOR	-0.137221	0.0573199	-7.90776	8.19285e-15	4.72714e-13	23.0086
GOBP_NUCLEAR_TRANSCRIBED_MRNA_CATABOLIC_PROCESS_DEADENYLATION_DEPENDENT_DECAY	-0.154645	0.0156257	-10.6186	5.57934e-25	3.19167e-23	45.881		GOMF_OXYGEN_BINDING	0.113495	-0.0376014	7.89745	8.84862e-15	5.06186e-13	22.9337
GOBP_OLIGOSACCHARIDE_BIOSYNTHETIC_PROCESS	0.174468	-0.00297915	10.6071	6.22693e-25	3.53194e-23	45.7728		GOBP_PYRIMIDINE_DEOXYRIBONUCLEOSIDE_MONOPHOSPHATE_METABOLIC_PROCESS	0.165318	-0.0468859	7.86901	1.09394e-14	6.20488e-13	22.7271
GOBP_RNA_DESTABILIZATION	-0.145259	0.0120132	-10.558	9.95875e-25	5.60117e-23	45.3103		GOBP_CEREBRAL_CORTEX_GABAERGIC_INTERNEURON_DIFFERENTIATION	0.180244	-0.0330499	7.83567	1.40158e-14	7.81733e-13	22.4858
GOBP_RESPONSE_TO_FOOD	0.129836	-0.00836842	10.5414	1.16673e-24	6.50608e-23	45.1543		GOCC_CCR4_NOT_COMPLEX	-0.172528	0.0412289	-7.82706	1.49398e-14	8.19609e-13	22.4237
GOBP_COCHLEA_DEVELOPMENT	0.115005	-0.0045086	10.5405	1.17621e-24	6.50608e-23	45.1463		GOBP_HEPATOCYTE_APOPTOTIC_PROCESS	-0.13621	0.0677499	-7.80978	1.69793e-14	9.23921e-13	22.2991
GOBP_REGULATION_OF_VACUOLE_ORGANIZATION	-0.148481	0.00855188	-10.5249	1.36465e-24	7.48654e-23	45		GOBP_CHOLESTEROL_EFFLUX	0.104946	-0.0245658	7.7975	1.85929e-14	9.95538e-13	22.2107
GOBP_HIPPO_SIGNALING	-0.166195	-0.00759049	-10.5001	1.72808e-24	9.32747e-23	44.7674		GOMF_RIBOSOMAL_SMALL_SUBUNIT_BINDING	-0.16436	0.0577979	-7.79386	1.90994e-14	1.01454e-12	22.1845
GOBP_REGULATION_OF_RNA_SPLICING	-0.135706	0.0120822	-10.4985	1.75467e-24	9.38826e-23	44.7524		GOCC_MICROBODY_MEMBRANE	-0.119031	0.0224479	-7.78879	1.98283e-14	1.04497e-12	22.1481
GOBP_GOLGI_TO_PLASMA_MEMBRANE_TRANSPORT	-0.127929	0.0154384	-10.497	1.77988e-24	9.38826e-23	44.7383		GOCC_MYOSIN_II_COMPLEX	0.133179	-0.0283005	7.7509	2.6213e-14	1.34956e-12	21.8764
GOBP_LIPOXYGENASE_PATHWAY	0.20927	-0.0357505	10.4965	1.78889e-24	9.38826e-23	44.7333		GOBP_ALTERNATIVE_MRNA_SPLICING_VIA_SPLICEOSOME	-0.118863	0.0358521	-7.74865	2.66503e-14	1.36161e-12	21.8603
GOBP_TRANSLATIONAL_INITIATION	-0.147114	0.00892637	-10.4961	1.79545e-24	9.38826e-23	44.7297		GOBP_NEGATIVE_REGULATION_OF_LIPOPROTEIN_PARTICLE_CLEARANCE	0.150222	-0.0554392	7.73954	2.8495e-14	1.44483e-12	21.7951
GOBP_RESPONSE_TO_NITROSATIVE_STRESS	-0.213026	0.0181239	-10.482	2.05133e-24	1.06431e-22	44.5985		GOBP_NEGATIVE_REGULATION_OF_LIPASE_ACTIVITY	0.141112	0.0103093	7.71788	3.34009e-14	1.6683e-12	21.6405
GOMF_PEPTIDE_LYSINE_N_ACETYLTRANSFERASE_ACTIVITY	-0.147571	0.0188121	-10.4778	2.13513e-24	1.09926e-22	44.5591		GOBP_POSITIVE_REGULATION_OF_TRANSCRIPTION_FROM_RNA_POLYMERASE_II_PROMOTER_INVOLVED_IN_CELLULAR_RESPONSE_TO_CHEMICAL_STIMULUS	-0.123562	0.0125907	-7.70583	3.64807e-14	1.78223e-12	21.5547
GOMF_MICROTUBULE_PLUS_END_BINDING	-0.181364	-0.000166384	-10.4601	2.52499e-24	1.29006e-22	44.3939		GOBP_NEURONAL_ION_CHANNEL_CLUSTERING	0.166906	-0.0202014	7.67957	4.41973e-14	2.14357e-12	21.368
GOBP_NUCLEAR_TRANSCRIBED_MRNA_POLY_A_TAIL_SHORTENING	-0.174363	0.0147034	-10.4586	2.56214e-24	1.29174e-22	44.3795		GOBP_NON_MOTILE_CILIUM_ASSEMBLY	-0.109257	0.0237522	-7.66243	5.00786e-14	2.41134e-12	21.2464
GOBP_REGULATION_OF_CELLULAR_RESPONSE_TO_OSMOTIC_STRESS	0.196119	-0.0180379	10.4584	2.56688e-24	1.29174e-22	44.3777		GOBP_EMBRYONIC_SKELETAL_SYSTEM_MORPHOGENESIS	0.107451	-0.00188364	7.65847	5.1544e-14	2.46417e-12	21.2183
GOCC_ORGANELLE_MEMBRANE_CONTACT_SITE	-0.120193	-0.00188073	-10.4479	2.83583e-24	1.41643e-22	44.2796		GOBP_REGULATION_OF_RAC_PROTEIN_SIGNAL_TRANSDUCTION	-0.103996	0.0169351	-7.65405	5.323e-14	2.52672e-12	21.187
GOMF_REGULATORY_RNA_BINDING	-0.151213	0.0104551	-10.4407	3.03611e-24	1.50524e-22	44.2123		GOBP_TRIGEMINAL_NERVE_DEVELOPMENT	0.152007	-0.00433091	7.64535	5.6705e-14	2.67272e-12	21.1255
GOMF_MACROLIDE_BINDING	0.177739	-0.0204947	10.4209	3.65957e-24	1.79223e-22	44.0284		GOMF_SERINE_TYPE_ENDOPEPTIDASE_INHIBITOR_ACTIVITY	0.100044	-0.0166542	7.63397	6.15889e-14	2.88262e-12	21.0451
GOBP_POST_GOLGI_VESICLE_MEDIATED_TRANSPORT	-0.129354	0.0144531	-10.4206	3.66854e-24	1.79223e-22	44.026		GOBP_PROTEIN_DEGLYCOSYLATION	-0.129865	0.0352066	-7.58149	9.00486e-14	4.18538e-12	20.6756
GOBP_MITOTIC_SISTER_CHROMATID_COHESION	-0.182785	0.00852993	-10.4153	3.8583e-24	1.87127e-22	43.9763		GOMF_METHYLATED_HISTONE_BINDING	-0.118865	0.0465604	-7.55381	1.09928e-13	5.03936e-12	20.4816
GOMF_UBIQUITIN_LIKE_PROTEIN_BINDING	-0.105307	-0.00313583	-10.403	4.33156e-24	2.08569e-22	43.8624		GOBP_POSITIVE_REGULATION_OF_FATTY_ACID_BIOSYNTHETIC_PROCESS	0.127095	-0.0257127	7.55008	1.12923e-13	5.14143e-12	20.4554
GOCC_SEX_CHROMOSOME	-0.157836	0.0255739	-10.3953	4.6587e-24	2.22719e-22	43.7907		GOBP_PROTEIN_TARGETING_TO_VACUOLE	-0.108033	0.0518662	-7.52389	1.36286e-13	6.12191e-12	20.2725
GOMF_FATTY_ACID_TRANSMEMBRANE_TRANSPORTER_ACTIVITY	0.191138	-0.0129453	10.3865	5.06448e-24	2.40401e-22	43.7084		GOBP_HISTONE_H2A_UBIQUITINATION	-0.126477	0.0449979	-7.51771	1.42458e-13	6.35647e-12	20.2295
GOCC_MITOTIC_SPINDLE_POLE	-0.168214	0.0133098	-10.3696	5.93482e-24	2.79731e-22	43.5523		GOBP_INSULIN_METABOLIC_PROCESS	-0.158222	0.0462916	-7.51253	1.47846e-13	6.55321e-12	20.1934
GOMF_POLY_PYRIMIDINE_TRACT_BINDING	-0.16028	0.0126295	-10.3439	7.56169e-24	3.53919e-22	43.3137		GOMF_GLUCOSYLTRANSFERASE_ACTIVITY	-0.126985	0.0384329	-7.50917	1.51447e-13	6.66865e-12	20.17
GOBP_FOREBRAIN_REGIONALIZATION	0.154127	-0.0107554	10.2856	1.30551e-23	6.06789e-22	42.776		GOBP_POSITIVE_REGULATION_OF_PROTEIN_POLYUBIQUITINATION	-0.140174	0.0506385	-7.49423	1.68527e-13	7.37224e-12	20.0661
GOBP_REGULATION_OF_STEM_CELL_DIFFERENTIATION	-0.119647	-0.0025606	-10.277	1.41446e-23	6.52897e-22	42.6971		GOBP_MYELIN_MAINTENANCE	0.145516	-0.032153	7.48419	1.81059e-13	7.86902e-12	19.9963
GOMF_OXYGEN_CARRIER_ACTIVITY	0.215799	-0.0145257	10.261	1.64175e-23	7.52619e-22	42.5504		GOBP_NEURON_FATE_SPECIFICATION	0.104358	-0.0329319	7.45422	2.24165e-13	9.61755e-12	19.7887
GOBP_DOSAGE_COMPENSATION	-0.184056	0.0379793	-10.2319	2.15397e-23	9.74088e-22	42.283		GOCC_MICROBODY	-0.101238	0.00456922	-7.44295	2.42874e-13	1.03539e-11	19.7108
GOBP_PROTEIN_LOCALIZATION_TO_CHROMOSOME_TELOMERIC_REGION	-0.176845	0.00665247	-10.2269	2.25778e-23	1.01418e-21	42.2367		GOBP_TRIGLYCERIDE_RICH_LIPOPROTEIN_PARTICLE_REMODELING	0.159803	-0.0374013	7.4253	2.7529e-13	1.16615e-11	19.589
GOBP_REGULATION_OF_PROTEIN_POLYUBIQUITINATION	-0.128484	0.0117135	-10.2087	2.67457e-23	1.19339e-21	42.0699		GOBP_ARACHIDONIC_ACID_SECRETION	0.105067	-0.0324547	7.41538	2.95341e-13	1.24322e-11	19.5207
GOBP_RESPONSE_TO_EPIDERMAL_GROWTH_FACTOR	-0.127127	0.00305168	-10.2051	2.76323e-23	1.22479e-21	42.0378		GOBP_NUCLEOSIDE_MONOPHOSPHATE_CATABOLIC_PROCESS	0.132511	-0.0218711	7.41433	2.97556e-13	1.24472e-11	19.5134
GOBP_PHOSPHOLIPID_DEPHOSPHORYLATION	-0.150953	0.0238137	-10.2026	2.8294e-23	1.24587e-21	42.0145		GOBP_POSITIVE_REGULATION_OF_OXIDATIVE_STRESS_INDUCED_CELL_DEATH	-0.103842	-0.00793321	-7.41046	3.05817e-13	1.27132e-11	19.4868
GOBP_ENDOSOME_ORGANIZATION	-0.122861	-0.00142683	-10.2009	2.87462e-23	1.25751e-21	41.9989		GOCC_CYTOPLASMIC_DYNEIN_COMPLEX	-0.133153	0.055592	-7.40599	3.15657e-13	1.30413e-11	19.456
GOBP_LEFT_RIGHT_AXIS_SPECIFICATION	-0.164129	0.0245004	-10.1894	3.19861e-23	1.39015e-21	41.8937		GOBP_MICROTUBULE_ORGANIZING_CENTER_LOCALIZATION	-0.117904	0.0329384	-7.40292	3.22585e-13	1.31729e-11	19.4349
GOBP_DETOXIFICATION	0.11769	-0.00780714	10.1875	3.25469e-23	1.4054e-21	41.8766		GOBP_REGULATION_OF_MRNA_SPLICING_VIA_SPLICEOSOME	-0.111395	0.0321216	-7.39989	3.2956e-13	1.33682e-11	19.4141
GOBP_POSITIVE_REGULATION_OF_LAMELLIPODIUM_ORGANIZATION	-0.134906	0.00679459	-10.1841	3.35865e-23	1.44099e-21	41.8457		GOBP_LONG_CHAIN_FATTY_ACYL_COA_METABOLIC_PROCESS	-0.111817	0.0195501	-7.35809	4.42587e-13	1.77379e-11	19.1275
GOBP_MULTICELLULAR_ORGANISM_AGING	-0.101299	0.0108521	-10.1713	3.78246e-23	1.61248e-21	41.7287		GOCC_ANCHORED_COMPONENT_OF_PLASMA_MEMBRANE	0.1011	-0.024721	7.309	6.24615e-13	2.4737e-11	18.7928
GOBP_NUCLEAR_TRANSCRIBED_MRNA_CATABOLIC_PROCESS_NONSENSE_MEDIATED_DECAY	-0.161753	0.0157684	-10.1584	4.26237e-23	1.80557e-21	41.6111		GOBP_TAIL_ANCHORED_MEMBRANE_PROTEIN_INSERTION_INTO_ER_MEMBRANE	0.140297	-0.0133298	7.30427	6.4565e-13	2.54196e-11	18.7606
GOBP_REGULATION_OF_PROTEIN_K63_LINKED_UBIQUITINATION	-0.16703	0.0215382	-10.1415	4.98245e-23	2.09733e-21	41.4574		GOCC_BLOOD_MICROPARTICLE	0.106143	-0.0295231	7.2943	6.9227e-13	2.69381e-11	18.6929
GOBP_POSITIVE_REGULATION_OF_MRNA_3_END_PROCESSING	-0.199833	0.0102347	-10.1263	5.73853e-23	2.4005e-21	41.3184		GOBP_NLS_BEARING_PROTEIN_IMPORT_INTO_NUCLEUS	-0.18206	0.089899	-7.27069	8.16167e-13	3.15758e-11	18.5329
GOMF_SERINE_HYDROLASE_ACTIVITY	0.103237	-0.0150053	10.1187	6.15486e-23	2.55866e-21	41.2494		GOMF_PHOSPHATIDYLINOSITOL_PHOSPHATE_5_PHOSPHATASE_ACTIVITY	-0.135758	0.0152036	-7.26386	8.55954e-13	3.27366e-11	18.4867
GOCC_DNA_REPAIR_COMPLEX	-0.182587	0.0132366	-10.1049	6.98738e-23	2.88118e-21	41.1245		GOBP_APOPTOTIC_PROCESS_INVOLVED_IN_MORPHOGENESIS	0.113547	-0.00685515	7.25544	9.07601e-13	3.45146e-11	18.4298
GOBP_NEGATIVE_REGULATION_OF_CELLULAR_MACROMOLECULE_BIOSYNTHETIC_PROCESS	-0.108286	0.0114654	-10.1045	7.01678e-23	2.88118e-21	41.1204		GOBP_P_BODY_ASSEMBLY	-0.140938	0.0434681	-7.24321	9.88075e-13	3.71527e-11	18.3473
GOBP_VESICLE_MEDIATED_TRANSPORT_TO_THE_PLASMA_MEMBRANE	-0.100998	0.00839422	-10.1009	7.25277e-23	2.95993e-21	41.0878		GOBP_ER_OVERLOAD_RESPONSE	-0.145151	0.0263105	-7.23617	1.0376e-12	3.85813e-11	18.2998
GOBP_POSITIVE_REGULATION_OF_GLUCOSE_IMPORT	-0.124512	0.00766895	-10.0905	7.98432e-23	3.23873e-21	40.9933		GOBP_BRONCHUS_DEVELOPMENT	0.152459	-0.0263105	7.21974	1.16275e-12	4.25751e-11	18.1892
GOBP_NEGATIVE_REGULATION_OF_NOTCH_SIGNALING_PATHWAY	0.127486	-0.0193571	10.0875	8.2007e-23	3.30646e-21	40.9669		GOBP_REGULATION_OF_LIPOPROTEIN_LIPASE_ACTIVITY	0.128098	-0.0304517	7.21957	1.16409e-12	4.25751e-11	18.1881
GOBP_PARAXIAL_MESODERM_DEVELOPMENT	-0.165285	-0.0171092	-10.0756	9.1536e-23	3.66857e-21	40.8587		GOBP_REGULATION_OF_PROTEIN_K63_LINKED_UBIQUITINATION	-0.132961	0.047214	-7.2102	1.24215e-12	4.51831e-11	18.125
GOBP_RESPONSE_TO_UV_B	0.139295	0.00840163	10.064	1.01856e-22	4.03388e-21	40.7536		GOBP_NUCLEAR_TRANSCRIBED_MRNA_CATABOLIC_PROCESS_DEADENYLATION_DEPENDENT_DECAY	-0.114104	0.0429155	-7.19815	1.35002e-12	4.88417e-11	18.0442
GOBP_POSITIVE_REGULATION_OF_TRIGLYCERIDE_BIOSYNTHETIC_PROCESS	0.166598	-0.0193315	10.0522	1.13487e-22	4.46806e-21	40.6472		GOBP_METANEPHRIC_COLLECTING_DUCT_DEVELOPMENT	0.142875	0.00930905	7.19316	1.39738e-12	5.02831e-11	18.0107
GOBP_HEPATOCYTE_GROWTH_FACTOR_RECEPTOR_SIGNALING_PATHWAY	-0.16546	0.00745271	-10.0382	1.29087e-22	5.05251e-21	40.5204		GOBP_MITOTIC_G2_M_TRANSITION_CHECKPOINT	-0.125594	0.0364307	-7.19201	1.40851e-12	5.04126e-11	18.003
GOBP_REGULATION_OF_MRNA_CATABOLIC_PROCESS	-0.117068	0.0104197	-10.03	1.39186e-22	5.41611e-21	40.4463		GOMF_MACROLIDE_BINDING	0.13314	-0.0510797	7.18214	1.5077e-12	5.36758e-11	17.9369
GOMF_RNA_POLYMERASE_II_CTD_HEPTAPEPTIDE_REPEAT_KINASE_ACTIVITY	-0.189388	-0.00272326	-10.029	1.40412e-22	5.43223e-21	40.4376		GOBP_DETECTION_OF_TEMPERATURE_STIMULUS_INVOLVED_IN_SENSORY_PERCEPTION	0.130327	-0.0190545	7.17914	1.53925e-12	5.45089e-11	17.9168
GOBP_REGULATION_OF_PLASMA_LIPOPROTEIN_PARTICLE_LEVELS	0.103233	-0.00668438	10.0239	1.47125e-22	5.6578e-21	40.3917		GOBP_DETECTION_OF_TEMPERATURE_STIMULUS_INVOLVED_IN_SENSORY_PERCEPTION_OF_PAIN	0.142518	-0.0189134	7.17253	1.61092e-12	5.67468e-11	17.8726
GOBP_REGULATION_OF_GLUCOSE_IMPORT	-0.103964	0.00731429	-10.0233	1.47933e-22	5.6578e-21	40.3863		GOCC_CUL4A_RING_E3_UBIQUITIN_LIGASE_COMPLEX	-0.161727	0.0573416	-7.14967	1.88517e-12	6.57157e-11	17.72
GOCC_CUL4A_RING_E3_UBIQUITIN_LIGASE_COMPLEX	-0.204395	0.0255399	-10.0185	1.54657e-22	5.88135e-21	40.3425		GOBP_POSITIVE_REGULATION_OF_G_PROTEIN_COUPLED_RECEPTOR_SIGNALING_PATHWAY	0.1134	-0.0314091	7.14802	1.90673e-12	6.61231e-11	17.7089
GOBP_NUCLEAR_PORE_COMPLEX_ASSEMBLY	-0.250638	0.0246613	-10.014	1.61049e-22	6.08984e-21	40.3027		GOBP_SPINAL_CORD_ASSOCIATION_NEURON_DIFFERENTIATION	0.161471	-0.0481942	7.14413	1.95834e-12	6.74454e-11	17.683
GOBP_ANTIMICROBIAL_HUMORAL_RESPONSE	0.133666	-0.00259261	9.99663	1.88861e-22	7.10137e-21	40.1459		GOMF_METALLOENDOPEPTIDASE_INHIBITOR_ACTIVITY	0.155828	-0.0285003	7.14363	1.96502e-12	6.74454e-11	17.6797
GOMF_ANNEALING_ACTIVITY	-0.191904	0.0153993	-9.98063	2.18589e-22	8.17327e-21	40.002		GOBP_RETINAL_METABOLIC_PROCESS	0.119851	-0.015456	7.12714	2.20031e-12	7.51362e-11	17.5699
GOBP_REGULATION_OF_PROTEIN_IMPORT	-0.112657	0.00556823	-9.96803	2.45219e-22	9.11806e-21	39.8889		GOBP_DNA_DOUBLE_STRAND_BREAK_PROCESSING	-0.160745	0.0367422	-7.11977	2.31422e-12	7.86247e-11	17.5209
GOBP_REGULATION_OF_NUCLEAR_TRANSCRIBED_MRNA_CATABOLIC_PROCESS_DEADENYLATION_DEPENDENT_DECAY	-0.176943	0.0202565	-9.96327	2.56116e-22	9.47061e-21	39.8461		GOBP_NEGATIVE_REGULATION_OF_CAMP_DEPENDENT_PROTEIN_KINASE_ACTIVITY	-0.145408	0.0398838	-7.11664	2.36427e-12	7.99195e-11	17.5001
GOMF_POLY_A_SPECIFIC_RIBONUCLEASE_ACTIVITY	-0.18834	0.0302909	-9.94848	2.9307e-22	1.07776e-20	39.7135		GOBP_EPITHELIAL_FLUID_TRANSPORT	-0.148637	0.0305857	-7.11431	2.40219e-12	8.07933e-11	17.4847
GOBP_ALTERNATIVE_MRNA_SPLICING_VIA_SPLICEOSOME	-0.1377	0.0183006	-9.94506	3.02325e-22	1.10571e-20	39.6829		GOBP_NUCLEAR_TRANSCRIBED_MRNA_CATABOLIC_PROCESS	-0.110437	0.0429468	-7.10394	2.57872e-12	8.58674e-11	17.4159
GOMF_HEXOSAMINIDASE_ACTIVITY	0.192253	-0.0176459	9.94011	3.16258e-22	1.15039e-20	39.6385		GOBP_REGULATION_OF_RNA_SPLICING	-0.101831	0.0353646	-7.097	2.70378e-12	8.9145e-11	17.3699
GOBP_POSITIVE_REGULATION_OF_PROTEIN_POLYUBIQUITINATION	-0.17254	0.0252206	-9.92393	3.66414e-22	1.32563e-20	39.4937		GOBP_REGULATION_OF_SKELETAL_MUSCLE_ADAPTATION	0.133943	-0.00592725	7.09081	2.82046e-12	9.25361e-11	17.3289
GOBP_DEFENSE_RESPONSE_TO_TUMOR_CELL	0.19179	-0.0148226	9.88422	5.25409e-22	1.86062e-20	39.1391		GOMF_NEUROPEPTIDE_HORMONE_ACTIVITY	0.122041	-0.0297391	7.08613	2.91197e-12	9.50724e-11	17.2979
GOBP_POSITIVE_REGULATION_OF_GLUCOSE_TRANSMEMBRANE_TRANSPORT	-0.118767	0.00606214	-9.87298	5.81703e-22	2.04912e-20	39.0389		GOBP_COENZYME_A_METABOLIC_PROCESS	-0.151107	0.0119023	-7.06874	3.27797e-12	1.05876e-10	17.183
GOBP_NEGATIVE_REGULATION_OF_NEUROTRANSMITTER_TRANSPORT	-0.178064	0.0015011	-9.85829	6.64347e-22	2.32623e-20	38.9082		GOBP_NUCLEAR_TRANSCRIBED_MRNA_CATABOLIC_PROCESS_NONSENSE_MEDIATED_DECAY	-0.126726	0.0414283	-7.0671	3.31471e-12	1.0615e-10	17.1722
GOBP_CELLULAR_RESPONSE_TO_TOXIC_SUBSTANCE	0.107141	-0.0102396	9.85023	7.1461e-22	2.47818e-20	38.8364		GOMF_H4_HISTONE_ACETYLTRANSFERASE_ACTIVITY	-0.146585	0.0534075	-7.06319	3.40404e-12	1.08492e-10	17.1464
GOMF_MODIFICATION_DEPENDENT_PROTEIN_BINDING	-0.120513	0.00256043	-9.84821	7.27773e-22	2.51082e-20	38.8185		GOBP_DETECTION_OF_TEMPERATURE_STIMULUS	0.119936	-0.0163202	7.05487	3.60206e-12	1.14259e-10	17.0915
GOBP_REGULATION_OF_SKELETAL_MUSCLE_CELL_DIFFERENTIATION	-0.146684	-0.00163811	-9.83216	8.41243e-22	2.8874e-20	38.6759		GOBP_NEGATIVE_REGULATION_OF_GLIAL_CELL_DIFFERENTIATION	0.100856	-0.018468	7.05394	3.62487e-12	1.1444e-10	17.0854
GOCC_XY_BODY	-0.151012	0.0270116	-9.78773	1.25517e-21	4.24285e-20	38.2823		GOBP_RESPONSE_TO_NITROSATIVE_STRESS	-0.158594	0.0551629	-7.0221	4.4976e-12	1.39363e-10	16.8761
GOBP_PROTEIN_K48_LINKED_DEUBIQUITINATION	-0.139504	0.0176889	-9.78169	1.32518e-21	4.45702e-20	38.2289		GOBP_SYNAPTIC_VESICLE_MEMBRANE_ORGANIZATION	0.101834	-0.0278068	7.00579	5.02154e-12	1.5121e-10	16.7692
GOBP_NEGATIVE_REGULATION_OF_STEROL_TRANSPORT	0.175319	0.00107067	9.7706	1.46404e-21	4.89943e-20	38.1308		GOMF_NARROW_PORE_CHANNEL_ACTIVITY	0.119059	-0.0425226	7.00533	5.03747e-12	1.5121e-10	16.7661
GOMF_RNA_POLYMERASE_CORE_ENZYME_BINDING	-0.15559	0.0125998	-9.75865	1.62967e-21	5.42657e-20	38.0254		GOBP_MONOUBIQUITINATED_PROTEIN_DEUBIQUITINATION	-0.122716	0.0396408	-6.98523	5.76836e-12	1.71589e-10	16.6347
GOBP_POSITIVE_REGULATION_OF_MACROAUTOPHAGY	-0.116869	0.00355328	-9.75274	1.71835e-21	5.69352e-20	37.9733		GOBP_REGULATION_OF_NUCLEAR_TRANSCRIBED_MRNA_POLY_A_TAIL_SHORTENING	-0.144424	0.0471103	-6.98256	5.87303e-12	1.7393e-10	16.6172
GOBP_POSITIVE_REGULATION_OF_DENDRITIC_SPINE_MORPHOGENESIS	-0.132013	0.00559644	-9.75187	1.73182e-21	5.70988e-20	37.9656		GOBP_RESPONSE_TO_INTERLEUKIN_4	0.106567	-0.034865	6.965	6.60881e-12	1.92316e-10	16.5027
GOMF_POTASSIUM_ION_LEAK_CHANNEL_ACTIVITY	0.170219	-0.0171275	9.74676	1.81295e-21	5.94808e-20	37.9206		GOBP_POSITIVE_REGULATION_OF_NERVOUS_SYSTEM_PROCESS	0.103379	-0.0143262	6.94751	7.43205e-12	2.12261e-10	16.3889
GOBP_REGULATION_OF_HYDROGEN_PEROXIDE_METABOLIC_PROCESS	0.152373	-0.00723634	9.7431	1.87342e-21	6.08681e-20	37.8883		GOBP_POSITIVE_REGULATION_OF_OLIGODENDROCYTE_DIFFERENTIATION	0.103136	-0.0202612	6.94681	7.46696e-12	2.12261e-10	16.3843
GOBP_MONOUBIQUITINATED_PROTEIN_DEUBIQUITINATION	-0.155213	0.0154536	-9.73199	2.06935e-21	6.62687e-20	37.7904		GOBP_RESPIRATORY_BURST_INVOLVED_IN_DEFENSE_RESPONSE	0.167984	-0.0464421	6.9424	7.69088e-12	2.17194e-10	16.3557
GOBP_GLYCOSAMINOGLYCAN_CATABOLIC_PROCESS	0.139658	-0.0149507	9.72885	2.12825e-21	6.75331e-20	37.7628		GOMF_POLY_PURINE_TRACT_BINDING	-0.126335	0.0632691	-6.94007	7.8119e-12	2.19628e-10	16.3405
GOBP_REGULATION_OF_MRNA_METABOLIC_PROCESS	-0.120657	0.0119342	-9.72881	2.12901e-21	6.75331e-20	37.7625		GOBP_PERIPHERAL_NERVOUS_SYSTEM_NEURON_DIFFERENTIATION	0.144445	-0.000245355	6.93576	8.04038e-12	2.24226e-10	16.3126
GOBP_FC_EPSILON_RECEPTOR_SIGNALING_PATHWAY	-0.158557	0.0125872	-9.7273	2.15809e-21	6.81324e-20	37.7491		GOBP_POSITIVE_REGULATION_OF_KIDNEY_DEVELOPMENT	0.138673	0.00159824	6.92824	8.45535e-12	2.3482e-10	16.2638
GOBP_HISTONE_DEUBIQUITINATION	-0.155941	0.0096746	-9.70621	2.60575e-21	8.18794e-20	37.5637		GOBP_SYNAPSE_PRUNING	0.199538	-0.0270964	6.91648	9.14616e-12	2.51915e-10	16.1876
GOMF_RNA_POLYMERASE_BINDING	-0.141218	0.0102691	-9.70521	2.629e-21	8.22238e-20	37.555		GOBP_PEPTIDE_CROSS_LINKING	0.106838	-0.00790907	6.91583	9.18586e-12	2.51971e-10	16.1834
GOBP_NEGATIVE_REGULATION_OF_RESPONSE_TO_OXIDATIVE_STRESS	-0.131499	0.008658	-9.68229	3.22549e-21	1.0041e-19	37.3539		GOMF_NEUROTRANSMITTER_RECEPTOR_REGULATOR_ACTIVITY	0.148311	-0.0288276	6.91373	9.31572e-12	2.5449e-10	16.1698
GOBP_CELLULAR_RESPONSE_TO_LEUCINE_STARVATION	-0.181375	0.0206663	-9.68042	3.2798e-21	1.01628e-19	37.3374		GOBP_STRESS_GRANULE_ASSEMBLY	-0.122755	0.0596473	-6.90674	9.76053e-12	2.64826e-10	16.1246
GOCC_ANCHORED_COMPONENT_OF_MEMBRANE	0.106355	-0.00986471	9.66976	3.60637e-21	1.11232e-19	37.2441		GOCC_ENDOLYSOSOME	0.118993	-0.0290064	6.90454	9.9048e-12	2.6731e-10	16.1103
GOBP_NEGATIVE_REGULATION_OF_RHO_PROTEIN_SIGNAL_TRANSDUCTION	-0.147868	0.00101521	-9.64934	4.32472e-21	1.32777e-19	37.0654		GOBP_RNA_DESTABILIZATION	-0.104619	0.038647	-6.89281	1.07095e-11	2.87043e-10	16.0346
GOMF_ALPHA_TUBULIN_BINDING	-0.116039	0.00337583	-9.63764	4.79865e-21	1.45988e-19	36.9632		GOMF_OXIDOREDUCTASE_ACTIVITY_ACTING_ON_SINGLE_DONORS_WITH_INCORPORATION_OF_MOLECULAR_OXYGEN	0.10986	-0.0427242	6.89264	1.07218e-11	2.87043e-10	16.0335
GOBP_REGULATION_OF_SYNAPSE_MATURATION	0.165561	-0.019438	9.63694	4.82865e-21	1.46236e-19	36.957		GOCC_PROTEIN_PHOSPHATASE_TYPE_1_COMPLEX	-0.111356	0.044528	-6.88269	1.14558e-11	3.0426e-10	15.9693
GOBP_P_BODY_ASSEMBLY	-0.167529	0.0206787	-9.62343	5.44377e-21	1.64122e-19	36.8391		GOBP_EMBRYONIC_CRANIAL_SKELETON_MORPHOGENESIS	0.103008	0.00499118	6.87494	1.20615e-11	3.15543e-10	15.9193
GOMF_GLUCOSYLTRANSFERASE_ACTIVITY	-0.147244	0.0196196	-9.60792	6.24591e-21	1.86625e-19	36.7039		GOBP_PROTEIN_CONTAINING_COMPLEX_REMODELING	0.10222	-0.016895	6.87484	1.20692e-11	3.15543e-10	15.9187
GOBP_POSITIVE_REGULATION_OF_TELOMERE_MAINTENANCE_VIA_TELOMERE_LENGTHENING	-0.14564	0.0111793	-9.60489	6.41582e-21	1.89168e-19	36.6775		GOBP_REGULATION_OF_NUCLEAR_TRANSCRIBED_MRNA_CATABOLIC_PROCESS_DEADENYLATION_DEPENDENT_DECAY	-0.131368	0.051164	-6.86617	1.27845e-11	3.29103e-10	15.8629
GOMF_MRNA_5_UTR_BINDING	-0.16244	-0.00528171	-9.58597	7.58474e-21	2.2168e-19	36.513		GOBP_ERROR_PRONE_TRANSLESION_SYNTHESIS	-0.162793	0.0246138	-6.855	1.37672e-11	3.53042e-10	15.7911
GOBP_INSULIN_METABOLIC_PROCESS	-0.185836	0.021748	-9.56913	8.80207e-21	2.5614e-19	36.3666		GOCC_ENDOLYSOSOME_MEMBRANE	0.119616	-0.0284465	6.85177	1.40652e-11	3.57941e-10	15.7704
GOBP_POSITIVE_REGULATION_OF_MRNA_METABOLIC_PROCESS	-0.129388	0.0102966	-9.56022	9.52159e-21	2.7469e-19	36.2893		GOCC_ASTER	-0.137082	0.0556385	-6.84712	1.45044e-11	3.66331e-10	15.7405
GOMF_SINGLE_STRANDED_RNA_BINDING	-0.123788	0.00580932	-9.55775	9.73158e-21	2.79543e-19	36.2679		GOMF_NEUROTRANSMITTER_BINDING	0.128127	-0.0332893	6.82858	1.63958e-11	4.06434e-10	15.6217
GOBP_TELENCEPHALON_REGIONALIZATION	0.168259	-0.00374981	9.54259	1.11228e-20	3.16931e-19	36.1365		GOMF_LYS48_SPECIFIC_DEUBIQUITINASE_ACTIVITY	-0.146849	0.0400007	-6.82264	1.70524e-11	4.21149e-10	15.5837
GOCC_ENDOPLASMIC_RETICULUM_TUBULAR_NETWORK	-0.140342	0.000701022	-9.49964	1.62272e-20	4.58265e-19	35.7651		GOBP_REGULATION_OF_RESPONSE_TO_OSMOTIC_STRESS	0.127756	-0.047054	6.81842	1.75332e-11	4.31432e-10	15.5567
GOBP_SINOATRIAL_NODE_DEVELOPMENT	0.170203	-0.0236657	9.47154	2.07605e-20	5.8138e-19	35.5229		GOMF_GLUTATHIONE_PEROXIDASE_ACTIVITY	0.13081	-0.0362163	6.81716	1.76797e-11	4.33444e-10	15.5487
GOBP_HISTONE_H4_K16_ACETYLATION	-0.154007	0.0140413	-9.46553	2.18811e-20	6.1021e-19	35.4712		GOMF_MANNOSYLTRANSFERASE_ACTIVITY	-0.109864	0.0342067	-6.81365	1.80937e-11	4.41976e-10	15.5262
GOMF_NAD_RETINOL_DEHYDROGENASE_ACTIVITY	0.160834	0.00393733	9.45342	2.43252e-20	6.75555e-19	35.3671		GOBP_REGULATION_OF_MONOCYTE_DIFFERENTIATION	0.134851	-0.0189008	6.80059	1.97185e-11	4.79327e-10	15.4429
GOBP_REGULATION_OF_NUCLEAR_TRANSCRIBED_MRNA_POLY_A_TAIL_SHORTENING	-0.179232	0.0202425	-9.4479	2.55293e-20	7.06065e-19	35.3196		GOBP_COCHLEA_MORPHOGENESIS	0.11706	-0.0179796	6.80023	1.97661e-11	4.79327e-10	15.4406
GOBP_RECEPTOR_CATABOLIC_PROCESS	-0.126616	0.00288028	-9.43855	2.77021e-20	7.63004e-19	35.2393		GOBP_EMBRYONIC_HINDLIMB_MORPHOGENESIS	0.10062	-0.00604393	6.79839	2.0006e-11	4.81656e-10	15.4289
GOBP_REGULATION_OF_CELLULAR_RESPONSE_TO_HEAT	-0.159812	-0.000511849	-9.42854	3.0231e-20	8.25861e-19	35.1534		GOBP_REGULATION_OF_RRNA_PROCESSING	-0.152174	0.0396841	-6.7947	2.0498e-11	4.91678e-10	15.4053
GOBP_REGULATION_OF_GENE_EXPRESSION_BY_GENOMIC_IMPRINTING	-0.141268	0.0168268	-9.42456	3.12971e-20	8.51509e-19	35.1194		GOBP_NUCLEAR_TRANSCRIBED_MRNA_POLY_A_TAIL_SHORTENING	-0.126234	0.0464185	-6.79417	2.05692e-11	4.91678e-10	15.402
GOMF_NARROW_PORE_CHANNEL_ACTIVITY	0.144741	-0.0217745	9.41645	3.35895e-20	9.10181e-19	35.0499		GOBP_REGULATION_OF_SUPEROXIDE_ANION_GENERATION	0.134061	-0.0273	6.79257	2.0787e-11	4.95116e-10	15.3918
GOCC_COHESIN_COMPLEX	-0.180603	0.00455405	-9.40986	3.55758e-20	9.60117e-19	34.9934		GOMF_RNA_7_METHYLGUANOSINE_CAP_BINDING	-0.139252	0.0399608	-6.78881	2.13065e-11	5.05689e-10	15.3678
GOCC_NUCLEAR_PORE_NUCLEAR_BASKET	-0.208873	0.0210233	-9.37564	4.79099e-20	1.27753e-18	34.7008		GOBP_NEGATIVE_REGULATION_OF_CELL_FATE_COMMITMENT	0.134306	-0.0294349	6.78502	2.18444e-11	5.16624e-10	15.3437
GOBP_CELLULAR_RESPONSE_TO_IONIZING_RADIATION	-0.119204	0.00474116	-9.37037	5.015e-20	1.33196e-18	34.6559		GOCC_CYTOSOLIC_REGION	0.123994	-0.0226096	6.77265	2.36912e-11	5.58329e-10	15.265
GOBP_PRIMARY_MIRNA_PROCESSING	-0.166567	0.0208661	-9.36417	5.29254e-20	1.40012e-18	34.6029		GOBP_NEGATIVE_REGULATION_OF_EXTRACELLULAR_MATRIX_ORGANIZATION	0.156338	-0.0154253	6.76163	2.54655e-11	5.98038e-10	15.1951
GOBP_DNA_TEMPLATED_TRANSCRIPTION_INITIATION	-0.118821	0.00551798	-9.35829	5.56926e-20	1.46177e-18	34.5528		GOMF_INSULIN_RECEPTOR_BINDING	-0.117596	0.0663764	-6.75647	2.63404e-11	6.16421e-10	15.1623
GOBP_REGULATION_OF_NUCLEOCYTOPLASMIC_TRANSPORT	-0.105471	0.00627926	-9.35728	5.61816e-20	1.46884e-18	34.5443		GOBP_MEMBRANE_REPOLARIZATION_DURING_VENTRICULAR_CARDIAC_MUSCLE_CELL_ACTION_POTENTIAL	0.134326	-0.0208317	6.7359	3.013e-11	6.99972e-10	15.0321
GOMF_PROLINE_RICH_REGION_BINDING	-0.144984	-0.0099019	-9.35098	5.93368e-20	1.5453e-18	34.4905		GOBP_REGULATION_OF_HEMATOPOIETIC_PROGENITOR_CELL_DIFFERENTIATION	-0.103269	0.0491439	-6.73542	3.02244e-11	6.99972e-10	15.0291
GOCC_SPINDLE_MICROTUBULE	-0.134007	0.0149442	-9.35009	5.97961e-20	1.55122e-18	34.483		GOBP_ACUTE_INFLAMMATORY_RESPONSE	0.100601	-0.0246307	6.7342	3.04661e-11	7.00719e-10	15.0214
GOBP_REGULATION_OF_MRNA_SPLICING_VIA_SPLICEOSOME	-0.126674	0.0167773	-9.34695	6.14435e-20	1.5878e-18	34.4563		GOBP_POSITIVE_REGULATION_OF_MYELINATION	0.124759	-0.017423	6.7273	3.18686e-11	7.30468e-10	14.9778
GOMF_LIGAND_GATED_CATION_CHANNEL_ACTIVITY	0.110637	-0.0157755	9.34418	6.29361e-20	1.62012e-18	34.4327		GOMF_ALDO_KETO_REDUCTASE_NADP_ACTIVITY	0.120465	-0.0373919	6.71359	3.48472e-11	7.93248e-10	14.8912
GOMF_INWARD_RECTIFIER_POTASSIUM_CHANNEL_ACTIVITY	0.140535	-0.0128745	9.33825	6.62505e-20	1.69891e-18	34.3822		GOBP_HIGH_DENSITY_LIPOPROTEIN_PARTICLE_CLEARANCE	0.137618	-0.0245332	6.71308	3.49631e-11	7.93248e-10	14.888
GOBP_MITOTIC_G2_M_TRANSITION_CHECKPOINT	-0.142534	0.0192634	-9.32067	7.71361e-20	1.95558e-18	34.2327		GOBP_MITOCHONDRIAL_GENOME_MAINTENANCE	-0.106595	0.0102073	-6.68738	4.13163e-11	9.24849e-10	14.7263
GOBP_REGULATION_OF_CYTOPLASMIC_TRANSLATION	-0.145469	0.0116527	-9.32001	7.75718e-20	1.9592e-18	34.2272		GOCC_STRIATED_MUSCLE_THIN_FILAMENT	0.11826	-0.00406305	6.68517	4.19119e-11	9.35055e-10	14.7124
GOMF_HYDROLASE_ACTIVITY_ACTING_ON_ETHER_BONDS	0.170585	-0.011703	9.31433	8.148e-20	2.05017e-18	34.1789		GOBP_POSITIVE_REGULATION_OF_EPIDERMIS_DEVELOPMENT	0.101777	-0.00960398	6.6801	4.3313e-11	9.59913e-10	14.6806
GOBP_RESPONSE_TO_PAIN	0.130944	-0.0128195	9.30492	8.83756e-20	2.19888e-18	34.099		GOBP_ASPARTATE_FAMILY_AMINO_ACID_BIOSYNTHETIC_PROCESS	-0.107934	0.0338635	-6.67626	4.44032e-11	9.80827e-10	14.6565
GOBP_HUMORAL_IMMUNE_RESPONSE	0.122532	-0.00380711	9.3039	8.91538e-20	2.21002e-18	34.0904		GOBP_FC_EPSILON_RECEPTOR_SIGNALING_PATHWAY	-0.117521	0.0403598	-6.67136	4.58357e-11	1.00914e-09	14.6258
GOBP_REGULATION_OF_EPIDERMAL_GROWTH_FACTOR_ACTIVATED_RECEPTOR_ACTIVITY	-0.130574	0.00886657	-9.29843	9.34616e-20	2.30826e-18	34.044		GOCC_ANCHORED_COMPONENT_OF_EXTERNAL_SIDE_OF_PLASMA_MEMBRANE	0.127919	-0.0290013	6.65754	5.01208e-11	1.09986e-09	14.5392
GOBP_GOLGI_ORGANIZATION	-0.105319	0.00913997	-9.29494	9.63224e-20	2.37017e-18	34.0144		GOBP_DNA_INTEGRATION	-0.147945	0.0182904	-6.6523	5.18489e-11	1.13407e-09	14.5064
GOBP_NUCLEAR_PORE_ORGANIZATION	-0.23245	0.0251873	-9.27197	1.17398e-19	2.82642e-18	33.8199		GOMF_DYNEIN_HEAVY_CHAIN_BINDING	-0.131618	0.0258215	-6.65158	5.20903e-11	1.13564e-09	14.5019
GOMF_TUMOR_NECROSIS_FACTOR_ACTIVATED_RECEPTOR_ACTIVITY	0.201772	-0.0145978	9.25465	1.36258e-19	3.25705e-18	33.6735		GOBP_CARTILAGE_MORPHOGENESIS	0.145165	0.000911595	6.64926	5.28751e-11	1.149e-09	14.4874
GOBP_MICROTUBULE_ORGANIZING_CENTER_LOCALIZATION	-0.136631	0.0155095	-9.24493	1.48118e-19	3.52794e-18	33.5915		GOBP_REGULATION_OF_LYMPHOID_PROGENITOR_CELL_DIFFERENTIATION	-0.140013	0.0415055	-6.64726	5.35611e-11	1.16014e-09	14.475
GOCC_NSL_COMPLEX	-0.193275	0.00410383	-9.2443	1.48916e-19	3.53437e-18	33.5862		GOBP_COLLECTING_DUCT_DEVELOPMENT	0.128172	-0.00112034	6.64148	5.55983e-11	1.20039e-09	14.4388
GOBP_CELLULAR_OXIDANT_DETOXIFICATION	0.100745	-0.00783084	9.23756	1.57795e-19	3.73188e-18	33.5293		GOMF_NUCLEOSIDE_MONOPHOSPHATE_KINASE_ACTIVITY	-0.103311	0.0127939	-6.63203	5.90877e-11	1.27162e-09	14.3799
GOBP_MRNA_MODIFICATION	-0.167817	0.0127837	-9.23604	1.59857e-19	3.76735e-18	33.5166		GOMF_MHC_CLASS_I_PROTEIN_BINDING	0.158976	-0.048535	6.62588	6.14753e-11	1.31876e-09	14.3415
GOBP_KERATINOCYTE_DEVELOPMENT	0.16022	-0.00518488	9.22977	1.68694e-19	3.9478e-18	33.4637		GOBP_NEGATIVE_REGULATION_OF_TRANSLATIONAL_INITIATION	-0.118373	0.0608009	-6.62337	6.24741e-11	1.33591e-09	14.3259
GOMF_MAGNESIUM_ION_TRANSMEMBRANE_TRANSPORTER_ACTIVITY	-0.157557	0.0164944	-9.22119	1.81563e-19	4.23415e-18	33.3915		GOBP_VENTRAL_SPINAL_CORD_INTERNEURON_DIFFERENTIATION	0.133044	-0.0368731	6.61727	6.49731e-11	1.38492e-09	14.288
GOBP_CYTOPLASM_ORGANIZATION	-0.146476	0.0288487	-9.21521	1.91104e-19	4.44119e-18	33.3411		GOBP_REGULATION_OF_VACUOLE_ORGANIZATION	-0.101989	0.037712	-6.61394	6.63817e-11	1.40155e-09	14.2672
GOBP_REGULATION_OF_ALTERNATIVE_MRNA_SPLICING_VIA_SPLICEOSOME	-0.118133	0.0193338	-9.21365	1.93674e-19	4.48533e-18	33.328		GOCC_MUSCLE_MYOSIN_COMPLEX	0.13603	-0.0243895	6.61221	6.71226e-11	1.41274e-09	14.2565
GOBP_GAS_TRANSPORT	0.153703	-0.010297	9.20627	2.0631e-19	4.7615e-18	33.2659		GOBP_DEFENSE_RESPONSE_TO_TUMOR_CELL	0.142137	-0.0484227	6.6101	6.80398e-11	1.4231e-09	14.2433
GOBP_NEGATIVE_REGULATION_OF_PROTEIN_DEPHOSPHORYLATION	-0.10032	0.00759939	-9.2046	2.09269e-19	4.81319e-18	33.2519		GOBP_KIDNEY_MESENCHYME_DEVELOPMENT	0.10663	0.0160168	6.60824	6.88544e-11	1.43565e-09	14.2318
GOBP_CELLULAR_ALDEHYDE_METABOLIC_PROCESS	0.104365	-0.000975833	9.19911	2.19337e-19	5.02748e-18	33.2058		GOBP_REGULATION_OF_PHOSPHATIDYLCHOLINE_METABOLIC_PROCESS	0.132773	-0.0282659	6.60737	6.92412e-11	1.43923e-09	14.2264
GOCC_SAGA_TYPE_COMPLEX	-0.143027	0.0068618	-9.19008	2.36942e-19	5.39405e-18	33.1299		GOCC_KINETOCHORE_MICROTUBULE	-0.117883	0.0375481	-6.60686	6.94699e-11	1.43951e-09	14.2232
GOCC_VOLTAGE_GATED_CALCIUM_CHANNEL_COMPLEX	0.137797	-0.0129731	9.17877	2.60972e-19	5.90504e-18	33.035		GOBP_POSITIVE_REGULATION_OF_CALCIUM_ION_DEPENDENT_EXOCYTOSIS	0.13478	-0.0228276	6.60229	7.15347e-11	1.47317e-09	14.1948
GOBP_RESPONSE_TO_X_RAY	-0.131805	0.00541341	-9.17869	2.61152e-19	5.90504e-18	33.0343		GOBP_NEGATIVE_REGULATION_OF_DIGESTIVE_SYSTEM_PROCESS	0.121858	-0.0272091	6.59708	7.39655e-11	1.51392e-09	14.1625
GOBP_CYTOLYSIS	0.160741	-0.0174763	9.17563	2.68058e-19	6.04079e-18	33.0087		GOCC_SPINDLE_MICROTUBULE	-0.105797	0.0358867	-6.59277	7.604e-11	1.55163e-09	14.1357
GOBP_NEGATIVE_REGULATION_OF_STEM_CELL_DIFFERENTIATION	-0.13639	0.00887447	-9.15846	3.10327e-19	6.94991e-18	32.8648		GOCC_MICROBODY_LUMEN	-0.119283	-0.00303682	-6.59186	7.64843e-11	1.55596e-09	14.1301
GOBP_POSITIVE_REGULATION_OF_DNA_DAMAGE_RESPONSE_SIGNAL_TRANSDUCTION_BY_P53_CLASS_MEDIATOR	-0.138429	-0.00621536	-9.1584	3.10477e-19	6.94991e-18	32.8643		GOBP_S_ADENOSYLMETHIONINE_METABOLIC_PROCESS	-0.111969	0.0129591	-6.57276	8.64278e-11	1.74762e-09	14.0118
GOBP_PROTEIN_DEGLYCOSYLATION	-0.139019	0.0213436	-9.1573	3.13409e-19	6.99215e-18	32.8551		GOMF_CO_RECEPTOR_BINDING	0.126126	-0.00561661	6.5692	8.84171e-11	1.78246e-09	13.9898
GOBP_RESPONSE_TO_LEAD_ION	-0.117463	0.00649091	-9.15325	3.24393e-19	7.21316e-18	32.8213		GOBP_REGULATION_OF_GENE_EXPRESSION_BY_GENOMIC_IMPRINTING	-0.111499	0.0389155	-6.56385	9.14877e-11	1.83331e-09	13.9567
GOBP_VIRAL_RNA_GENOME_REPLICATION	-0.10582	0.00601994	-9.14868	3.37275e-19	7.47477e-18	32.783		GOBP_N_TERMINAL_PROTEIN_AMINO_ACID_MODIFICATION	-0.106267	0.0353801	-6.56262	9.2208e-11	1.84223e-09	13.9491
GOMF_UBIQUITIN_LIKE_PROTEIN_CONJUGATING_ENZYME_ACTIVITY	-0.117158	-0.000359349	-9.14622	3.44417e-19	7.60787e-18	32.7624		GOBP_PROXIMAL_DISTAL_PATTERN_FORMATION	0.105146	-0.0188822	6.5589	9.44208e-11	1.87899e-09	13.9262
GOCC_H4_H2A_HISTONE_ACETYLTRANSFERASE_COMPLEX	-0.148184	0.00373387	-9.13097	3.92098e-19	8.63259e-18	32.635		GOCC_ENDOCYTIC_VESICLE_LUMEN	0.112694	-0.0157619	6.55813	9.489e-11	1.87899e-09	13.9214
GOCC_HIGH_DENSITY_LIPOPROTEIN_PARTICLE	0.152926	-0.0274299	9.12989	3.95715e-19	8.68368e-18	32.626		GOBP_RETICULOPHAGY	-0.124014	0.0241702	-6.5564	9.59391e-11	1.88859e-09	13.9107
GOBP_POSITIVE_REGULATION_OF_LAMELLIPODIUM_ASSEMBLY	-0.131811	0.00622784	-9.12752	4.03777e-19	8.83164e-18	32.6062		GOMF_INWARD_RECTIFIER_POTASSIUM_CHANNEL_ACTIVITY	0.110734	-0.034922	6.55516	9.67003e-11	1.89799e-09	13.9031
GOBP_N_TERMINAL_PROTEIN_AMINO_ACID_ACETYLATION	-0.153279	0.0122206	-9.11745	4.3983e-19	9.57256e-18	32.5222		GOBP_SYNAPTIC_TRANSMISSION_CHOLINERGIC	0.106255	-0.0101033	6.5484	1.00959e-10	1.97003e-09	13.8614
GOBP_NUCLEOTIDE_BINDING_DOMAIN_LEUCINE_RICH_REPEAT_CONTAINING_RECEPTOR_SIGNALING_PATHWAY	-0.164282	0.016448	-9.11727	4.40512e-19	9.57256e-18	32.5207		GOBP_SEX_DETERMINATION	0.102418	-0.00153491	6.54618	1.02401e-10	1.98658e-09	13.8477
GOMF_SIGNALING_RECEPTOR_INHIBITOR_ACTIVITY	0.133726	-0.0147344	9.11648	4.43462e-19	9.60548e-18	32.5141		GOMF_FATTY_ACID_TRANSMEMBRANE_TRANSPORTER_ACTIVITY	0.135784	-0.0487256	6.54497	1.03193e-10	1.99617e-09	13.8402
GOBP_PHOSPHOLIPID_EFFLUX	0.181963	-0.0300203	9.1064	4.83069e-19	1.04296e-17	32.4301		GOCC_SERINE_TYPE_PEPTIDASE_COMPLEX	0.152053	-0.0158342	6.54149	1.05504e-10	2.02913e-09	13.8188
GOBP_BEHAVIORAL_RESPONSE_TO_PAIN	0.160664	-0.0220474	9.09794	5.18957e-19	1.11684e-17	32.3597		GOBP_HISTONE_H3_K36_METHYLATION	-0.151785	0.0347431	-6.53787	1.07959e-10	2.05861e-09	13.7965
GOCC_BLOOD_MICROPARTICLE	0.118937	-0.0157225	9.08937	5.58031e-19	1.19708e-17	32.2884		GOBP_MOTOR_NEURON_AXON_GUIDANCE	0.103913	0.00133271	6.53512	1.09868e-10	2.08906e-09	13.7796
GOMF_PHOSPHOLIPID_SCRAMBLASE_ACTIVITY	-0.14753	-0.00487985	-9.08293	5.89296e-19	1.2561e-17	32.2348		GOBP_AROMATIC_AMINO_ACID_FAMILY_CATABOLIC_PROCESS	0.122508	-0.0409335	6.52517	1.17037e-10	2.20656e-09	13.7184
GOCC_RNAI_EFFECTOR_COMPLEX	-0.183555	0.0191342	-9.07966	6.05866e-19	1.28732e-17	32.2076		GOCC_CAMP_DEPENDENT_PROTEIN_KINASE_COMPLEX	-0.110208	0.0155539	-6.51034	1.28584e-10	2.40547e-09	13.6274
GOMF_LIGAND_GATED_ION_CHANNEL_ACTIVITY	0.102565	-0.00800945	9.07293	6.41307e-19	1.35403e-17	32.1517		GOBP_POSITIVE_REGULATION_OF_DEFENSE_RESPONSE_TO_BACTERIUM	0.131448	-0.0289827	6.51024	1.28666e-10	2.40547e-09	13.6268
GOCC_KINETOCHORE_MICROTUBULE	-0.147996	0.0148268	-9.05903	7.21242e-19	1.51325e-17	32.0363		GOCC_PHOSPHOLIPID_TRANSLOCATING_ATPASE_COMPLEX	-0.139187	0.0332396	-6.5061	1.32089e-10	2.4626e-09	13.6014
GOCC_CUL3_RING_UBIQUITIN_LIGASE_COMPLEX	-0.109051	0.00480059	-9.05503	7.46025e-19	1.5555e-17	32.0032		GOBP_HIGH_DENSITY_LIPOPROTEIN_PARTICLE_ASSEMBLY	0.127703	-0.038161	6.49804	1.39004e-10	2.57004e-09	13.552
GOBP_PLASMA_LIPOPROTEIN_PARTICLE_CLEARANCE	0.110112	-0.00931615	9.05316	7.57909e-19	1.57537e-17	31.9876		GOMF_PHOSPHATIDYLINOSITOL_KINASE_ACTIVITY	-0.138182	0.03577	-6.49602	1.40791e-10	2.58877e-09	13.5396
GOBP_HISTONE_H3_K4_TRIMETHYLATION	-0.169011	0.0156751	-9.0518	7.66675e-19	1.58865e-17	31.9763		GOBP_PRIMARY_MIRNA_PROCESSING	-0.1288	0.0479534	-6.49454	1.42118e-10	2.60602e-09	13.5306
GOBP_OLIGOSACCHARIDE_METABOLIC_PROCESS	0.111414	-0.00540889	9.04935	7.82698e-19	1.61685e-17	31.956		GOCC_CHYLOMICRON	0.141398	-0.0421603	6.49266	1.4381e-10	2.62984e-09	13.5191
GOBP_POSITIVE_REGULATION_OF_G_PROTEIN_COUPLED_RECEPTOR_SIGNALING_PATHWAY	0.129215	-0.0156669	9.03128	9.11423e-19	1.86259e-17	31.8065		GOBP_NEUROTRANSMITTER_RECEPTOR_INTERNALIZATION	0.116864	-0.0130062	6.48556	1.50418e-10	2.72093e-09	13.4757
GOBP_AROMATIC_AMINO_ACID_FAMILY_CATABOLIC_PROCESS	0.157018	-0.0158259	9.03111	9.12787e-19	1.86259e-17	31.805		GOBP_REGULATION_OF_CAMP_DEPENDENT_PROTEIN_KINASE_ACTIVITY	-0.105966	0.0183591	-6.46123	1.75366e-10	3.1216e-09	13.3272
GOBP_SKELETAL_MUSCLE_CONTRACTION	0.112687	-0.0250323	9.02536	9.58052e-19	1.94901e-17	31.7575		GOCC_PARALLEL_FIBER_TO_PURKINJE_CELL_SYNAPSE	0.12068	-0.0235661	6.4586	1.78291e-10	3.16526e-09	13.3112
GOMF_RIBOSOMAL_LARGE_SUBUNIT_BINDING	-0.193388	0.0295577	-9.02443	9.65591e-19	1.95839e-17	31.7498		GOBP_LONG_CHAIN_FATTY_ACYL_COA_BIOSYNTHETIC_PROCESS	-0.10665	0.0230591	-6.44629	1.92641e-10	3.41097e-09	13.2364
GOBP_REGULATION_OF_RESPONSE_TO_OSMOTIC_STRESS	0.155295	-0.0247992	9.01414	1.05291e-18	2.12263e-17	31.6647		GOBP_REGULATION_OF_CELL_CELL_ADHESION_MEDIATED_BY_INTEGRIN	0.156132	-0.0266118	6.43926	2.01341e-10	3.54625e-09	13.1937
GOMF_HISTONE_BINDING	-0.115494	0.0099739	-9.01025	1.08788e-18	2.18655e-17	31.6327		GOBP_SUCKLING_BEHAVIOR	-0.120481	0.0544372	-6.43083	2.12288e-10	3.71949e-09	13.1425
GOBP_REGULATION_OF_GENE_EXPRESSION_EPIGENETIC	-0.10506	0.0116324	-8.9987	1.19883e-18	2.40233e-17	31.5373		GOBP_PROTEIN_DEMANNOSYLATION	-0.127381	0.0418086	-6.43022	2.13095e-10	3.72387e-09	13.1388
GOBP_ANTIBACTERIAL_HUMORAL_RESPONSE	0.135773	0.000821421	8.98746	1.31738e-18	2.63201e-17	31.4447		GOBP_ENDOPLASMIC_RETICULUM_TUBULAR_NETWORK_ORGANIZATION	-0.125026	0.0656855	-6.42788	2.16241e-10	3.75922e-09	13.1246
GOCC_CALCIUM_CHANNEL_COMPLEX	0.116518	-0.0115995	8.98644	1.32871e-18	2.64674e-17	31.4363		GOBP_CHEMOSENSORY_BEHAVIOR	0.130438	-0.0175132	6.41742	2.30899e-10	3.9933e-09	13.0612
GOMF_ISOPEPTIDASE_ACTIVITY	-0.149301	0.0116634	-8.98318	1.3656e-18	2.71216e-17	31.4094		GOBP_CARDIAC_CELL_FATE_COMMITMENT	0.11577	-0.00570913	6.41592	2.33065e-10	4.01863e-09	13.0522
GOBP_GLUTAMINE_METABOLIC_PROCESS	-0.133838	0.0158083	-8.96694	1.56462e-18	3.08908e-17	31.2758		GOMF_HEXOSAMINIDASE_ACTIVITY	0.140616	-0.0520558	6.41025	2.41494e-10	4.1402e-09	13.0178
GOMF_OLIGOPEPTIDE_TRANSMEMBRANE_TRANSPORTER_ACTIVITY	-0.15558	0.00319147	-8.95887	1.67398e-18	3.28562e-17	31.2094		GOCC_RNAI_EFFECTOR_COMPLEX	-0.143721	0.0482867	-6.40832	2.44416e-10	4.17315e-09	13.0062
GOMF_PEPTIDOGLYCAN_MURALYTIC_ACTIVITY	0.174576	-0.0154758	8.95547	1.72226e-18	3.36156e-17	31.1815		GOMF_RNA_POLYMERASE_CORE_ENZYME_BINDING	-0.112598	0.0409176	-6.40368	2.51613e-10	4.2851e-09	12.9782
GOBP_LONG_CHAIN_FATTY_ACID_BIOSYNTHETIC_PROCESS	0.138196	-0.0140757	8.95544	1.72272e-18	3.36156e-17	31.1812		GOBP_GLYCOSAMINOGLYCAN_CATABOLIC_PROCESS	0.102597	-0.0397714	6.40221	2.53927e-10	4.30261e-09	12.9693
GOBP_POSITIVE_REGULATION_OF_REGULATED_SECRETORY_PATHWAY	0.106412	-0.0176886	8.93797	1.99366e-18	3.86769e-17	31.0378		GOBP_DEOXYRIBONUCLEOSIDE_MONOPHOSPHATE_METABOLIC_PROCESS	0.121516	-0.0363751	6.36664	3.16968e-10	5.27729e-09	12.755
GOCC_PCG_PROTEIN_COMPLEX	-0.139473	0.00172896	-8.93151	2.10405e-18	4.07006e-17	30.9849		GOMF_ALDITOL_NADPPLUS_1_OXIDOREDUCTASE_ACTIVITY	0.154883	-0.0402975	6.36073	3.28827e-10	5.46114e-09	12.7195
GOBP_HYDROGEN_PEROXIDE_METABOLIC_PROCESS	0.113004	-0.00630786	8.91638	2.38709e-18	4.59104e-17	30.861		GOBP_MITOTIC_G2_DNA_DAMAGE_CHECKPOINT_SIGNALING	-0.114973	0.0311197	-6.3578	3.34859e-10	5.54755e-09	12.7019
GOBP_POSITIVE_REGULATION_OF_MICROTUBULE_POLYMERIZATION_OR_DEPOLYMERIZATION	-0.110503	-0.00108211	-8.91474	2.41988e-18	4.64076e-17	30.8476		GOCC_EXOCYST	-0.10519	0.0238021	-6.35017	3.51103e-10	5.74556e-09	12.6561
GOBP_RESPONSE_TO_AXON_INJURY	0.105745	-0.0145225	8.91401	2.43478e-18	4.65599e-17	30.8415		GOMF_VITAMIN_D_RECEPTOR_BINDING	-0.114766	0.0396074	-6.34265	3.67862e-10	6.00512e-09	12.6111
GOMF_MRNA_BINDING	-0.104637	0.00778304	-8.91277	2.45998e-18	4.69079e-17	30.8314		GOBP_CYTOLYSIS	0.121058	-0.0448813	6.34225	3.68779e-10	6.00545e-09	12.6087
GOBP_POSITIVE_REGULATION_OF_CYCLIN_DEPENDENT_PROTEIN_KINASE_ACTIVITY	-0.108973	-0.00117731	-8.91051	2.50685e-18	4.76658e-17	30.8129		GOBP_HISTONE_DEUBIQUITINATION	-0.112488	0.0381984	-6.33728	3.803e-10	6.16307e-09	12.5789
GOBP_ACETYL_COA_BIOSYNTHETIC_PROCESS	-0.160983	0.0462623	-8.89787	2.78494e-18	5.28034e-17	30.7096		GOBP_G_PROTEIN_COUPLED_OPIOID_RECEPTOR_SIGNALING_PATHWAY	0.147684	-0.0487542	6.32291	4.15663e-10	6.70369e-09	12.493
GOBP_KILLING_BY_HOST_OF_SYMBIONT_CELLS	0.137849	-0.00573671	8.8916	2.93405e-18	5.54734e-17	30.6584		GOBP_REGULATION_OF_TRANSLATIONAL_INITIATION_IN_RESPONSE_TO_STRESS	-0.123361	0.0609552	-6.3132	4.41349e-10	7.08382e-09	12.4351
GOMF_VOLTAGE_GATED_CATION_CHANNEL_ACTIVITY	0.110723	-0.0158896	8.88224	3.17145e-18	5.9793e-17	30.582		GOBP_REGULATION_OF_RNA_EXPORT_FROM_NUCLEUS	-0.167238	0.0485636	-6.31055	4.48639e-10	7.14938e-09	12.4193
GOBP_DETOXIFICATION_OF_COPPER_ION	0.25301	-0.0184636	8.86697	3.60021e-18	6.73078e-17	30.4575		GOCC_PARANODE_REGION_OF_AXON	0.144638	-0.0230801	6.30741	4.57416e-10	7.27193e-09	12.4005
GOCC_P_BODY	-0.100213	0.00822748	-8.86577	3.63622e-18	6.77917e-17	30.4477		GOBP_TELENCEPHALON_REGIONALIZATION	0.119577	-0.0352295	6.30102	4.75788e-10	7.52824e-09	12.3625
GOBP_POSITIVE_REGULATION_OF_VIRAL_GENOME_REPLICATION	-0.119724	0.0183102	-8.85447	3.99351e-18	7.4246e-17	30.3557		GOMF_NUCLEOTIDE_DIPHOSPHATASE_ACTIVITY	-0.104382	0.00899676	-6.29517	4.93237e-10	7.78593e-09	12.3277
GOBP_ONE_CARBON_METABOLIC_PROCESS	0.121234	0.00216979	8.83621	4.6453e-18	8.61246e-17	30.2073		GOMF_NEUROPEPTIDE_RECEPTOR_BINDING	0.100616	-0.0309789	6.27493	5.58599e-10	8.73529e-09	12.2075
GOBP_HISTONE_H4_ACETYLATION	-0.111783	0.00674552	-8.83432	4.71853e-18	8.72406e-17	30.192		GOMF_HISTONE_METHYLTRANSFERASE_BINDING	-0.131259	0.0574606	-6.27331	5.64203e-10	8.80236e-09	12.1978
GOMF_GDP_BINDING	-0.134069	0.0011951	-8.81381	5.58973e-18	1.03064e-16	30.0256		GOMF_ALCOHOL_DEHYDROGENASE_NADPPLUS_ACTIVITY	0.122303	-0.0371626	6.25779	6.20543e-10	9.63642e-09	12.1059
GOBP_POSITIVE_REGULATION_OF_TELOMERE_MAINTENANCE	-0.127718	0.012229	-8.81222	5.66372e-18	1.04141e-16	30.0127		GOBP_POSITIVE_REGULATION_OF_EXCITATORY_POSTSYNAPTIC_POTENTIAL	0.116462	-0.0199922	6.25117	6.46193e-10	9.97517e-09	12.0668
GOBP_STRESS_RESPONSE_TO_METAL_ION	0.214181	-0.0180126	8.80689	5.91867e-18	1.08256e-16	29.9695		GOBP_PARASYMPATHETIC_NERVOUS_SYSTEM_DEVELOPMENT	0.122965	-0.000654212	6.24784	6.59507e-10	1.0124e-08	12.0471
GOBP_CEREBELLAR_CORTEX_FORMATION	-0.111044	0.00316603	-8.80686	5.91985e-18	1.08256e-16	29.9693		GOBP_HISTONE_H3_DEACETYLATION	-0.116148	0.0293995	-6.24734	6.61529e-10	1.01318e-08	12.0442
GOBP_TRANSCRIPTION_INITIATION_FROM_RNA_POLYMERASE_II_PROMOTER	-0.111945	0.00683893	-8.80044	6.24172e-18	1.13831e-16	29.9173		GOBP_RESPONSE_TO_LEUCINE	-0.115763	0.0305077	-6.24453	6.72993e-10	1.0247e-08	12.0276
GOCC_AUTOPHAGOSOME_MEMBRANE	-0.11056	-0.00173174	-8.79021	6.79078e-18	1.23449e-16	29.8346		GOMF_PHOSPHATIDYLINOSITOL_4_5_BISPHOSPHATE_PHOSPHATASE_ACTIVITY	-0.117627	0.0167746	-6.24406	6.74914e-10	1.0247e-08	12.0248
GOBP_REGULATION_OF_STEM_CELL_POPULATION_MAINTENANCE	-0.118083	-0.00341287	-8.78994	6.80602e-18	1.23449e-16	29.8324		GOMF_PRE_MRNA_BINDING	-0.102139	0.0190342	-6.2415	6.85553e-10	1.0381e-08	12.0097
GOBP_N_TERMINAL_PROTEIN_AMINO_ACID_MODIFICATION	-0.130791	0.0161167	-8.7752	7.68437e-18	1.38629e-16	29.7132		GOMF_POTASSIUM_ION_LEAK_CHANNEL_ACTIVITY	0.119179	-0.0496741	6.2367	7.05954e-10	1.06658e-08	11.9814
GOCC_DENDRITE_TERMINUS	-0.142404	-0.0143903	-8.77194	7.89277e-18	1.42006e-16	29.687		GOBP_MAINTENANCE_OF_APICAL_BASAL_CELL_POLARITY	-0.115202	0.0203453	-6.22924	7.38855e-10	1.11377e-08	11.9374
GOBP_SPINAL_CORD_ASSOCIATION_NEURON_DIFFERENTIATION	0.183541	-0.0259881	8.76591	8.29392e-18	1.48824e-16	29.6383		GOMF_LYSOPHOSPHOLIPID_ACYLTRANSFERASE_ACTIVITY	0.105348	-0.035706	6.22345	7.65415e-10	1.15122e-08	11.9033
GOMF_NEUROPEPTIDE_RECEPTOR_BINDING	0.127319	-0.0111204	8.72399	1.16981e-17	2.08788e-16	29.3008		GOCC_SYNAPTIC_CLEFT	0.121519	-0.0153176	6.22071	7.78327e-10	1.16801e-08	11.8871
GOCC_LAMELLAR_BODY	0.143702	-0.0181638	8.72225	1.18652e-17	2.11207e-16	29.2869		GOCC_MIB_COMPLEX	-0.161777	0.0148298	-6.19865	8.90135e-10	1.32688e-08	11.7576
GOBP_HISTONE_H2A_ACETYLATION	-0.146861	0.00253105	-8.72076	1.20112e-17	2.13239e-16	29.2749		GOBP_POSITIVE_REGULATION_OF_ACTIN_CYTOSKELETON_REORGANIZATION	0.103103	-0.0369074	6.19635	9.02662e-10	1.34256e-08	11.7441
GOMF_PEPTIDOGLYCAN_BINDING	0.162284	-0.00184012	8.71744	1.23423e-17	2.18536e-16	29.2482		GOMF_RNA_CAP_BINDING	-0.113338	0.035852	-6.19134	9.30515e-10	1.37786e-08	11.7147
GOBP_POSITIVE_REGULATION_OF_HISTONE_H3_K4_METHYLATION	-0.149907	0.017172	-8.69299	1.50708e-17	2.65445e-16	29.0522		GOCC_MYOSIN_FILAMENT	0.112669	-0.0285334	6.19071	9.34083e-10	1.38009e-08	11.711
GOBP_KERATINIZATION	0.143586	-0.0160822	8.68914	1.55525e-17	2.71211e-16	29.0213		GOMF_MAGNESIUM_ION_TRANSMEMBRANE_TRANSPORTER_ACTIVITY	-0.115103	0.0447475	-6.1819	9.85354e-10	1.4431e-08	11.6595
GOBP_REGULATION_OF_PROSTAGLANDIN_SECRETION	0.157609	-0.00116092	8.68747	1.57662e-17	2.74086e-16	29.0079		GOCC_LAMELLAR_BODY	0.113525	-0.040592	6.17911	1.00214e-09	1.4613e-08	11.6431
GOBP_REGULATION_OF_MRNA_PROCESSING	-0.123061	0.014238	-8.67281	1.77667e-17	3.08063e-16	28.8907		GOBP_FLOOR_PLATE_DEVELOPMENT	0.116705	-0.0136957	6.17267	1.04202e-09	1.50632e-08	11.6055
GOBP_MITOCHONDRION_MORPHOGENESIS	-0.132169	0.00256438	-8.6704	1.81201e-17	3.1338e-16	28.8714		GOBP_CELLULAR_RESPONSE_TO_LEUCINE_STARVATION	-0.129412	0.0543988	-6.16204	1.11124e-09	1.59262e-08	11.5434
GOBP_VENTRAL_SPINAL_CORD_INTERNEURON_DIFFERENTIATION	0.15612	-0.0163022	8.64921	2.15282e-17	3.69457e-16	28.7023		GOMF_REGULATORY_RNA_BINDING	-0.101116	0.0412265	-6.1513	1.18572e-09	1.68851e-08	11.4808
GOCC_PROTEASOME_CORE_COMPLEX_BETA_SUBUNIT_COMPLEX	0.235615	-0.0345922	8.64693	2.19324e-17	3.75431e-16	28.684		GOBP_REGULATION_OF_NUCLEOBASE_CONTAINING_COMPOUND_TRANSPORT	-0.145532	0.0387963	-6.14107	1.26117e-09	1.78835e-08	11.4213
GOMF_RECEPTOR_ANTAGONIST_ACTIVITY	0.136327	-0.0181699	8.63614	2.39402e-17	4.08754e-16	28.5981		GOBP_NEGATIVE_REGULATION_OF_INFLAMMATORY_RESPONSE_TO_ANTIGENIC_STIMULUS	0.103706	-0.0132311	6.13352	1.31981e-09	1.84945e-08	11.3774
GOBP_EMBRYONIC_SKELETAL_JOINT_DEVELOPMENT	0.135645	-0.0283864	8.6198	2.73338e-17	4.64327e-16	28.468		GOBP_CRANIAL_NERVE_MORPHOGENESIS	0.106259	0.0014144	6.13339	1.32084e-09	1.84945e-08	11.3767
GOMF_VITAMIN_D_RECEPTOR_BINDING	-0.142795	0.0180858	-8.61888	2.75383e-17	4.66617e-16	28.4607		GOBP_DNA_INTEGRITY_CHECKPOINT_SIGNALING	-0.10571	0.0250638	-6.12961	1.35123e-09	1.88806e-08	11.3547
GOBP_POSITIVE_REGULATION_OF_TRANSLATIONAL_INITIATION	-0.124525	0.00618011	-8.61802	2.77297e-17	4.68674e-16	28.4539		GOBP_HISTONE_H3_K4_TRIMETHYLATION	-0.125457	0.0452059	-6.12361	1.40094e-09	1.9413e-08	11.3199
GOCC_TRANSCRIPTION_FACTOR_TFTC_COMPLEX	-0.157177	-0.0016228	-8.60561	3.06629e-17	5.16944e-16	28.3552		GOBP_ASTRAL_MICROTUBULE_ORGANIZATION	-0.135986	0.0514042	-6.1198	1.43338e-09	1.97996e-08	11.2978
GOMF_LYS48_SPECIFIC_DEUBIQUITINASE_ACTIVITY	-0.166492	0.0200045	-8.60345	3.1202e-17	5.2471e-16	28.3381		GOCC_VOLTAGE_GATED_CALCIUM_CHANNEL_COMPLEX	0.100154	-0.0378835	6.11643	1.46267e-09	2.01433e-08	11.2783
GOBP_NEGATIVE_REGULATION_OF_ENDOPLASMIC_RETICULUM_UNFOLDED_PROTEIN_RESPONSE	-0.136468	-0.00161758	-8.59418	3.36321e-17	5.63968e-16	28.2646		GOBP_NEGATIVE_REGULATION_OF_GLIAL_CELL_PROLIFERATION	0.110786	-0.0240977	6.10573	1.55971e-09	2.12609e-08	11.2163
GOMF_TRANSLATION_FACTOR_ACTIVITY_RNA_BINDING	-0.129463	0.0104755	-8.59392	3.3705e-17	5.63968e-16	28.2624		GOBP_HISTONE_H4_K16_ACETYLATION	-0.112976	0.0414756	-6.10492	1.56722e-09	2.13199e-08	11.2117
GOBP_POSITIVE_REGULATION_OF_STEM_CELL_POPULATION_MAINTENANCE	-0.150644	-0.00894871	-8.58315	3.67673e-17	6.12148e-16	28.1771		GOCC_MITOTIC_SPINDLE_POLE	-0.110398	0.0483573	-6.0973	1.64051e-09	2.22266e-08	11.1676
GOBP_POSITIVE_REGULATION_OF_EXTRINSIC_APOPTOTIC_SIGNALING_PATHWAY_VIA_DEATH_DOMAIN_RECEPTORS	-0.16074	-0.00203775	-8.57513	3.9229e-17	6.51513e-16	28.1136		GOBP_MAGNESIUM_ION_TRANSPORT	-0.110849	0.0390713	-6.07529	1.87128e-09	2.49491e-08	11.0406
GOBP_ARACHIDONIC_ACID_SECRETION	0.113221	-0.0208907	8.57396	3.96002e-17	6.56049e-16	28.1043		GOBP_NUCLEAR_PORE_COMPLEX_ASSEMBLY	-0.170624	0.0744844	-6.04736	2.21012e-09	2.92917e-08	10.8801
GOBP_NON_MOTILE_CILIUM_ASSEMBLY	-0.114349	0.0133021	-8.57299	3.99126e-17	6.59592e-16	28.0966		GOCC_H3_HISTONE_ACETYLTRANSFERASE_COMPLEX	-0.146141	0.0330113	-6.03593	2.36536e-09	3.11641e-08	10.8147
GOBP_REGULATION_OF_SENSORY_PERCEPTION	0.114701	-0.00110467	8.56836	4.14297e-17	6.82977e-16	28.06		GOBP_CENTROSOME_DUPLICATION	-0.104768	0.0284459	-6.0348	2.38126e-09	3.1312e-08	10.8082
GOBP_POSITIVE_REGULATION_OF_TRANSLATION	-0.101533	0.00721216	-8.5622	4.35407e-17	7.16014e-16	28.0113		GOMF_RIBOSOMAL_LARGE_SUBUNIT_BINDING	-0.145634	0.0625337	-6.03014	2.44809e-09	3.19474e-08	10.7815
GOBP_PROTEIN_DEMANNOSYLATION	-0.152218	0.0208378	-8.5574	4.52565e-17	7.42407e-16	27.9733		GOBP_REGULATION_OF_SISTER_CHROMATID_COHESION	-0.137935	0.0495239	-6.02991	2.45141e-09	3.19474e-08	10.7802
GOBP_SYNAPSE_MATURATION	0.124432	-0.0126942	8.55523	4.60556e-17	7.51829e-16	27.9562		GOMF_ANNEALING_ACTIVITY	-0.131722	0.0531239	-6.02079	2.58759e-09	3.34985e-08	10.7281
GOBP_REGULATION_OF_LYMPHOID_PROGENITOR_CELL_DIFFERENTIATION	-0.163673	0.0201473	-8.55367	4.66379e-17	7.59482e-16	27.9439		GOMF_SEQUENCE_SPECIFIC_MRNA_BINDING	-0.113068	0.0477905	-6.01973	2.60385e-09	3.36439e-08	10.7221
GOBP_LOW_DENSITY_LIPOPROTEIN_PARTICLE_CLEARANCE	0.106894	-0.0065771	8.5378	5.29907e-17	8.60841e-16	27.8186		GOMF_MHC_PROTEIN_BINDING	0.144285	-0.0400948	6.01649	2.65431e-09	3.42299e-08	10.7036
GOBP_OXYGEN_TRANSPORT	0.164819	-0.00682707	8.53715	5.32673e-17	8.6324e-16	27.8135		GOBP_VAGINA_DEVELOPMENT	0.115741	-0.0245157	6.01138	2.73581e-09	3.52131e-08	10.6744
GOBP_ASTRAL_MICROTUBULE_ORGANIZATION	-0.1727	0.0242749	-8.51923	6.1514e-17	9.9208e-16	27.6723		GOBP_POSITIVE_REGULATION_OF_PROTEIN_DEPOLYMERIZATION	-0.102354	0.0305411	-6.00934	2.76902e-09	3.55721e-08	10.6628
GOBP_MAGNESIUM_ION_TRANSPORT	-0.14239	0.0162065	-8.51836	6.19448e-17	9.96626e-16	27.6655		GOMF_PHOSPHATIDYLINOSITOL_3_KINASE_ACTIVITY	-0.137038	0.0405399	-5.99981	2.92942e-09	3.74888e-08	10.6085
GOBP_G_PROTEIN_COUPLED_OPIOID_RECEPTOR_SIGNALING_PATHWAY	0.179814	-0.0228907	8.5178	6.22235e-17	9.9871e-16	27.661		GOBP_MRNA_METHYLATION	-0.141034	0.0783631	-5.99861	2.95028e-09	3.76836e-08	10.6017
GOMF_NUCLEAR_IMPORT_SIGNAL_RECEPTOR_ACTIVITY	-0.16701	0.00603015	-8.51684	6.27057e-17	1.00404e-15	27.6535		GOBP_HIGH_DENSITY_LIPOPROTEIN_PARTICLE_REMODELING	0.108626	-0.0255033	5.98927	3.11751e-09	3.97439e-08	10.5485
GOBP_CORTICAL_ACTIN_CYTOSKELETON_ORGANIZATION	-0.106804	0.00941156	-8.51436	6.39665e-17	1.02178e-15	27.634		GOMF_WATER_TRANSMEMBRANE_TRANSPORTER_ACTIVITY	0.101623	-0.00263541	5.98577	3.18252e-09	4.0342e-08	10.5286
GOBP_PORE_COMPLEX_ASSEMBLY	-0.142931	0.00624315	-8.51341	6.44583e-17	1.02719e-15	27.6264		GOBP_PROTEIN_HYDROXYLATION	0.100851	-0.0148383	5.98081	3.27685e-09	4.13032e-08	10.5005
GOBP_REGULATION_OF_SISTER_CHROMATID_COHESION	-0.172306	0.0233396	-8.50571	6.85605e-17	1.08871e-15	27.5659		GOMF_STRUCTURAL_CONSTITUENT_OF_EYE_LENS	0.105808	-0.0271935	5.97442	3.40255e-09	4.25668e-08	10.4642
GOMF_TRANSLATION_REPRESSOR_ACTIVITY	-0.108493	-0.00215488	-8.50556	6.86442e-17	1.08871e-15	27.5647		GOBP_GLYCOLYTIC_PROCESS_THROUGH_FRUCTOSE_6_PHOSPHATE	0.125904	-0.0402319	5.97143	3.46294e-09	4.32415e-08	10.4472
GOBP_REGULATION_OF_RESPONSE_TO_FOOD	0.134926	-0.00442386	8.50331	6.98933e-17	1.1059e-15	27.547		GOMF_VOLTAGE_GATED_POTASSIUM_CHANNEL_ACTIVITY_INVOLVED_IN_VENTRICULAR_CARDIAC_MUSCLE_CELL_ACTION_POTENTIAL_REPOLARIZATION	0.126749	-0.00630135	5.96711	3.55202e-09	4.4189e-08	10.4228
GOMF_NUCLEOCYTOPLASMIC_CARRIER_ACTIVITY	-0.167593	0.00591121	-8.49632	7.3919e-17	1.16684e-15	27.4921		GOBP_MOTOR_BEHAVIOR	0.111246	-0.0285679	5.96153	3.67043e-09	4.5493e-08	10.3912
GOMF_ALDO_KETO_REDUCTASE_NADP_ACTIVITY	0.132853	-0.0227207	8.49453	7.49857e-17	1.18089e-15	27.4781		GOMF_1_PHOSPHATIDYLINOSITOL_3_KINASE_ACTIVITY	-0.144115	0.0403589	-5.95641	3.78226e-09	4.67061e-08	10.3622
GOCC_KERATIN_FILAMENT	0.134478	-0.00601857	8.48755	7.92964e-17	1.24585e-15	27.4232		GOBP_INTRACILIARY_TRANSPORT	-0.109507	0.0242081	-5.94516	4.0402e-09	4.97078e-08	10.2987
GOMF_PHOSPHATIDYLINOSITOL_KINASE_ACTIVITY	-0.166371	0.0124418	-8.48514	8.08402e-17	1.26713e-15	27.4043		GOMF_PHOSPHATIDYLINOSITOL_4_5_BISPHOSPHATE_5_PHOSPHATASE_ACTIVITY	-0.118225	0.000979548	-5.94209	4.11348e-09	5.03375e-08	10.2814
GOBP_TRIGLYCERIDE_RICH_LIPOPROTEIN_PARTICLE_REMODELING	0.16719	-0.0221447	8.47891	8.49687e-17	1.32873e-15	27.3555		GOMF_PLUS_END_DIRECTED_MICROTUBULE_MOTOR_ACTIVITY	-0.120578	0.0219021	-5.94064	4.14878e-09	5.06711e-08	10.2731
GOMF_ALCOHOL_DEHYDROGENASE_NADPPLUS_ACTIVITY	0.143072	-0.0184584	8.47246	8.94638e-17	1.39576e-15	27.3049		GOCC_KERATIN_FILAMENT	0.102864	-0.0283264	5.93795	4.21454e-09	5.12871e-08	10.258
GOBP_LINOLEIC_ACID_METABOLIC_PROCESS	0.130274	-0.0187793	8.47073	9.07085e-17	1.41189e-15	27.2914		GOMF_ACETYLCHOLINE_RECEPTOR_BINDING	0.11531	-0.032514	5.93198	4.3644e-09	5.29184e-08	10.2243
GOMF_GENERAL_TRANSCRIPTION_INITIATION_FACTOR_ACTIVITY	-0.123369	0.00304381	-8.46698	9.34671e-17	1.45145e-15	27.262		GOBP_ENDOSOME_TO_PLASMA_MEMBRANE_PROTEIN_TRANSPORT	-0.106334	0.00498298	-5.92996	4.41621e-09	5.34497e-08	10.2129
GOMF_NEUROPEPTIDE_BINDING	0.137207	-0.0133288	8.46083	9.81656e-17	1.51737e-15	27.2139		GOMF_POLY_A_BINDING	-0.112987	0.0589487	-5.92851	4.45375e-09	5.38068e-08	10.2048
GOMF_PHOSPHATIDYLINOSITOL_PHOSPHATE_KINASE_ACTIVITY	-0.14832	-0.000613942	-8.45904	9.95802e-17	1.53569e-15	27.1999		GOBP_DORSAL_SPINAL_CORD_DEVELOPMENT	0.109494	-0.0255782	5.89836	5.31e-09	6.36914e-08	10.0354
GOBP_PHOSPHATIDIC_ACID_METABOLIC_PROCESS	0.118899	-0.00426272	8.44967	1.0731e-16	1.65109e-15	27.1266		GOBP_NUCLEOTIDE_BINDING_DOMAIN_LEUCINE_RICH_REPEAT_CONTAINING_RECEPTOR_SIGNALING_PATHWAY	-0.116285	0.0473655	-5.89381	5.45243e-09	6.49344e-08	10.0099
GOBP_PYRIMIDINE_DEOXYRIBONUCLEOSIDE_MONOPHOSPHATE_METABOLIC_PROCESS	0.168042	-0.033389	8.44168	1.14362e-16	1.75557e-15	27.0641		GOCC_GOLGI_TRANSPORT_COMPLEX	-0.127534	0.0254573	-5.87635	6.03415e-09	7.08649e-08	9.9123
GOMF_PHOSPHATIDYLINOSITOL_BISPHOSPHATE_KINASE_ACTIVITY	-0.177011	0.0124803	-8.42767	1.2785e-16	1.95365e-15	26.9548		GOBP_PROGESTERONE_METABOLIC_PROCESS	0.113345	0.000972328	5.8621	6.55373e-09	7.62854e-08	9.83277
GOMF_TRANSLATION_REGULATOR_ACTIVITY	-0.101273	0.00407808	-8.42132	1.34474e-16	2.05019e-15	26.9053		GOBP_NEGATIVE_REGULATION_OF_INTERLEUKIN_1_BETA_PRODUCTION	0.106451	-0.0374173	5.86045	6.61653e-09	7.68827e-08	9.82358
GOCC_CHYLOMICRON	0.168268	-0.0192069	8.41938	1.36567e-16	2.07737e-15	26.8902		GOCC_INTRACILIARY_TRANSPORT_PARTICLE_B	-0.13922	0.0405628	-5.84816	7.10378e-09	8.22588e-08	9.75518
GOBP_MRNA_CIS_SPLICING_VIA_SPLICEOSOME	-0.156284	0.0135566	-8.41105	1.45908e-16	2.21443e-15	26.8253		GOBP_STRESS_RESPONSE_TO_METAL_ION	0.153351	-0.0576386	5.82587	8.07784e-09	9.27359e-08	9.63149
GOBP_SIGNAL_TRANSDUCTION_IN_RESPONSE_TO_DNA_DAMAGE	-0.101464	0.0129635	-8.40864	1.48728e-16	2.25212e-15	26.8065		GOBP_LOW_DENSITY_LIPOPROTEIN_PARTICLE_REMODELING	0.111896	-0.0153208	5.81037	8.83082e-09	1.01034e-07	9.54571
GOBP_RNA_POLYMERASE_II_PREINITIATION_COMPLEX_ASSEMBLY	-0.117943	0.00255696	-8.40595	1.51943e-16	2.2956e-15	26.7855		GOMF_WATER_CHANNEL_ACTIVITY	0.109564	-0.0124777	5.80849	8.92671e-09	1.01537e-07	9.53532
GOBP_CHOLESTEROL_EFFLUX	0.103859	-0.0173069	8.40535	1.52665e-16	2.30133e-15	26.7809		GOBP_CDC42_PROTEIN_SIGNAL_TRANSDUCTION	0.120494	-0.0187148	5.80688	9.00958e-09	1.02205e-07	9.52643
GOMF_PRE_MRNA_INTRONIC_BINDING	-0.171481	0.0302963	-8.40316	1.55338e-16	2.33636e-15	26.7639		GOBP_REGULATION_OF_CELLULAR_RESPONSE_TO_OSMOTIC_STRESS	0.122303	-0.0614044	5.79395	9.70326e-09	1.09149e-07	9.45505
GOMF_SEQUENCE_SPECIFIC_MRNA_BINDING	-0.142039	0.0259568	-8.37692	1.91243e-16	2.85076e-15	26.56		GOMF_PROTEIN_TAG	0.132178	-0.0343207	5.7889	9.98811e-09	1.11977e-07	9.42721
GOBP_EMBRYONIC_SKELETAL_JOINT_MORPHOGENESIS	0.149795	-0.0346491	8.37101	2.00399e-16	2.9806e-15	26.5141		GOBP_POSITIVE_REGULATION_OF_HISTONE_H3_K4_METHYLATION	-0.11307	0.0426632	-5.78749	1.00689e-08	1.12534e-07	9.41946
GOBP_POSITIVE_REGULATION_OF_VACUOLE_ORGANIZATION	-0.139573	0.00104569	-8.36847	2.0446e-16	3.03427e-15	26.4945		GOBP_REGULATION_OF_NAD_P_H_OXIDASE_ACTIVITY	0.111202	-0.00756344	5.76165	1.16704e-08	1.29535e-07	9.27746
GOMF_TRANSLATION_INITIATION_FACTOR_ACTIVITY	-0.149643	0.0123823	-8.35998	2.18663e-16	3.23231e-15	26.4286		GOBP_REGULATION_OF_SYNAPSE_MATURATION	0.111956	-0.0526428	5.74539	1.28029e-08	1.40938e-07	9.18837
GOCC_AUTOLYSOSOME	-0.167668	0.00575071	-8.35991	2.18771e-16	3.23231e-15	26.4282		GOMF_DYNEIN_COMPLEX_BINDING	-0.103817	0.0561775	-5.74495	1.28346e-08	1.41054e-07	9.18599
GOBP_REGULATION_OF_TRANSCRIPTION_FROM_RNA_POLYMERASE_II_PROMOTER_IN_RESPONSE_TO_HYPOXIA	-0.136282	0.0205667	-8.351	2.34724e-16	3.46037e-15	26.3592		GOBP_METHIONINE_BIOSYNTHETIC_PROCESS	-0.105481	0.021537	-5.74185	1.3063e-08	1.43094e-07	9.16903
GOBP_POSITIVE_REGULATION_OF_TRANSCRIPTION_BY_RNA_POLYMERASE_III	-0.156105	0.0112015	-8.34508	2.45957e-16	3.618e-15	26.3133		GOMF_MISMATCHED_DNA_BINDING	-0.130657	0.0186499	-5.73638	1.34754e-08	1.47137e-07	9.13913
GOBP_DEOXYRIBONUCLEOSIDE_MONOPHOSPHATE_CATABOLIC_PROCESS	0.166959	-0.0350059	8.34456	2.46959e-16	3.62478e-15	26.3093		GOCC_EXTRINSIC_COMPONENT_OF_SYNAPTIC_MEMBRANE	-0.118161	0.0655535	-5.72317	1.45246e-08	1.57049e-07	9.06703
GOBP_HISTONE_ARGININE_METHYLATION	0.156198	-0.0130125	8.3426	2.5081e-16	3.67325e-15	26.2942		GOCC_DNA_REPAIR_COMPLEX	-0.114798	0.053246	-5.71175	1.54943e-08	1.66191e-07	9.00488
GOMF_TRNA_METHYLTRANSFERASE_ACTIVITY	-0.171053	0.0164856	-8.34091	2.54166e-16	3.71427e-15	26.2811		GOMF_EXORIBONUCLEASE_ACTIVITY_PRODUCING_5_PHOSPHOMONOESTERS	-0.104034	0.0313783	-5.6955	1.69848e-08	1.80443e-07	8.91658
GOBP_NEGATIVE_REGULATION_OF_INTERLEUKIN_1_BETA_PRODUCTION	0.138684	-0.014556	8.33942	2.57179e-16	3.75011e-15	26.2696		GOMF_ATP_DEPENDENT_ACTIVITY_ACTING_ON_DNA	-0.117606	0.0323134	-5.69154	1.73687e-08	1.84229e-07	8.89509
GOCC_FLEMMING_BODY	-0.111873	0.00991492	-8.33699	2.62164e-16	3.81148e-15	26.2508		GOBP_POSTREPLICATION_REPAIR	-0.108269	0.0271158	-5.68388	1.81351e-08	1.91751e-07	8.85358
GOBP_PHOSPHATIDYLINOSITOL_PHOSPHATE_BIOSYNTHETIC_PROCESS	-0.109819	0.00631969	-8.33077	2.75332e-16	3.98873e-15	26.2027		GOCC_PROTEASOME_CORE_COMPLEX_BETA_SUBUNIT_COMPLEX	0.168974	-0.078076	5.68192	1.83369e-08	1.93274e-07	8.84294
GOBP_RESPONSE_TO_LEUCINE	-0.13753	0.0118234	-8.32769	2.82088e-16	4.069e-15	26.179		GOBP_POSITIVE_REGULATION_OF_EPIDERMAL_GROWTH_FACTOR_ACTIVATED_RECEPTOR_ACTIVITY	-0.116066	0.0351394	-5.6772	1.88304e-08	1.97829e-07	8.81742
GOBP_PSEUDOPODIUM_ORGANIZATION	0.146455	-0.0121951	8.32085	2.97699e-16	4.25186e-15	26.1262		GOMF_HIGH_DENSITY_LIPOPROTEIN_PARTICLE_BINDING	0.110677	-0.00387977	5.67215	1.93728e-08	2.02914e-07	8.79012
GOMF_RNA_CAP_BINDING	-0.136614	0.0166457	-8.32084	2.97721e-16	4.25186e-15	26.1261		GOMF_PHOSPHATIDYLINOSITOL_BISPHOSPHATE_KINASE_ACTIVITY	-0.128549	0.0445215	-5.66601	2.00538e-08	2.0893e-07	8.75692
GOMF_RNA_7_METHYLGUANOSINE_CAP_BINDING	-0.150774	0.024302	-8.31478	3.12247e-16	4.43119e-15	26.0794		GOBP_REGULATION_OF_APOPTOTIC_PROCESS_INVOLVED_IN_DEVELOPMENT	0.112049	-0.00335724	5.66563	2.00966e-08	2.0893e-07	8.75487
GOBP_GOLGI_TO_PLASMA_MEMBRANE_PROTEIN_TRANSPORT	-0.10841	0.0129485	-8.31468	3.12494e-16	4.43119e-15	26.0786		GOCC_H4_HISTONE_ACETYLTRANSFERASE_COMPLEX	-0.102251	0.0527874	-5.65613	2.11977e-08	2.18607e-07	8.7036
GOBP_ACUTE_INFLAMMATORY_RESPONSE	0.111802	-0.0119805	8.30444	3.38694e-16	4.77237e-15	25.9997		GOBP_KERATAN_SULFATE_METABOLIC_PROCESS	0.11336	-0.0242516	5.65396	2.14567e-08	2.20938e-07	8.69193
GOBP_TUBULIN_DEACETYLATION	-0.122003	-0.00478831	-8.29665	3.60055e-16	5.05209e-15	25.9398		GOBP_COLLAGEN_METABOLIC_PROCESS	0.107628	-0.00614035	5.64582	2.24586e-08	2.30192e-07	8.64808
GOMF_FOLIC_ACID_BINDING	0.155452	-0.00904848	8.29483	3.65251e-16	5.1036e-15	25.9257		GOBP_TETRAPYRROLE_CATABOLIC_PROCESS	0.123061	-0.031489	5.62622	2.506e-08	2.54903e-07	8.54277
GOBP_REGULATION_OF_CLATHRIN_DEPENDENT_ENDOCYTOSIS	-0.137167	0.024514	-8.29152	3.74849e-16	5.2268e-15	25.9003		GOBP_NEGATIVE_REGULATION_OF_HEMATOPOIETIC_PROGENITOR_CELL_DIFFERENTIATION	-0.104991	0.00832079	-5.61818	2.621e-08	2.63399e-07	8.49967
GOBP_POSITIVE_REGULATION_OF_PROTEIN_EXIT_FROM_ENDOPLASMIC_RETICULUM	-0.133777	0.0105639	-8.28614	3.91011e-16	5.44082e-15	25.8589		GOBP_NOREPINEPHRINE_SECRETION	0.104572	-0.0229431	5.61764	2.6289e-08	2.63796e-07	8.49677
GOBP_ASPARTATE_FAMILY_AMINO_ACID_BIOSYNTHETIC_PROCESS	-0.120539	0.0200183	-8.28002	4.10225e-16	5.69633e-15	25.8119		GOBP_POSITIVE_REGULATION_OF_TRIGLYCERIDE_LIPASE_ACTIVITY	0.121025	-0.0435292	5.59406	2.99772e-08	2.98124e-07	8.37067
GOBP_NEGATIVE_REGULATION_OF_NUCLEAR_TRANSCRIBED_MRNA_CATABOLIC_PROCESS_DEADENYLATION_DEPENDENT_DECAY	-0.198183	0.0223152	-8.26413	4.6459e-16	6.39814e-15	25.6899		GOCC_DYNACTIN_COMPLEX	0.108575	-0.0388046	5.58884	3.08583e-08	3.06432e-07	8.34284
GOCC_TRANSCRIPTION_ELONGATION_FACTOR_COMPLEX	-0.11889	0.00358899	-8.26065	4.77411e-16	6.56122e-15	25.6632		GOBP_NEGATIVE_REGULATION_OF_ACUTE_INFLAMMATORY_RESPONSE	0.1073	-0.0239543	5.58713	3.1153e-08	3.089e-07	8.33372
GOBP_RNA_SPLICING	-0.115915	0.00876128	-8.26012	4.79395e-16	6.57498e-15	25.6592		GOBP_FACIAL_NERVE_MORPHOGENESIS	0.13607	0.0210045	5.57255	3.37755e-08	3.3244e-07	8.2561
GOBP_HISTONE_UBIQUITINATION	-0.115644	0.00782403	-8.25877	4.84497e-16	6.63137e-15	25.6488		GOBP_REGULATION_OF_GLIAL_CELL_APOPTOTIC_PROCESS	0.112343	-0.00497857	5.56061	3.60834e-08	3.52563e-07	8.19264
GOMF_OXIDOREDUCTASE_ACTIVITY_ACTING_ON_PEROXIDE_AS_ACCEPTOR	0.106034	-0.0104863	8.25361	5.04423e-16	6.89001e-15	25.6093		GOBP_BEHAVIORAL_RESPONSE_TO_PAIN	0.110393	-0.0535864	5.55738	3.67321e-08	3.58379e-07	8.17553
GOBP_NEGATIVE_REGULATION_OF_INTERLEUKIN_1_PRODUCTION	0.131891	-0.0145543	8.24231	5.50997e-16	7.49558e-15	25.5228		GOBP_COLLAGEN_CATABOLIC_PROCESS	0.114559	-0.00740037	5.5543	3.73619e-08	3.63993e-07	8.15921
GOBP_NEGATIVE_REGULATION_OF_CELL_FATE_COMMITMENT	0.147411	-0.0134061	8.23826	5.68701e-16	7.70688e-15	25.4918		GOCC_INTRACILIARY_TRANSPORT_PARTICLE	-0.119837	0.0201902	-5.54762	3.87662e-08	3.76577e-07	8.12378
GOBP_POSITIVE_REGULATION_OF_FOCAL_ADHESION_ASSEMBLY	-0.13063	-0.00529306	-8.2352	5.82409e-16	7.87487e-15	25.4684		GOBP_REGULATION_OF_CHOLESTEROL_ESTERIFICATION	0.107416	-0.0216988	5.5455	3.92222e-08	3.80455e-07	8.11256
GOMF_NEUROPEPTIDE_HORMONE_ACTIVITY	0.130193	-0.0169206	8.23389	5.88398e-16	7.93982e-15	25.4584		GOBP_T_HELPER_2_CELL_DIFFERENTIATION	0.132748	-0.00329547	5.5423	3.99198e-08	3.86103e-07	8.09563
GOBP_AMINOGLYCAN_CATABOLIC_PROCESS	0.11651	-0.0120435	8.23062	6.03582e-16	8.1192e-15	25.4334		GOBP_HISTONE_LYSINE_DEMETHYLATION	-0.104991	0.0288402	-5.53736	4.10219e-08	3.94482e-07	8.06949
GOBP_NEPHRON_TUBULE_FORMATION	0.11619	-0.0213216	8.23051	6.04118e-16	8.1192e-15	25.4326		GOBP_CHONDROITIN_SULFATE_PROTEOGLYCAN_METABOLIC_PROCESS	0.109015	-0.0145571	5.53482	4.15993e-08	3.98888e-07	8.05607
GOMF_NEUROTRANSMITTER_RECEPTOR_ACTIVITY_INVOLVED_IN_REGULATION_OF_POSTSYNAPTIC_MEMBRANE_POTENTIAL	0.110404	-0.00383598	8.22635	6.24044e-16	8.37019e-15	25.4008		GOBP_DETOXIFICATION_OF_COPPER_ION	0.169181	-0.0699534	5.5239	4.41741e-08	4.19968e-07	7.99843
GOBP_REGULATION_OF_HUMORAL_IMMUNE_RESPONSE	0.127804	-0.00534374	8.22327	6.39197e-16	8.55629e-15	25.3772		GOMF_COMPLEMENT_BINDING	0.109894	-0.0247756	5.51749	4.57569e-08	4.32558e-07	7.96464
GOBP_BLASTOCYST_GROWTH	-0.157185	0.0145273	-8.22147	6.48199e-16	8.65947e-15	25.3635		GOBP_VERY_LOW_DENSITY_LIPOPROTEIN_PARTICLE_ASSEMBLY	0.109779	-0.0103568	5.51589	4.6161e-08	4.35763e-07	7.95621
GOMF_HORMONE_ACTIVITY	0.100341	-0.00661036	8.21827	6.64572e-16	8.84291e-15	25.3391		GOBP_PROTEIN_INSERTION_INTO_ER_MEMBRANE_BY_STOP_TRANSFER_MEMBRANE_ANCHOR_SEQUENCE	0.123576	-0.0253292	5.49897	5.06474e-08	4.74102e-07	7.8672
GOBP_CLATHRIN_DEPENDENT_ENDOCYTOSIS	-0.102262	0.00941612	-8.218	6.65959e-16	8.84378e-15	25.3371		GOCC_EMC_COMPLEX	0.123576	-0.0253292	5.49897	5.06474e-08	4.74102e-07	7.8672
GOBP_POSITIVE_THYMIC_T_CELL_SELECTION	0.180527	-0.00856333	8.21605	6.76157e-16	8.96142e-15	25.3222		GOCC_CHROMATIN_SILENCING_COMPLEX	-0.116681	0.0526687	-5.49451	5.18967e-08	4.85118e-07	7.84382
GOBP_HYDROGEN_PEROXIDE_BIOSYNTHETIC_PROCESS	0.137348	0.00189615	8.21455	6.84135e-16	9.04924e-15	25.3107		GOCC_MITOCHONDRIAL_TRICARBOXYLIC_ACID_CYCLE_ENZYME_COMPLEX	-0.132234	0.00828899	-5.4903	5.31067e-08	4.95046e-07	7.82171
GOBP_NEGATIVE_REGULATION_OF_POTASSIUM_ION_TRANSMEMBRANE_TRANSPORT	-0.121273	0.0134113	-8.20996	7.09002e-16	9.35967e-15	25.2757		GOBP_MITOTIC_INTRA_S_DNA_DAMAGE_CHECKPOINT_SIGNALING	-0.112874	0.00364466	-5.48407	5.49444e-08	5.10046e-07	7.78907
GOBP_KILLING_OF_CELLS_OF_ANOTHER_ORGANISM	0.115917	-0.00040615	8.19604	7.90072e-16	1.03685e-14	25.1696		GOMF_MYRISTOYLTRANSFERASE_ACTIVITY	-0.111513	0.0263007	-5.48214	5.55257e-08	5.14728e-07	7.77897
GOBP_REGULATION_OF_DIGESTIVE_SYSTEM_PROCESS	0.107855	-0.00962645	8.19304	8.08686e-16	1.0592e-14	25.1468		GOBP_ONE_CARBON_COMPOUND_TRANSPORT	0.105707	-0.0137789	5.47405	5.80341e-08	5.35755e-07	7.73658
GOCC_BETA_CATENIN_DESTRUCTION_COMPLEX	-0.137906	0.00253741	-8.19022	8.26564e-16	1.08051e-14	25.1254		GOCC_CHROMATOID_BODY	-0.10285	0.0176801	-5.4622	6.19028e-08	5.69115e-07	7.67468
GOBP_NEGATIVE_REGULATION_OF_NUCLEOCYTOPLASMIC_TRANSPORT	-0.118473	0.0114339	-8.18491	8.61354e-16	1.1216e-14	25.085		GOBP_CELLULAR_RESPONSE_TO_ZINC_ION	0.129476	-0.0740482	5.45921	6.29181e-08	5.76864e-07	7.65908
GOBP_ENDOCARDIUM_DEVELOPMENT	-0.153537	0.00859306	-8.17983	8.95985e-16	1.16443e-14	25.0463		GOBP_EXTRAEMBRYONIC_MEMBRANE_DEVELOPMENT	-0.116455	0.0400701	-5.44386	6.8388e-08	6.21059e-07	7.57913
GOBP_HISTONE_H3_DEACETYLATION	-0.133238	0.0128613	-8.17631	9.20835e-16	1.1921e-14	25.0195		GOMF_TUMOR_NECROSIS_FACTOR_ACTIVATED_RECEPTOR_ACTIVITY	0.123088	-0.0602858	5.43724	7.08872e-08	6.3599e-07	7.54471
GOBP_NEGATIVE_REGULATION_OF_GENE_EXPRESSION_EPIGENETIC	-0.104901	0.00533568	-8.17389	9.38236e-16	1.21228e-14	25.0012		GOMF_MIRNA_BINDING	-0.106428	0.0357785	-5.42907	7.40961e-08	6.61233e-07	7.50226
GOMF_NEUROTRANSMITTER_BINDING	0.139258	-0.0186351	8.1517	1.11414e-15	1.43127e-14	24.8328		GOMF_ISOPEPTIDASE_ACTIVITY	-0.100137	0.0419288	-5.42021	7.77334e-08	6.87278e-07	7.45631
GOMF_THREONINE_TYPE_PEPTIDASE_ACTIVITY	0.144592	-0.0139883	8.15102	1.12003e-15	1.43608e-14	24.8277		GOBP_STABILIZATION_OF_MEMBRANE_POTENTIAL	0.10109	-0.0550325	5.40443	8.46456e-08	7.45438e-07	7.37464
GOBP_RESPONSE_TO_INTERLEUKIN_4	0.117478	-0.0219085	8.13817	1.23703e-15	1.58307e-14	24.7303		GOCC_INTRINSIC_COMPONENT_OF_PEROXISOMAL_MEMBRANE	-0.114017	0.0173415	-5.40007	8.66594e-08	7.60172e-07	7.3521
GOBP_REGULATION_OF_RESPIRATORY_BURST	0.139076	-0.00819114	8.13685	1.24964e-15	1.59616e-14	24.7204		GOMF_ACETYLCHOLINE_GATED_CATION_SELECTIVE_CHANNEL_ACTIVITY	0.105147	-0.0151404	5.39693	8.81354e-08	7.72108e-07	7.33592
GOBP_POSITIVE_REGULATION_BY_SYMBIONT_OF_ENTRY_INTO_HOST	0.178518	-0.0104722	8.12541	1.36502e-15	1.7369e-14	24.6339		GOBP_NUCLEAR_PORE_ORGANIZATION	-0.150951	0.0742452	-5.39469	8.92073e-08	7.78389e-07	7.32433
GOMF_NUCLEAR_RECEPTOR_COACTIVATOR_ACTIVITY	-0.101034	0.012212	-8.11918	1.43227e-15	1.81657e-14	24.5868		GOBP_MRNA_CIS_SPLICING_VIA_SPLICEOSOME	-0.111039	0.0428067	-5.39413	8.9477e-08	7.78764e-07	7.32144
GOMF_MIRNA_BINDING	-0.141721	0.0114967	-8.11716	1.45472e-15	1.84054e-14	24.5715		GOBP_RNA_MEDIATED_GENE_SILENCING_BY_INHIBITION_OF_TRANSLATION	-0.100407	0.0210732	-5.3913	9.08491e-08	7.88655e-07	7.30685
GOBP_MRNA_PROCESSING	-0.115707	0.0100483	-8.10641	1.58028e-15	1.98439e-14	24.4904		GOBP_REGULATION_OF_INTESTINAL_LIPID_ABSORPTION	0.124305	-0.029111	5.37583	9.87216e-08	8.52312e-07	7.22721
GOMF_LYSOPHOSPHOLIPID_ACYLTRANSFERASE_ACTIVITY	0.127941	-0.0174086	8.10608	1.58426e-15	1.98567e-14	24.488		GOCC_NUCLEAR_PORE_NUCLEAR_BASKET	-0.129632	0.0674544	-5.37344	9.99974e-08	8.6026e-07	7.2149
GOCC_MYOSIN_II_COMPLEX	0.126994	-0.0213232	8.09812	1.68435e-15	2.10717e-14	24.428		GOBP_SISTER_CHROMATID_COHESION	-0.100055	0.0390751	-5.37308	1.00189e-07	8.60799e-07	7.21307
GOMF_TRANSLATION_REGULATOR_ACTIVITY_NUCLEIC_ACID_BINDING	-0.108839	0.00783281	-8.09745	1.69314e-15	2.11422e-14	24.4229		GOMF_VOLTAGE_GATED_POTASSIUM_CHANNEL_ACTIVITY_INVOLVED_IN_CARDIAC_MUSCLE_CELL_ACTION_POTENTIAL_REPOLARIZATION	0.103344	-0.0144399	5.36449	1.04912e-07	8.95632e-07	7.16893
GOMF_DEATH_RECEPTOR_ACTIVITY	0.168259	-0.0165099	8.09571	1.71597e-15	2.13873e-14	24.4097		GOBP_PROTEIN_LOCALIZATION_TO_CILIARY_MEMBRANE	-0.112356	0.0378621	-5.34262	1.17929e-07	9.8662e-07	7.05688
GOBP_REGULATION_OF_TELOMERE_MAINTENANCE	-0.115246	0.0114125	-8.0829	1.89344e-15	2.33815e-14	24.3133		GOBP_MITOCHONDRIAL_DNA_METABOLIC_PROCESS	-0.105358	-0.0080215	-5.33624	1.22008e-07	1.01693e-06	7.0243
GOBP_MEMBRANE_DISASSEMBLY	0.153427	-0.00444564	8.08047	1.92913e-15	2.37784e-14	24.2951		GOCC_COPI_COATED_VESICLE	0.103965	-0.0318404	5.32844	1.27188e-07	1.05486e-06	6.98448
GOCC_ATPASE_DEPENDENT_TRANSMEMBRANE_TRANSPORT_COMPLEX	0.118779	-0.0146821	8.07443	2.0206e-15	2.48144e-14	24.2497		GOCC_NUCLEAR_INCLUSION_BODY	-0.125171	0.0449584	-5.3274	1.27897e-07	1.05942e-06	6.97915
GOBP_HYDROGEN_PEROXIDE_CATABOLIC_PROCESS	0.121818	-0.0133812	8.06853	2.11424e-15	2.58695e-14	24.2053		GOBP_CELLULAR_RESPONSE_TO_TESTOSTERONE_STIMULUS	-0.107386	0.0713989	-5.32657	1.2846e-07	1.06146e-06	6.97495
GOBP_PROTEIN_LOCALIZATION_TO_CILIARY_MEMBRANE	-0.153904	0.0102332	-8.05445	2.35503e-15	2.87108e-14	24.0997		GOMF_TESTOSTERONE_DEHYDROGENASE_NAD_P_ACTIVITY	0.120529	-0.0175445	5.3262	1.28713e-07	1.06224e-06	6.97306
GOMF_MRNA_METHYLTRANSFERASE_ACTIVITY	-0.174803	0.016038	-8.04857	2.46344e-15	2.99235e-14	24.0556		GOBP_ESTABLISHMENT_OF_CENTROSOME_LOCALIZATION	-0.102557	0.0273814	-5.31284	1.38188e-07	1.13344e-06	6.90504
GOMF_VOLTAGE_GATED_POTASSIUM_CHANNEL_ACTIVITY	0.10202	-0.0133004	8.04053	2.61972e-15	3.17642e-14	23.9954		GOBP_CHONDROITIN_SULFATE_BIOSYNTHETIC_PROCESS	0.125398	-0.00838427	5.30642	1.42983e-07	1.16563e-06	6.87238
GOBP_MONOSACCHARIDE_CATABOLIC_PROCESS	0.117749	-0.00651512	8.03006	2.8379e-15	3.42853e-14	23.917		GOBP_NADH_REGENERATION	0.122914	-0.0453241	5.29248	1.53943e-07	1.2489e-06	6.80166
GOCC_CILIARY_TIP	-0.122373	0.0029827	-8.02551	2.93837e-15	3.54351e-14	23.8829		GOMF_OXYGEN_CARRIER_ACTIVITY	0.122329	-0.067032	5.28563	1.59622e-07	1.28717e-06	6.76698
GOMF_TRANSFERRIN_RECEPTOR_BINDING	-0.140134	-0.00443071	-8.02114	3.03793e-15	3.65699e-14	23.8503		GOBP_LEUKOCYTE_MIGRATION_INVOLVED_IN_INFLAMMATORY_RESPONSE	0.130274	-0.0317504	5.27985	1.64574e-07	1.31875e-06	6.73773
GOBP_REGULATION_OF_VIRAL_ENTRY_INTO_HOST_CELL	0.114313	-0.00872515	8.00354	3.47407e-15	4.15348e-14	23.7189		GOBP_REGULATION_OF_MITOCHONDRIAL_FUSION	-0.100748	0.00863103	-5.26818	1.75035e-07	1.39134e-06	6.67874
GOBP_MICROTUBULE_ANCHORING	-0.140016	0.0138841	-7.99641	3.6679e-15	4.37598e-14	23.6658		GOBP_NEGATIVE_REGULATION_OF_NUCLEAR_TRANSCRIBED_MRNA_CATABOLIC_PROCESS_DEADENYLATION_DEPENDENT_DECAY	-0.136931	0.0609228	-5.26711	1.76019e-07	1.3975e-06	6.67338
GOBP_NEGATIVE_REGULATION_OF_SMOOTH_MUSCLE_CELL_DIFFERENTIATION	-0.14047	0.000766908	-7.99462	3.7182e-15	4.42061e-14	23.6524		GOMF_SIRNA_BINDING	-0.103028	0.0580646	-5.26326	1.79629e-07	1.42111e-06	6.65395
GOMF_ALDITOL_NADPPLUS_1_OXIDOREDUCTASE_ACTIVITY	0.173261	-0.020295	7.99405	3.7343e-15	4.4315e-14	23.6482		GOCC_TRICARBOXYLIC_ACID_CYCLE_ENZYME_COMPLEX	-0.115772	0.00985592	-5.25483	1.87786e-07	1.47691e-06	6.61145
GOBP_ANTIMICROBIAL_HUMORAL_IMMUNE_RESPONSE_MEDIATED_BY_ANTIMICROBIAL_PEPTIDE	0.116621	0.00635955	7.96314	4.72278e-15	5.55528e-14	23.4183		GOCC_SEMAPHORIN_RECEPTOR_COMPLEX	0.133982	0.00243267	5.2537	1.88899e-07	1.48392e-06	6.60579
GOBP_DOUBLE_STRAND_BREAK_REPAIR_VIA_NONHOMOLOGOUS_END_JOINING	-0.108715	0.00665961	-7.95961	4.85082e-15	5.69588e-14	23.3921		GOBP_REGULATION_OF_GONADOTROPIN_SECRETION	0.10383	0.00313285	5.24572	1.9699e-07	1.53666e-06	6.56566
GOMF_OLIGOSACCHARIDE_BINDING	0.172091	0.000678045	7.94482	5.42594e-15	6.36004e-14	23.2824		GOBP_NEGATIVE_REGULATION_OF_BONE_REMODELING	0.110604	-0.00290522	5.22633	2.1808e-07	1.67195e-06	6.46835
GOBP_POSITIVE_REGULATION_OF_PSEUDOPODIUM_ASSEMBLY	0.152356	-0.00594884	7.94387	5.4651e-15	6.39475e-14	23.2754		GOMF_FOUR_WAY_JUNCTION_DNA_BINDING	-0.132257	0.027674	-5.22519	2.19384e-07	1.68002e-06	6.46265
GOMF_MHC_CLASS_I_PROTEIN_BINDING	0.174728	-0.0294507	7.93042	6.05027e-15	7.01811e-14	23.1758		GOBP_CYTOPLASMIC_TRANSLATIONAL_ELONGATION	-0.113353	0.0158063	-5.21142	2.35766e-07	1.78505e-06	6.39375
GOMF_CARBONATE_DEHYDRATASE_ACTIVITY	0.153007	0.00355435	7.92723	6.19783e-15	7.17683e-14	23.1522		GOBP_CYTOPLASMIC_TRANSLATIONAL_INITIATION	-0.108136	0.0363386	-5.20981	2.37759e-07	1.7981e-06	6.3857
GOMF_EXTRACELLULAR_LIGAND_GATED_ION_CHANNEL_ACTIVITY	0.105976	-0.00570106	7.91729	6.68114e-15	7.72313e-14	23.0787		GOBP_PSEUDOPODIUM_ORGANIZATION	0.101331	-0.0406707	5.20419	2.44833e-07	1.84535e-06	6.35766
GOCC_NUCLEAR_PORE	-0.117543	0.00616697	-7.90951	7.08491e-15	8.13367e-14	23.0212		GOBP_PROTEIN_LOCALIZATION_TO_PRESYNAPSE	0.102993	-0.0020693	5.19646	2.54899e-07	1.9126e-06	6.31913
GOBP_CELLULAR_RESPONSE_TO_PH	0.113686	-0.010202	7.90776	7.17889e-15	8.22745e-14	23.0083		GOBP_ACUTE_INFLAMMATORY_RESPONSE_TO_ANTIGENIC_STIMULUS	0.114134	-0.0386242	5.19417	2.57958e-07	1.93339e-06	6.30772
GOBP_FUCOSYLATION	0.135274	-0.00670958	7.90543	7.30623e-15	8.34482e-14	22.9911		GOBP_CELL_JUNCTION_DISASSEMBLY	0.126612	-0.00850862	5.19163	2.61397e-07	1.95697e-06	6.29506
GOBP_MRNA_CLEAVAGE_INVOLVED_IN_MRNA_PROCESSING	-0.170018	0.0147891	-7.88125	8.76431e-15	9.97611e-14	22.813		GOBP_MYOBLAST_MIGRATION	0.102769	0.010382	5.19091	2.62369e-07	1.96205e-06	6.29151
GOBP_NEGATIVE_REGULATION_OF_VASCULAR_ASSOCIATED_SMOOTH_MUSCLE_CELL_MIGRATION	-0.175109	0.0045716	-7.87947	8.88231e-15	1.00933e-13	22.7999		GOBP_COMPLEMENT_ACTIVATION_ALTERNATIVE_PATHWAY	0.114166	-0.0426156	5.18014	2.77485e-07	2.06052e-06	6.23795
GOBP_RESPIRATORY_BURST_INVOLVED_IN_DEFENSE_RESPONSE	0.172305	-0.0320059	7.87621	9.10285e-15	1.02877e-13	22.7759		GOBP_TRANSLATIONAL_TERMINATION	-0.111796	0.030445	-5.18	2.77692e-07	2.06052e-06	6.23724
GOMF_GLUTATHIONE_PEROXIDASE_ACTIVITY	0.13345	-0.0253116	7.87603	9.11488e-15	1.02877e-13	22.7746		GOMF_PEPTIDOGLYCAN_MURALYTIC_ACTIVITY	0.109422	-0.0538622	5.15896	3.09704e-07	2.28287e-06	6.13293
GOBP_NEGATIVE_REGULATION_OF_ANOIKIS	-0.13456	0.0135167	-7.87349	9.29112e-15	1.04689e-13	22.7559		GOBP_RESPONSE_TO_MERCURY_ION	0.100334	-0.0413098	5.15307	3.19278e-07	2.35085e-06	6.10383
GOBP_NEGATIVE_REGULATION_OF_CAMP_DEPENDENT_PROTEIN_KINASE_ACTIVITY	-0.148025	0.0279099	-7.86296	1.00551e-14	1.13107e-13	22.6786		GOBP_NEGATIVE_REGULATION_OF_VASCULAR_ASSOCIATED_SMOOTH_MUSCLE_CELL_MIGRATION	-0.127146	0.0362768	-5.15099	3.22738e-07	2.37372e-06	6.09353
GOCC_CCR4_NOT_COMPLEX	-0.160365	0.0341202	-7.85185	1.09289e-14	1.22524e-13	22.597		GOMF_INTERLEUKIN_1_BINDING	0.124006	-0.0254645	5.14719	3.29137e-07	2.41548e-06	6.07476
GOCC_CONNEXIN_COMPLEX	0.138378	-0.0348806	7.84913	1.11539e-14	1.24838e-13	22.577		GOBP_MITOTIC_RECOMBINATION	-0.101697	0.0355856	-5.14587	3.31383e-07	2.42929e-06	6.06826
GOBP_REGULATION_OF_GASTRIC_ACID_SECRETION	0.15135	-0.0272471	7.84667	1.13612e-14	1.26761e-13	22.559		GOBP_DNA_TEMPLATED_TRANSCRIPTION_TERMINATION	-0.104067	0.0290872	-5.14482	3.33188e-07	2.43986e-06	6.06307
GOBP_ESTABLISHMENT_OF_ENDOTHELIAL_INTESTINAL_BARRIER	-0.135394	0.000102502	-7.84664	1.13636e-14	1.26761e-13	22.5588		GOBP_POSITIVE_REGULATION_OF_TRANSCRIPTION_BY_RNA_POLYMERASE_III	-0.107142	0.0418919	-5.12937	3.60836e-07	2.62794e-06	5.98689
GOMF_RNA_POLYMERASE_II_GENERAL_TRANSCRIPTION_INITIATION_FACTOR_ACTIVITY	-0.119833	-0.000497317	-7.84185	1.17787e-14	1.30955e-13	22.5237		GOBP_INFLAMMATORY_RESPONSE_TO_WOUNDING	0.116785	-0.0214567	5.1288	3.61887e-07	2.62987e-06	5.98411
GOBP_DEFENSE_RESPONSE_TO_GRAM_POSITIVE_BACTERIUM	0.106614	-0.00332626	7.83845	1.20822e-14	1.34106e-13	22.4988		GOBP_CELLULAR_RESPONSE_TO_ELECTRICAL_STIMULUS	0.103451	-0.0263985	5.11986	3.7892e-07	2.72994e-06	5.94017
GOBP_MODULATION_OF_PROCESS_OF_ANOTHER_ORGANISM	0.144566	-0.00106688	7.83759	1.21599e-14	1.34745e-13	22.4925		GOBP_OLFACTORY_BULB_INTERNEURON_DIFFERENTIATION	0.102955	-0.0093683	5.11848	3.8162e-07	2.74644e-06	5.93338
GOBP_POSITIVE_REGULATION_OF_CHROMOSOME_ORGANIZATION	-0.121285	0.0120191	-7.82936	1.29317e-14	1.43061e-13	22.4323		GOBP_REGULATION_OF_NEUTROPHIL_ACTIVATION	0.145001	-0.0363223	5.10491	4.09161e-07	2.92889e-06	5.86681
GOBP_PHOSPHATIDYLCHOLINE_BIOSYNTHETIC_PROCESS	0.104327	-0.00517567	7.82459	1.34016e-14	1.48014e-13	22.3974		GOMF_NUCLEOSIDE_TRIPHOSPHATE_DIPHOSPHATASE_ACTIVITY	-0.107098	0.0121292	-5.1041	4.10867e-07	2.93482e-06	5.86284
GOBP_COMPLEMENT_ACTIVATION_ALTERNATIVE_PATHWAY	0.154977	-0.0151959	7.82233	1.36298e-14	1.50287e-13	22.3809		GOBP_MITOTIC_DNA_REPLICATION_CHECKPOINT_SIGNALING	-0.138391	0.0402837	-5.10293	4.13353e-07	2.94943e-06	5.85708
GOCC_MLL3_4_COMPLEX	-0.136649	0.0120134	-7.80246	1.58077e-14	1.73444e-13	22.2358		GOBP_REGULATION_OF_CENTRIOLE_REPLICATION	-0.112645	0.026107	-5.10102	4.17419e-07	2.97211e-06	5.84773
GOBP_POSITIVE_REGULATION_OF_PROTEIN_MATURATION	0.105637	-0.0207602	7.80143	1.59296e-14	1.74495e-13	22.2283		GOBP_NEGATIVE_REGULATION_OF_NEUROTRANSMITTER_TRANSPORT	-0.102266	0.0443069	-5.09765	4.24683e-07	3.01409e-06	5.83125
GOBP_SPLICEOSOMAL_COMPLEX_ASSEMBLY	-0.129195	0.0102467	-7.79982	1.61216e-14	1.7631e-13	22.2166		GOMF_ACTIVIN_ACTIVATED_RECEPTOR_ACTIVITY	-0.116679	0.051012	-5.09196	4.37236e-07	3.0902e-06	5.80343
GOBP_PROTEIN_CONTAINING_COMPLEX_REMODELING	0.103306	-0.00882792	7.78978	1.73738e-14	1.89385e-13	22.1434		GOBP_INDUCTION_OF_POSITIVE_CHEMOTAXIS	0.112242	-0.0160793	5.08362	4.56287e-07	3.19863e-06	5.7627
GOBP_PEPTIDYL_LYSINE_TRIMETHYLATION	-0.118251	0.0092967	-7.78262	1.83239e-14	1.98771e-13	22.0913		GOBP_NEUTROPHIL_DEGRANULATION	0.112795	-0.0325504	5.08361	4.56314e-07	3.19863e-06	5.76264
GOBP_SISTER_CHROMATID_COHESION	-0.130302	0.0176107	-7.78075	1.85807e-14	2.0123e-13	22.0777		GOBP_TRICARBOXYLIC_ACID_CYCLE	-0.112202	0.0018244	-5.07988	4.65089e-07	3.24931e-06	5.74445
GOMF_VERY_LONG_CHAIN_FATTY_ACID_COA_LIGASE_ACTIVITY	0.13075	-0.0149406	7.77734	1.90573e-14	2.06059e-13	22.0529		GOBP_MACROPHAGE_ACTIVATION_INVOLVED_IN_IMMUNE_RESPONSE	0.117972	-0.0216418	5.07515	4.76461e-07	3.31837e-06	5.72138
GOBP_POSITIVE_REGULATION_OF_ARP2_3_COMPLEX_MEDIATED_ACTIN_NUCLEATION	-0.157767	0.000730236	-7.77585	1.92706e-14	2.08029e-13	22.042		GOMF_PROTEIN_CARRIER_CHAPERONE	0.10197	-0.0253382	5.06708	4.96483e-07	3.44106e-06	5.68208
GOBP_RETINOL_METABOLIC_PROCESS	0.112493	-0.00591337	7.76882	2.03037e-14	2.18128e-13	21.9909		GOCC_PERICENTRIC_HETEROCHROMATIN	-0.108481	0.0249891	-5.06387	5.04661e-07	3.48786e-06	5.66648
GOBP_GABAERGIC_NEURON_DIFFERENTIATION	0.144076	-0.0346458	7.76882	2.03038e-14	2.18128e-13	21.9909		GOBP_HISTONE_ARGININE_METHYLATION	0.104991	-0.0445869	5.06298	5.06946e-07	3.49433e-06	5.66217
GOBP_POSITIVE_REGULATION_OF_CELL_SUBSTRATE_JUNCTION_ORGANIZATION	-0.124161	-0.00679441	-7.75644	2.22569e-14	2.38345e-13	21.901		GOBP_REGULATION_OF_AMPA_RECEPTOR_ACTIVITY	0.101561	-0.0226345	5.05884	5.17747e-07	3.56144e-06	5.64204
GOBP_REGULATION_OF_TRANSCRIPTION_BY_RNA_POLYMERASE_III	-0.120033	0.00519192	-7.74721	2.38328e-14	2.54603e-13	21.8341		GOMF_DEATH_RECEPTOR_ACTIVITY	0.109705	-0.0518486	5.03629	5.80575e-07	3.92504e-06	5.53271
GOMF_MRNA_3_UTR_AU_RICH_REGION_BINDING	-0.110811	0.0129343	-7.74559	2.41217e-14	2.57081e-13	21.8223		GOMF_TRANSLATION_INITIATION_FACTOR_ACTIVITY	-0.102176	0.0420095	-5.03478	5.85033e-07	3.95119e-06	5.52541
GOBP_VASCULAR_ASSOCIATED_SMOOTH_MUSCLE_CELL_MIGRATION	-0.141024	-0.00200124	-7.7446	2.42985e-14	2.58553e-13	21.8152		GOBP_MICROTUBULE_ANCHORING_AT_CENTROSOME	-0.107791	0.0439635	-5.01985	6.30963e-07	4.22304e-06	5.45329
GOBP_PHAGOSOME_LYSOSOME_FUSION	-0.124498	-0.00283654	-7.73482	2.61236e-14	2.77532e-13	21.7443		GOBP_MITOCHONDRIAL_TRANSCRIPTION	-0.108788	0.0117733	-4.97753	7.80827e-07	5.10046e-06	5.25
GOMF_ACTIVIN_ACTIVATED_RECEPTOR_ACTIVITY	-0.167086	0.018945	-7.73044	2.69838e-14	2.86216e-13	21.7126		GOBP_RESOLUTION_OF_MEIOTIC_RECOMBINATION_INTERMEDIATES	-0.103199	0.00334034	-4.96046	8.50549e-07	5.47904e-06	5.16845
GOBP_NEGATIVE_REGULATION_OF_OXIDOREDUCTASE_ACTIVITY	0.115803	-0.013867	7.72897	2.72772e-14	2.88871e-13	21.7021		GOCC_PEPTIDASE_INHIBITOR_COMPLEX	0.127917	-0.0233114	4.95976	8.53519e-07	5.49289e-06	5.16512
GOBP_REGULATION_OF_WATER_LOSS_VIA_SKIN	0.118388	-0.0274148	7.71687	2.9829e-14	3.14402e-13	21.6146		GOBP_REGULATION_OF_TOLL_LIKE_RECEPTOR_3_SIGNALING_PATHWAY	-0.105098	0.0327046	-4.94642	9.12347e-07	5.83223e-06	5.10158
GOMF_BENZODIAZEPINE_RECEPTOR_ACTIVITY	0.16095	0.011113	7.69529	3.49748e-14	3.65346e-13	21.4589		GOBP_LATERAL_SPROUTING_FROM_AN_EPITHELIUM	0.108385	0.0106214	4.9374	9.54285e-07	6.05406e-06	5.05874
GOCC_MICROBODY_MEMBRANE	-0.108183	0.0186859	-7.69523	3.49898e-14	3.65346e-13	21.4585		GOCC_ISWI_TYPE_COMPLEX	-0.11128	0.0527895	-4.89643	1.16952e-06	7.2411e-06	4.86494
GOBP_REGULATION_OF_MICROTUBULE_DEPOLYMERIZATION	-0.104217	-0.00920967	-7.67964	3.9245e-14	4.08502e-13	21.3463		GOMF_TAT_PROTEIN_BINDING	0.105234	-0.0323718	4.88527	1.23579e-06	7.58822e-06	4.81244
GOBP_NEGATIVE_REGULATION_OF_DENDRITIC_SPINE_DEVELOPMENT	-0.127508	0.00716292	-7.67728	3.99332e-14	4.14042e-13	21.3292		GOBP_NEGATIVE_REGULATION_OF_MACROPHAGE_ACTIVATION	0.123982	-0.0306297	4.86926	1.33728e-06	8.14413e-06	4.73728
GOBP_EXIT_FROM_MITOSIS	-0.100835	0.000885376	-7.66999	4.21288e-14	4.35136e-13	21.2769		GOBP_FATTY_ACID_BETA_OXIDATION_USING_ACYL_COA_OXIDASE	-0.113951	-0.00432183	-4.85878	1.40799e-06	8.53595e-06	4.68822
GOMF_PEPTIDE_ALPHA_N_ACETYLTRANSFERASE_ACTIVITY	-0.160916	0.0076764	-7.66571	4.34765e-14	4.48364e-13	21.2461		GOMF_TRNA_METHYLTRANSFERASE_ACTIVITY	-0.111876	0.052275	-4.846	1.49912e-06	9.02513e-06	4.62852
GOCC_NUCLEAR_CYCLIN_DEPENDENT_PROTEIN_KINASE_HOLOENZYME_COMPLEX	-0.16733	0.00741718	-7.66245	4.45267e-14	4.58488e-13	21.2228		GOBP_NEGATIVE_REGULATION_OF_AMYLOID_FIBRIL_FORMATION	0.101973	0.0332582	4.8406	1.53924e-06	9.2313e-06	4.60338
GOBP_REGULATION_OF_TELOMERE_MAINTENANCE_VIA_TELOMERE_LENGTHENING	-0.111233	0.00928305	-7.66065	4.51195e-14	4.63879e-13	21.2098		GOMF_FOLIC_ACID_BINDING	0.103008	-0.041051	4.83952	1.54744e-06	9.26387e-06	4.59832
GOCC_EXOCYST	-0.116186	0.0109078	-7.65925	4.55854e-14	4.67949e-13	21.1998		GOBP_NEGATIVE_REGULATION_OF_LEUKOCYTE_CHEMOTAXIS	0.110007	-0.0325826	4.79452	1.92707e-06	1.11477e-05	4.38956
GOMF_TRANSLATION_INITIATION_FACTOR_BINDING	-0.115246	0.00506015	-7.65838	4.58784e-14	4.70236e-13	21.1935		GOMF_THREONINE_TYPE_ENDOPEPTIDASE_ACTIVITY	0.127278	-0.0595884	4.77266	2.1424e-06	1.22035e-05	4.28883
GOBP_RNA_METHYLATION	-0.137854	0.0110085	-7.6563	4.65838e-14	4.76736e-13	21.1786		GOBP_N_ACETYLNEURAMINATE_METABOLIC_PROCESS	-0.100988	0.0373821	-4.76076	2.26906e-06	1.28051e-05	4.23421
GOBP_MYELIN_MAINTENANCE	0.133118	-0.0271516	7.65483	4.70881e-14	4.81161e-13	21.1681		GOBP_CENTRIOLE_CENTRIOLE_COHESION	-0.107919	0.0327468	-4.72636	2.67748e-06	1.48102e-05	4.07691
GOBP_MICROTUBULE_ANCHORING_AT_MICROTUBULE_ORGANIZING_CENTER	-0.156361	0.00555763	-7.64951	4.89618e-14	4.98785e-13	21.1299		GOBP_POSITIVE_REGULATION_OF_MRNA_3_END_PROCESSING	-0.100689	0.0637781	-4.67889	3.35841e-06	1.804e-05	3.86168
GOBP_CEREBRAL_CORTEX_GABAERGIC_INTERNEURON_DIFFERENTIATION	0.156805	-0.0306126	7.64914	4.9093e-14	4.99361e-13	21.1273		GOMF_TRANSFORMING_GROWTH_FACTOR_BETA_BINDING	0.112806	-0.00701643	4.67569	3.40981e-06	1.82868e-05	3.84726
GOMF_BASAL_TRANSCRIPTION_MACHINERY_BINDING	-0.107726	0.00506829	-7.64828	4.94042e-14	5.01764e-13	21.1211		GOBP_CELL_FATE_COMMITMENT_INVOLVED_IN_PATTERN_SPECIFICATION	0.100768	-0.0258694	4.67088	3.48866e-06	1.86648e-05	3.82556
GOBP_REGULATION_OF_ESTABLISHMENT_OR_MAINTENANCE_OF_CELL_POLARITY	-0.113548	0.00910464	-7.64656	5.00295e-14	5.07345e-13	21.1088		GOMF_PEPTIDE_ANTIGEN_BINDING	0.118136	-0.0423216	4.66341	3.6144e-06	1.92605e-05	3.79194
GOCC_TRANSCRIPTION_FACTOR_TFIID_COMPLEX	-0.121053	0.00329056	-7.64235	5.1599e-14	5.22469e-13	21.0786		GOBP_BRANCHED_CHAIN_AMINO_ACID_CATABOLIC_PROCESS	-0.104857	-0.0185625	-4.6629	3.62318e-06	1.92919e-05	3.78964
GOBP_POSITIVE_REGULATION_OF_PROTEIN_AUTOPHOSPHORYLATION	-0.123541	-0.00127377	-7.63955	5.26681e-14	5.32488e-13	21.0586		GOBP_NEGATIVE_REGULATION_OF_INTERLEUKIN_2_PRODUCTION	0.106954	-0.0182318	4.65902	3.69037e-06	1.96185e-05	3.7722
GOBP_ACTIN_MYOSIN_FILAMENT_SLIDING	0.136962	-0.0254546	7.61074	6.5013e-14	6.51395e-13	20.8526		GOBP_NEGATIVE_REGULATION_OF_NEUROINFLAMMATORY_RESPONSE	0.120654	-0.0268527	4.65376	3.78335e-06	2.00441e-05	3.74858
GOBP_CELLULAR_RESPONSE_TO_X_RAY	-0.120412	-0.0161293	-7.5944	7.32377e-14	7.26193e-13	20.7362		GOMF_PRENYLTRANSFERASE_ACTIVITY	-0.101406	-0.00675106	-4.63361	4.16114e-06	2.17678e-05	3.65827
GOBP_REGULATION_OF_RNA_EXPORT_FROM_NUCLEUS	-0.18457	0.0281331	-7.5914	7.48527e-14	7.41108e-13	20.7149		GOBP_PLANAR_CELL_POLARITY_PATHWAY_INVOLVED_IN_NEURAL_TUBE_CLOSURE	0.105763	0.00258662	4.62684	4.29579e-06	2.23923e-05	3.62805
GOMF_TAU_PROTEIN_KINASE_ACTIVITY	-0.118055	-0.0150067	-7.58812	7.66598e-14	7.57879e-13	20.6915		GOCC_CYTOLYTIC_GRANULE	0.11324	-0.0351962	4.62205	4.39373e-06	2.2814e-05	3.60667
GOBP_NEGATIVE_REGULATION_OF_POTASSIUM_ION_TRANSPORT	-0.100565	0.00772843	-7.58092	8.07877e-14	7.97511e-13	20.6403		GOBP_NEGATIVE_REGULATION_OF_CYTOKINE_PRODUCTION_INVOLVED_IN_IMMUNE_RESPONSE	0.103814	-0.0209418	4.60826	4.68761e-06	2.4134e-05	3.54526
GOBP_REGULATION_OF_CALCIUM_ION_DEPENDENT_EXOCYTOSIS	0.103878	-0.0284738	7.56352	9.16752e-14	9.02326e-13	20.5167		GOBP_MRNA_CLEAVAGE_INVOLVED_IN_MRNA_PROCESSING	-0.108835	0.0512863	-4.59525	4.98219e-06	2.5416e-05	3.48746
GOBP_SUPEROXIDE_ANION_GENERATION	0.11594	-0.0109758	7.54531	1.04614e-13	1.02515e-12	20.3876		GOCC_AUTOLYSOSOME	-0.101042	0.0442017	-4.58566	5.21065e-06	2.64404e-05	3.44495
GOCC_NADPH_OXIDASE_COMPLEX	0.152692	0.0029073	7.53624	1.1171e-13	1.0899e-12	20.3235		GOMF_S100_PROTEIN_BINDING	0.100387	-0.0176021	4.56741	5.67348e-06	2.8508e-05	3.36429
GOMF_ELECTRON_TRANSFER_ACTIVITY	0.130022	-0.00680172	7.5274	1.19086e-13	1.15849e-12	20.261		GOBP_AMINO_ACID_ACTIVATION	-0.108949	0.0129258	-4.5327	6.66454e-06	3.27262e-05	3.21175
GOBP_ACUTE_PHASE_RESPONSE	0.107712	-0.00807722	7.5229	1.23024e-13	1.19507e-12	20.2292		GOCC_OUTER_MITOCHONDRIAL_MEMBRANE_PROTEIN_COMPLEX	-0.108169	0.0067985	-4.52906	6.77763e-06	3.31599e-05	3.19582
GOBP_GLYCOSIDE_METABOLIC_PROCESS	0.124779	-0.00676262	7.51871	1.26803e-13	1.22999e-12	20.1996		GOMF_HISTONE_H3_METHYL_LYSINE_9_DEMETHYLASE_ACTIVITY	-0.105707	0.027982	-4.49854	7.80052e-06	3.74746e-05	3.06273
GOBP_PHOSPHATIDYLCHOLINE_ACYL_CHAIN_REMODELING	0.116468	-0.0310743	7.50048	1.44632e-13	1.39338e-12	20.071		GOBP_DEOXYRIBONUCLEOSIDE_METABOLIC_PROCESS	0.105985	-0.0359257	4.49335	7.98851e-06	3.81908e-05	3.04018
GOBP_DETECTION_OF_CELL_DENSITY	-0.132366	-0.00095482	-7.50042	1.44688e-13	1.39338e-12	20.0706		GOMF_BENZODIAZEPINE_RECEPTOR_ACTIVITY	0.100844	-0.0242923	4.46122	9.25281e-06	4.35507e-05	2.90116
GOBP_GLUCOSE_CATABOLIC_PROCESS	0.126581	-0.0186002	7.49559	1.49814e-13	1.44067e-12	20.0366		GOBP_MEMBRANE_RAFT_ASSEMBLY	0.100971	-0.0161019	4.41967	1.11742e-05	5.12957e-05	2.72274
GOCC_GAP_JUNCTION	0.114577	-0.0332579	7.49365	1.51927e-13	1.45889e-12	20.0229		GOBP_PULMONARY_VALVE_MORPHOGENESIS	0.106266	0.0150203	4.41109	1.16159e-05	5.30322e-05	2.6861
GOBP_REGULATION_OF_ACTIN_CYTOSKELETON_REORGANIZATION	0.113083	-0.0228906	7.49105	1.54795e-13	1.48218e-12	20.0046		GOBP_MITOCHONDRIAL_DNA_REPLICATION	-0.100939	0.024702	-4.40282	1.20574e-05	5.48606e-05	2.65085
GOBP_RAP_PROTEIN_SIGNAL_TRANSDUCTION	-0.136962	-0.00182628	-7.48909	1.56995e-13	1.49896e-12	19.9908		GOBP_EPITHELIAL_TO_MESENCHYMAL_TRANSITION_INVOLVED_IN_ENDOCARDIAL_CUSHION_FORMATION	0.101057	0.0162004	4.38747	1.29198e-05	5.81131e-05	2.58558
GOCC_MYOSIN_FILAMENT	0.120505	-0.0165547	7.48346	1.63483e-13	1.55868e-12	19.9513		GOBP_VIRAL_TRANSLATION	-0.100821	0.0340647	-4.37324	1.37717e-05	6.14085e-05	2.52527
GOCC_NUCLEAR_INCLUSION_BODY	-0.159047	0.0199484	-7.47934	1.68394e-13	1.60322e-12	19.9224		GOMF_MRNA_METHYLTRANSFERASE_ACTIVITY	-0.106777	0.0555643	-4.37277	1.38003e-05	6.14951e-05	2.52331
GOBP_NEGATIVE_REGULATION_OF_LIPOPOLYSACCHARIDE_MEDIATED_SIGNALING_PATHWAY	0.12806	-0.0136495	7.47347	1.75651e-13	1.66049e-12	19.8811		GOBP_HYPERSENSITIVITY	0.121413	-0.0265941	4.34601	1.55532e-05	6.81713e-05	2.41041
GOBP_MITOTIC_RECOMBINATION	-0.132811	0.0135968	-7.47087	1.78963e-13	1.68704e-12	19.8629		GOBP_REGULATION_OF_T_HELPER_2_CELL_DIFFERENTIATION	0.109708	0.00631149	4.31343	1.79751e-05	7.76676e-05	2.27385
GOCC_ISWI_TYPE_COMPLEX	-0.155259	0.0241104	-7.47008	1.79987e-13	1.6943e-12	19.8573		GOMF_MUSCLE_ALPHA_ACTININ_BINDING	0.103808	-0.0178423	4.28041	2.07945e-05	8.83669e-05	2.13645
GOBP_MICROTUBULE_ANCHORING_AT_CENTROSOME	-0.148215	0.0171951	-7.46943	1.80832e-13	1.69987e-12	19.8527		GOMF_GLYCOSPHINGOLIPID_BINDING	0.100629	-0.0183794	4.26034	2.27095e-05	9.58958e-05	2.05343
GOBP_FOREGUT_MORPHOGENESIS	-0.138039	0.0060554	-7.46625	1.85007e-13	1.73667e-12	19.8304		GOBP_IMMUNE_RESPONSE_INHIBITING_SIGNAL_TRANSDUCTION	0.110832	-0.0298601	4.23709	2.51377e-05	0.000104892	1.95773
GOBP_SNRNA_TRANSCRIPTION	-0.114315	0.00799319	-7.45799	1.96301e-13	1.83242e-12	19.7725		GOBP_KINETOCHORE_ASSEMBLY	-0.107609	0.0112102	-4.21785	2.73321e-05	0.000112783	1.87892
GOBP_PHOSPHORYLATION_OF_RNA_POLYMERASE_II_C_TERMINAL_DOMAIN	-0.148115	0.00320597	-7.45462	2.011e-13	1.8746e-12	19.7489		GOCC_PRP19_COMPLEX	-0.101539	0.041874	-4.20597	2.87772e-05	0.000117802	1.83042
GOCC_TERTIARY_GRANULE_LUMEN	0.103428	-0.0104404	7.44859	2.09978e-13	1.95192e-12	19.7067		GOBP_POSITIVE_THYMIC_T_CELL_SELECTION	0.100461	-0.05322	4.18038	3.21409e-05	0.000129981	1.7264
GOBP_REGULATION_OF_DENDRITIC_CELL_CHEMOTAXIS	0.176236	0.000366973	7.44704	2.12331e-13	1.97106e-12	19.6958		GOCC_LAMININ_COMPLEX	0.101367	-0.0099609	4.17623	3.27195e-05	0.000132002	1.70961
GOBP_ZINC_ION_HOMEOSTASIS	0.121842	-0.00478127	7.44162	2.20735e-13	2.0434e-12	19.6579		GOMF_MHC_CLASS_II_PROTEIN_COMPLEX_BINDING	0.110629	-0.0353173	4.16929	3.3711e-05	0.000135512	1.68154
GOBP_FIBROBLAST_APOPTOTIC_PROCESS	-0.10396	0.00296657	-7.4376	2.27165e-13	2.10002e-12	19.6298		GOBP_NEGATIVE_REGULATION_OF_INTERLEUKIN_10_PRODUCTION	0.10155	-0.0294889	4.15295	3.61602e-05	0.000143632	1.61559
GOBP_DEOXYRIBONUCLEOSIDE_MONOPHOSPHATE_METABOLIC_PROCESS	0.134472	-0.0213622	7.43697	2.28189e-13	2.10658e-12	19.6254		GOBP_CELL_CYCLE_DNA_REPLICATION	-0.105283	0.028303	-4.14371	3.76192e-05	0.000148809	1.5784
GOBP_RNA_SPLICING_VIA_TRANSESTERIFICATION_REACTIONS	-0.109518	0.00967178	-7.43109	2.3799e-13	2.19403e-12	19.5843		GOMF_MHC_PROTEIN_COMPLEX_BINDING	0.107977	-0.0392107	4.06314	5.29344e-05	0.000200104	1.25766
GOBP_REGULATION_OF_SKELETAL_MUSCLE_CONTRACTION	0.122415	-0.0157378	7.42399	2.50394e-13	2.30205e-12	19.5347		GOBP_NEGATIVE_REGULATION_OF_DNA_DEPENDENT_DNA_REPLICATION	-0.104383	0.0313584	-4.05091	5.57241e-05	0.000208708	1.20948
GOBP_RETICULOPHAGY	-0.131715	0.0114153	-7.41594	2.65197e-13	2.43479e-12	19.4786		GOMF_INHIBITORY_MHC_CLASS_I_RECEPTOR_ACTIVITY	0.127382	-0.0318346	3.97436	7.66075e-05	0.000275072	0.911214
GOMF_GLUTATHIONE_TRANSFERASE_ACTIVITY	0.126053	-0.0148678	7.41466	2.67632e-13	2.45378e-12	19.4697		GOBP_COLLAGEN_FIBRIL_ORGANIZATION	0.101828	0.00936669	3.84698	0.000128594	0.000430554	0.427053
GOBP_N_ACETYLNEURAMINATE_METABOLIC_PROCESS	-0.141674	0.0109952	-7.4091	2.78469e-13	2.54616e-12	19.4309		GOBP_PEPTIDE_ANTIGEN_ASSEMBLY_WITH_MHC_PROTEIN_COMPLEX	0.115764	-0.0631711	3.79075	0.000160885	0.000524757	0.218151
GOBP_TRNA_METHYLATION	-0.144154	0.0114894	-7.40296	2.90929e-13	2.65646e-12	19.3881		GOBP_REGULATION_OF_CARDIAC_EPITHELIAL_TO_MESENCHYMAL_TRANSITION	0.105209	0.0152953	3.74682	0.000191273	0.000611361	0.0570458
GOBP_MITOTIC_G2_DNA_DAMAGE_CHECKPOINT_SIGNALING	-0.117394	0.0214885	-7.40235	2.92189e-13	2.66433e-12	19.3839		GOMF_DNA_REPLICATION_ORIGIN_BINDING	-0.102491	0.0354996	-3.71979	0.000212581	0.000668612	-0.0412075
GOBP_POSITIVE_REGULATION_OF_PROTEIN_DEPOLYMERIZATION	-0.114996	0.0170917	-7.40144	2.94099e-13	2.6781e-12	19.3775		GOCC_MICROFIBRIL	0.102502	0.00261665	3.67342	0.000254417	0.000782543	-0.208143
GOBP_POSITIVE_REGULATION_OF_ENDOPLASMIC_RETICULUM_STRESS_INDUCED_INTRINSIC_APOPTOTIC_SIGNALING_PATHWAY	-0.130582	-0.0104649	-7.39236	3.13729e-13	2.84139e-12	19.3144		GOCC_MHC_CLASS_II_PROTEIN_COMPLEX	0.118528	-0.0481123	3.43252	0.000627094	0.00171033	-1.04265
GOBP_TYROSINE_METABOLIC_PROCESS	0.130077	-0.0129586	7.38391	3.33167e-13	3.00929e-12	19.2557		GOCC_FIBRILLAR_COLLAGEN_TRIMER	0.113787	0.0157157	3.42218	0.000651092	0.00177001	-1.07723
GOCC_POSTSYNAPTIC_CYTOSOL	0.148223	-0.0310402	7.38086	3.40481e-13	3.07121e-12	19.2345		GOCC_MHC_PROTEIN_COMPLEX	0.110759	-0.0465408	3.41037	0.000679562	0.00183248	-1.11664
GOMF_MODIFIED_AMINO_ACID_TRANSMEMBRANE_TRANSPORTER_ACTIVITY	-0.109082	0.00443146	-7.37594	3.52598e-13	3.1677e-12	19.2003		GOBP_PEPTIDE_ANTIGEN_ASSEMBLY_WITH_MHC_CLASS_II_PROTEIN_COMPLEX	0.113712	-0.0462576	3.31819	0.000944837	0.00245108	-1.41948
GOBP_REGULATION_OF_RRNA_PROCESSING	-0.151631	0.0286787	-7.37261	3.61033e-13	3.23914e-12	19.1772
GOMF_RIBONUCLEOPROTEIN_COMPLEX_BINDING	-0.103885	0.0118742	-7.36907	3.70205e-13	3.31539e-12	19.1527
GOBP_VASCULAR_ENDOTHELIAL_CELL_PROLIFERATION	-0.116751	-0.000448214	-7.36807	3.72843e-13	3.33169e-12	19.1458
GOMF_FUCOSYLTRANSFERASE_ACTIVITY	0.129479	0.00323971	7.36481	3.81572e-13	3.40515e-12	19.1232
GOBP_MICROTUBULE_SEVERING	-0.127613	0.00668042	-7.35113	4.20432e-13	3.74196e-12	19.0285
GOMF_OXIDOREDUCTION_DRIVEN_ACTIVE_TRANSMEMBRANE_TRANSPORTER_ACTIVITY	0.162201	-0.00383993	7.34674	4.33717e-13	3.84996e-12	18.9981
GOMF_THREONINE_TYPE_ENDOPEPTIDASE_ACTIVITY	0.179563	-0.0258642	7.33834	4.6028e-13	4.07494e-12	18.94
GOMF_MANNOSYLTRANSFERASE_ACTIVITY	-0.111842	0.0251591	-7.33248	4.79747e-13	4.23608e-12	18.8996
GOBP_HIGH_DENSITY_LIPOPROTEIN_PARTICLE_ASSEMBLY	0.132798	-0.0263448	7.32775	4.96038e-13	4.3684e-12	18.867
GOBP_FOCAL_ADHESION_ASSEMBLY	-0.104669	-0.00947411	-7.32743	4.97173e-13	4.37264e-12	18.8647
GOBP_ESTABLISHMENT_OF_RNA_LOCALIZATION	-0.109059	0.0100819	-7.31885	5.2823e-13	4.63969e-12	18.8056
GOBP_OVULATION	-0.137281	-0.00541694	-7.31838	5.29997e-13	4.64911e-12	18.8023
GOBP_POSITIVE_REGULATION_OF_ACTIN_CYTOSKELETON_REORGANIZATION	0.112562	-0.024882	7.31727	5.34148e-13	4.67939e-12	18.7947
GOCC_PRP19_COMPLEX	-0.159056	0.00762156	-7.31478	5.43596e-13	4.74972e-12	18.7776
GOCC_INTRACILIARY_TRANSPORT_PARTICLE_B	-0.158252	0.0214149	-7.31341	5.48895e-13	4.78977e-12	18.7681
GOBP_LATE_ENDOSOME_TO_LYSOSOME_TRANSPORT	-0.123259	0.00299222	-7.30896	5.66396e-13	4.91685e-12	18.7374
GOMF_PHOSPHATIDYLINOSITOL_3_KINASE_ACTIVITY	-0.154956	0.0220715	-7.30812	5.6976e-13	4.93964e-12	18.7317
GOBP_GOLGI_LOCALIZATION	-0.122423	0.000829814	-7.29829	6.10599e-13	5.27321e-12	18.6641
GOBP_COMPLEMENT_ACTIVATION	0.127282	-0.00798609	7.29174	6.39412e-13	5.5134e-12	18.619
GOMF_GAP_JUNCTION_CHANNEL_ACTIVITY	0.121748	-0.0326927	7.29159	6.40058e-13	5.5134e-12	18.6181
GOBP_POSITIVE_REGULATION_OF_MAST_CELL_ACTIVATION	0.104405	-0.0196158	7.28996	6.47472e-13	5.56623e-12	18.6068
GOBP_HUMORAL_IMMUNE_RESPONSE_MEDIATED_BY_CIRCULATING_IMMUNOGLOBULIN	0.129899	-0.00791825	7.28987	6.47855e-13	5.56623e-12	18.6062
GOBP_POSITIVE_REGULATION_OF_FATTY_ACID_BIOSYNTHETIC_PROCESS	0.110804	-0.0238841	7.27374	7.2558e-13	6.21806e-12	18.4956
GOCC_WNT_SIGNALOSOME	-0.136391	0.000326098	-7.26622	7.64927e-13	6.53017e-12	18.444
GOBP_ER_OVERLOAD_RESPONSE	-0.13288	0.0212772	-7.25814	8.09495e-13	6.88431e-12	18.3888
GOBP_POSITIVE_REGULATION_OF_MEMBRANE_POTENTIAL	0.106212	-0.011284	7.24821	8.67756e-13	7.37042e-12	18.3209
GOBP_COMMISSURAL_NEURON_AXON_GUIDANCE	-0.130747	0.0310205	-7.24723	8.73745e-13	7.41188e-12	18.3142
GOBP_NEGATIVE_REGULATION_OF_VIRAL_LIFE_CYCLE	0.108623	-0.0145779	7.24686	8.76016e-13	7.42174e-12	18.3117
GOBP_BENZENE_CONTAINING_COMPOUND_METABOLIC_PROCESS	0.102672	-0.00266318	7.24644	8.78561e-13	7.43389e-12	18.3088
GOBP_REGULATION_OF_FLAGELLATED_SPERM_MOTILITY	0.13128	0.00819988	7.24552	8.84284e-13	7.47287e-12	18.3025
GOBP_POSITIVE_REGULATION_OF_TRIGLYCERIDE_LIPASE_ACTIVITY	0.142769	-0.0244665	7.24004	9.18842e-13	7.75512e-12	18.2651
GOBP_POSITIVE_REGULATION_OF_VASCULAR_ENDOTHELIAL_CELL_PROLIFERATION	-0.119359	-0.00102515	-7.23316	9.64035e-13	8.1263e-12	18.2182
GOBP_CEREBELLAR_GRANULAR_LAYER_DEVELOPMENT	-0.108886	-0.00262251	-7.22366	1.03019e-12	8.64044e-12	18.1534
GOMF_RIBOSOME_BINDING	-0.10653	0.0099809	-7.21871	1.06636e-12	8.93263e-12	18.1197
GOMF_I_SMAD_BINDING	-0.134584	0.0163958	-7.20752	1.15284e-12	9.60894e-12	18.0436
GOCC_SUMO_LIGASE_COMPLEX	-0.135747	0.00849946	-7.20106	1.20592e-12	1.00139e-11	17.9997
GOBP_CELLULAR_POLYSACCHARIDE_CATABOLIC_PROCESS	-0.10659	0.00555366	-7.20027	1.21255e-12	1.00565e-11	17.9943
GOBP_SERINE_TRANSPORT	-0.126033	-0.0144818	-7.19787	1.2329e-12	1.02e-11	17.9781
GOMF_SERINE_TRANSMEMBRANE_TRANSPORTER_ACTIVITY	-0.126033	-0.0144818	-7.19787	1.2329e-12	1.02e-11	17.9781
GOBP_REGULATION_OF_CELL_SUBSTRATE_JUNCTION_ORGANIZATION	-0.110565	-0.00579549	-7.19198	1.28448e-12	1.06005e-11	17.9381
GOCC_PHOSPHOLIPID_TRANSLOCATING_ATPASE_COMPLEX	-0.140875	0.0221577	-7.16414	1.5583e-12	1.27658e-11	17.7495
GOBP_HISTONE_LYSINE_DEMETHYLATION	-0.120301	0.0139549	-7.15933	1.61104e-12	1.31657e-11	17.717
GOBP_NEGATIVE_REGULATION_OF_HIPPO_SIGNALING	-0.140849	-0.025305	-7.15748	1.63177e-12	1.33188e-11	17.7046
GOMF_NEUROPEPTIDE_RECEPTOR_ACTIVITY	0.101425	-0.00219631	7.15672	1.64042e-12	1.33731e-11	17.6994
GOBP_POSITIVE_REGULATION_OF_NUCLEAR_TRANSCRIBED_MRNA_CATABOLIC_PROCESS_DEADENYLATION_DEPENDENT_DECAY	-0.130482	0.0123757	-7.15355	1.67681e-12	1.36531e-11	17.678
GOBP_REGULATION_OF_EARLY_ENDOSOME_TO_LATE_ENDOSOME_TRANSPORT	-0.114778	-0.00218011	-7.14716	1.75262e-12	1.42358e-11	17.6348
GOCC_DNA_PACKAGING_COMPLEX	-0.114236	0.0133391	-7.1433	1.79995e-12	1.45496e-11	17.6088
GOBP_POSITIVE_REGULATION_OF_DEFENSE_RESPONSE_TO_BACTERIUM	0.126545	-0.0215374	7.13567	1.89734e-12	1.52815e-11	17.5574
GOBP_POSITIVE_REGULATION_OF_HUMORAL_IMMUNE_RESPONSE	0.129693	-0.00584313	7.13116	1.95739e-12	1.57273e-11	17.527
GOBP_POSITIVE_REGULATION_OF_MAST_CELL_ACTIVATION_INVOLVED_IN_IMMUNE_RESPONSE	0.107203	-0.0275467	7.12154	2.09158e-12	1.67052e-11	17.4623
GOBP_DEFENSE_RESPONSE_TO_FUNGUS	0.107191	-0.00280197	7.11624	2.16944e-12	1.73064e-11	17.4267
GOMF_WIDE_PORE_CHANNEL_ACTIVITY	0.111547	-0.0282812	7.1103	2.25994e-12	1.79855e-11	17.3868
GOCC_HISTONE_METHYLTRANSFERASE_COMPLEX	-0.110421	0.00655474	-7.10817	2.29339e-12	1.823e-11	17.3725
GOBP_TETRAPYRROLE_CATABOLIC_PROCESS	0.135719	-0.0164999	7.1001	2.42416e-12	1.92238e-11	17.3184
GOBP_REGULATION_OF_SUPEROXIDE_ANION_GENERATION	0.128638	-0.0199033	7.09239	2.55607e-12	2.02219e-11	17.2667
GOBP_MITOTIC_SPINDLE_ASSEMBLY	-0.107622	0.015098	-7.0888	2.6199e-12	2.07025e-11	17.2426
GOBP_SNRNA_TRANSCRIPTION_BY_RNA_POLYMERASE_II	-0.113303	0.00731593	-7.08186	2.74763e-12	2.16607e-11	17.1962
GOCC_ENDOLYSOSOME	0.109355	-0.0246841	7.08127	2.75878e-12	2.17229e-11	17.1923
GOBP_SUBSTRATE_DEPENDENT_CELL_MIGRATION	-0.134531	-0.00978841	-7.08074	2.76899e-12	2.17737e-11	17.1887
GOMF_G_PROTEIN_COUPLED_AMINE_RECEPTOR_ACTIVITY	0.10255	-0.0016069	7.07504	2.8793e-12	2.25658e-11	17.1505
GOMF_1_PHOSPHATIDYLINOSITOL_3_KINASE_ACTIVITY	-0.157895	0.0232906	-7.07158	2.94832e-12	2.30527e-11	17.1274
GOBP_HIGH_DENSITY_LIPOPROTEIN_PARTICLE_REMODELING	0.116057	-0.0140126	7.06676	3.04735e-12	2.37714e-11	17.0952
GOBP_NEGATIVE_REGULATION_OF_DNA_RECOMBINATION	-0.107921	0.00507562	-7.06357	3.11458e-12	2.42676e-11	17.0739
GOMF_NEUROTRANSMITTER_RECEPTOR_REGULATOR_ACTIVITY	0.134563	-0.0242469	7.06303	3.12616e-12	2.43295e-11	17.0703
GOBP_INTESTINAL_EPITHELIAL_CELL_DEVELOPMENT	-0.118582	0.00860832	-7.06055	3.17966e-12	2.47172e-11	17.0538
GOBP_REGULATION_OF_NUCLEOBASE_CONTAINING_COMPOUND_TRANSPORT	-0.153391	0.0243759	-7.05978	3.19634e-12	2.4818e-11	17.0487
GOBP_REGULATION_OF_MICROTUBULE_BINDING	-0.1231	-0.0136739	-7.05472	3.30883e-12	2.56617e-11	17.0149
GOCC_CARBOXY_TERMINAL_DOMAIN_PROTEIN_KINASE_COMPLEX	-0.137585	-0.00136735	-7.05349	3.33689e-12	2.58493e-11	17.0067
GOBP_NEURAL_CREST_FORMATION	-0.103478	0.00750749	-7.04003	3.65822e-12	2.82731e-11	16.917
GOMF_NUCLEAR_LOCALIZATION_SEQUENCE_BINDING	-0.120115	-0.00191844	-7.03834	3.70063e-12	2.85021e-11	16.9058
GOBP_TELOMERE_MAINTENANCE_VIA_RECOMBINATION	-0.134961	0.0148108	-7.03331	3.82974e-12	2.94626e-11	16.8724
GOBP_PEROXISOME_ORGANIZATION	-0.108005	0.0129395	-7.01688	4.28324e-12	3.28006e-11	16.7632
GOBP_CYTOPLASMIC_TRANSLATIONAL_INITIATION	-0.130293	0.0180374	-7.01583	4.31403e-12	3.29986e-11	16.7562
GOBP_POSITIVE_REGULATION_OF_DOUBLE_STRAND_BREAK_REPAIR_VIA_HOMOLOGOUS_RECOMBINATION	-0.10713	0.00591961	-7.01068	4.46778e-12	3.40579e-11	16.7221
GOBP_POSITIVE_REGULATION_OF_VIRAL_LIFE_CYCLE	0.112927	-0.00742511	7.00945	4.50541e-12	3.43057e-11	16.7139
GOCC_TRIGLYCERIDE_RICH_PLASMA_LIPOPROTEIN_PARTICLE	0.111902	-0.0103123	7.00887	4.52297e-12	3.44003e-11	16.7101
GOBP_G_PROTEIN_COUPLED_ACETYLCHOLINE_RECEPTOR_SIGNALING_PATHWAY	0.103616	-0.0109753	7.00684	4.58594e-12	3.48396e-11	16.6966
GOBP_POSITIVE_REGULATION_OF_CAMP_MEDIATED_SIGNALING	0.120609	-0.0124998	7.00285	4.71188e-12	3.56346e-11	16.6702
GOBP_VENTRICULAR_CARDIAC_MUSCLE_CELL_DIFFERENTIATION	-0.107195	-0.00335282	-6.99729	4.89327e-12	3.68814e-11	16.6334
GOBP_NEGATIVE_REGULATION_OF_DIGESTIVE_SYSTEM_PROCESS	0.118686	-0.0196691	6.99368	5.01474e-12	3.7712e-11	16.6095
GOCC_CUL4_RING_E3_UBIQUITIN_LIGASE_COMPLEX	-0.101227	0.0140617	-6.99049	5.12434e-12	3.84929e-11	16.5884
GOBP_FRUCTOSE_6_PHOSPHATE_METABOLIC_PROCESS	0.135144	-0.0142775	6.98878	5.18419e-12	3.88553e-11	16.5771
GOBP_NEGATIVE_REGULATION_OF_PROTEIN_IMPORT_INTO_NUCLEUS	-0.125664	0.0127688	-6.98725	5.23824e-12	3.91727e-11	16.567
GOCC_H3_HISTONE_ACETYLTRANSFERASE_COMPLEX	-0.154989	0.0180861	-6.9862	5.2755e-12	3.94073e-11	16.5601
GOBP_COCHLEA_MORPHOGENESIS	0.110235	-0.0124928	6.98132	5.453e-12	4.05521e-11	16.5278
GOBP_MUCUS_SECRETION	0.125824	-0.00986122	6.9783	5.56559e-12	4.12977e-11	16.5079
GOBP_RESPIRATORY_BURST	0.127806	-0.0131348	6.9728	5.77688e-12	4.26762e-11	16.4716
GOBP_LEUKOTRIENE_BIOSYNTHETIC_PROCESS	0.12114	-0.0145174	6.96473	6.10095e-12	4.4971e-11	16.4183
GOBP_ASPARTATE_FAMILY_AMINO_ACID_CATABOLIC_PROCESS	0.11767	0.0160848	6.96246	6.19515e-12	4.56151e-11	16.4034
GOBP_ENDOPLASMIC_RETICULUM_MANNOSE_TRIMMING	-0.127248	0.0127922	-6.95008	6.73573e-12	4.94323e-11	16.3219
GOBP_RESPONSE_TO_VITAMIN_A	0.10824	-0.0189196	6.94314	7.05826e-12	5.15731e-11	16.2763
GOBP_RNA_POLYADENYLATION	-0.119661	0.0136664	-6.93229	7.59366e-12	5.53643e-11	16.205
GOBP_REGULATION_OF_CYSTEINE_TYPE_ENDOPEPTIDASE_ACTIVITY_INVOLVED_IN_APOPTOTIC_SIGNALING_PATHWAY	0.105121	-0.0114402	6.93021	7.70095e-12	5.60854e-11	16.1913
GOMF_PROTEIN_KINASE_A_CATALYTIC_SUBUNIT_BINDING	-0.10491	0.00990425	-6.92723	7.85701e-12	5.70977e-11	16.1718
GOBP_PROTEIN_LOCALIZATION_TO_MICROTUBULE_ORGANIZING_CENTER	-0.108724	0.0138877	-6.92512	7.96918e-12	5.785e-11	16.158
GOBP_ACUTE_INFLAMMATORY_RESPONSE_TO_ANTIGENIC_STIMULUS	0.136646	-0.0197143	6.92112	8.1863e-12	5.92975e-11	16.1318
GOMF_MHC_PROTEIN_BINDING	0.151727	-0.0259609	6.92078	8.20546e-12	5.9372e-11	16.1295
GOBP_ALDITOL_PHOSPHATE_METABOLIC_PROCESS	-0.138265	0.0382192	-6.90988	8.82846e-12	6.38109e-11	16.0582
GOBP_GDP_METABOLIC_PROCESS	-0.119433	0.00992931	-6.90371	9.20209e-12	6.62967e-11	16.0178
GOBP_REGULATION_OF_LIPOPROTEIN_LIPASE_ACTIVITY	0.112907	-0.0280376	6.88272	1.05915e-11	7.58173e-11	15.8807
GOCC_ANCHORED_COMPONENT_OF_EXTERNAL_SIDE_OF_PLASMA_MEMBRANE	0.117218	-0.0245127	6.88159	1.06724e-11	7.63147e-11	15.8733
GOMF_DELAYED_RECTIFIER_POTASSIUM_CHANNEL_ACTIVITY	0.103537	-0.00437346	6.87902	1.08569e-11	7.75508e-11	15.8566
GOMF_EXORIBONUCLEASE_ACTIVITY_PRODUCING_5_PHOSPHOMONOESTERS	-0.115338	0.0184266	-6.86173	1.21866e-11	8.65871e-11	15.7441
GOBP_PEPTIDYL_METHIONINE_MODIFICATION	-0.140648	0.00987857	-6.85616	1.26483e-11	8.96768e-11	15.7078
GOMF_ICOSANOID_RECEPTOR_ACTIVITY	0.130644	0.0107642	6.85055	1.31303e-11	9.27112e-11	15.6714
GOBP_CELLULAR_RESPONSE_TO_CADMIUM_ION	0.110481	-0.00494922	6.85053	1.31317e-11	9.27112e-11	15.6713
GOBP_ESTABLISHMENT_OF_CENTROSOME_LOCALIZATION	-0.121162	0.0111441	-6.84948	1.32242e-11	9.32664e-11	15.6644
GOMF_PROSTANOID_RECEPTOR_ACTIVITY	0.14646	0.0127235	6.84926	1.32436e-11	9.3305e-11	15.663
GOMF_IONOTROPIC_GLUTAMATE_RECEPTOR_ACTIVITY	0.11932	-0.0180693	6.846	1.3534e-11	9.52502e-11	15.6419
GOBP_REGULATION_OF_GTP_BINDING	-0.106515	0.00925357	-6.84545	1.35836e-11	9.54991e-11	15.6383
GOBP_MRNA_3_END_PROCESSING	-0.113914	0.00979116	-6.82202	1.58745e-11	1.11101e-10	15.4865
GOBP_REGULATION_OF_ACUTE_INFLAMMATORY_RESPONSE	0.109419	-0.00810395	6.82191	1.58858e-11	1.11101e-10	15.4858
GOBP_HISTONE_H3_K36_METHYLATION	-0.141783	0.0281644	-6.80443	1.78393e-11	1.24374e-10	15.3728
GOCC_TRANSCRIPTION_PREINITIATION_COMPLEX	-0.128792	-0.00133656	-6.8006	1.8297e-11	1.2705e-10	15.3482
GOBP_POSITIVE_REGULATION_OF_DNA_METHYLATION_DEPENDENT_HETEROCHROMATIN_ASSEMBLY	-0.151413	0.00411115	-6.79887	1.85084e-11	1.2837e-10	15.337
GOMF_OXIDOREDUCTASE_ACTIVITY_ACTING_ON_NAD_P_H	0.101144	-0.00728725	6.79833	1.85746e-11	1.28695e-10	15.3335
GOBP_PROTEIN_TARGETING_TO_PEROXISOME	-0.122135	0.00734239	-6.79378	1.91428e-11	1.32495e-10	15.3042
GOMF_OXIDOREDUCTASE_ACTIVITY_ACTING_ON_NAD_P_H_QUINONE_OR_SIMILAR_COMPOUND_AS_ACCEPTOR	0.139687	-0.00847848	6.78867	1.98003e-11	1.36763e-10	15.2713
GOMF_RNA_METHYLTRANSFERASE_ACTIVITY	-0.127151	0.0117668	-6.78078	2.0861e-11	1.43497e-10	15.2205
GOBP_SEMINIFEROUS_TUBULE_DEVELOPMENT	-0.110449	0.0259601	-6.78021	2.09387e-11	1.43883e-10	15.2168
GOCC_PARALLEL_FIBER_TO_PURKINJE_CELL_SYNAPSE	0.114789	-0.0173771	6.7568	2.44344e-11	1.66877e-10	15.0665
GOMF_SINGLE_STRANDED_DNA_BINDING	-0.110662	0.0128161	-6.74452	2.64922e-11	1.80378e-10	14.9878
GOBP_HISTONE_H4_K5_ACETYLATION	-0.13107	0.00440376	-6.74185	2.69611e-11	1.83385e-10	14.9707
GOBP_CENTROSOME_DUPLICATION	-0.104919	0.0206251	-6.73843	2.75737e-11	1.87171e-10	14.9488
GOBP_ESTABLISHMENT_OF_PROTEIN_LOCALIZATION_TO_ENDOPLASMIC_RETICULUM	-0.103818	-0.00358704	-6.71604	3.1936e-11	2.15038e-10	14.8058
GOBP_MRNA_TRANSPORT	-0.105979	0.0102735	-6.71447	3.2267e-11	2.17048e-10	14.7958
GOBP_SPERMATID_NUCLEUS_DIFFERENTIATION	-0.105145	0.0233217	-6.70848	3.35557e-11	2.25264e-10	14.7577
GOBP_CD40_SIGNALING_PATHWAY	0.112733	-0.013422	6.70435	3.44764e-11	2.30982e-10	14.7313
GOCC_GABA_RECEPTOR_COMPLEX	0.109612	0.0246936	6.69874	3.57628e-11	2.39121e-10	14.6957
GOBP_MRNA_CLEAVAGE	-0.127948	0.0155589	-6.69621	3.63588e-11	2.42139e-10	14.6796
GOMF_TAT_PROTEIN_BINDING	0.130399	-0.012887	6.69566	3.64913e-11	2.4278e-10	14.676
GOMF_METALLOENDOPEPTIDASE_INHIBITOR_ACTIVITY	0.132512	-0.0278126	6.69482	3.66924e-11	2.43633e-10	14.6707
GOBP_VAGINA_DEVELOPMENT	0.114216	-0.0166624	6.68748	3.84921e-11	2.55077e-10	14.6241
GOCC_MUSCLE_MYOSIN_COMPLEX	0.126986	-0.0185306	6.68715	3.85748e-11	2.55372e-10	14.622
GOCC_CHROMOSOME_TELOMERIC_REGION	-0.107637	0.0122592	-6.67316	4.22592e-11	2.79487e-10	14.5332
GOBP_NEGATIVE_REGULATION_OF_DNA_REPAIR	-0.106784	0.000842724	-6.65999	4.60427e-11	3.0361e-10	14.4497
GOBP_POSITIVE_T_CELL_SELECTION	0.131966	-0.00499802	6.65477	4.76327e-11	3.13169e-10	14.4167
GOBP_VASCULAR_ASSOCIATED_SMOOTH_MUSCLE_CONTRACTION	-0.106824	0.0163361	-6.65341	4.80546e-11	3.15632e-10	14.4081
GOBP_INTRACILIARY_TRANSPORT	-0.111992	0.0149512	-6.64809	4.97457e-11	3.261e-10	14.3745
GOCC_CILIARY_ROOTLET	-0.112589	0.008993	-6.64435	5.09686e-11	3.33463e-10	14.3508
GOBP_POSITIVE_REGULATION_OF_INTERFERON_ALPHA_PRODUCTION	-0.122867	0.00419453	-6.64255	5.15653e-11	3.36381e-10	14.3395
GOMF_GLUTAMATE_RECEPTOR_ACTIVITY	0.108764	-0.0127156	6.64002	5.24202e-11	3.41624e-10	14.3235
GOCC_NADH_DEHYDROGENASE_COMPLEX	0.151948	-0.00423264	6.63748	5.32881e-11	3.46269e-10	14.3075
GOBP_LOW_DENSITY_LIPOPROTEIN_PARTICLE_REMODELING	0.117159	-0.00459582	6.63242	5.50678e-11	3.56794e-10	14.2756
GOMF_STRUCTURAL_CONSTITUENT_OF_EYE_LENS	0.110386	-0.0172374	6.62802	5.66573e-11	3.66738e-10	14.2479
GOBP_FRUCTOSE_METABOLIC_PROCESS	0.124232	-0.00427371	6.62766	5.67909e-11	3.67248e-10	14.2456
GOBP_MATURATION_OF_LSU_RRNA_FROM_TRICISTRONIC_RRNA_TRANSCRIPT_SSU_RRNA_5_8S_RRNA_LSU_RRNA	-0.162815	0.0136864	-6.62582	5.74709e-11	3.70571e-10	14.234
GOMF_FATTY_ACID_DERIVATIVE_BINDING	0.102216	0.00783836	6.6139	6.20795e-11	3.99134e-10	14.159
GOBP_RNA_LOCALIZATION	-0.100495	0.00778409	-6.60899	6.40804e-11	4.10814e-10	14.1281
GOBP_CELLULAR_RESPONSE_TO_GLUCAGON_STIMULUS	0.123705	-0.000374878	6.60826	6.43815e-11	4.12349e-10	14.1235
GOBP_NEGATIVE_REGULATION_OF_LEUKOCYTE_MIGRATION	0.105889	-0.00286261	6.59951	6.81225e-11	4.35476e-10	14.0686
GOBP_POSITIVE_REGULATION_OF_NEURON_MIGRATION	-0.107935	-0.00859747	-6.59442	7.03953e-11	4.47866e-10	14.0367
GOBP_VIRAL_TRANSLATION	-0.134678	0.0108654	-6.59413	7.0529e-11	4.47866e-10	14.0348
GOBP_CELLULAR_RESPONSE_TO_OXIDISED_LOW_DENSITY_LIPOPROTEIN_PARTICLE_STIMULUS	0.13414	-0.0110411	6.59058	7.21615e-11	4.57798e-10	14.0126
GOBP_REGULATION_OF_LIPOPOLYSACCHARIDE_MEDIATED_SIGNALING_PATHWAY	0.105438	-0.00987075	6.5814	7.65585e-11	4.83858e-10	13.955
GOBP_TRNA_MODIFICATION	-0.118897	0.0085624	-6.57863	7.79328e-11	4.91616e-10	13.9377
GOBP_NATURAL_KILLER_CELL_ACTIVATION_INVOLVED_IN_IMMUNE_RESPONSE	0.107235	-0.00575234	6.57707	7.87186e-11	4.96105e-10	13.928
GOBP_NEGATIVE_REGULATION_OF_TELOMERE_MAINTENANCE	-0.102905	0.00630683	-6.57109	8.18054e-11	5.13624e-10	13.8906
GOMF_GABA_RECEPTOR_ACTIVITY	0.105785	0.0247233	6.56956	8.26143e-11	5.18217e-10	13.881
GOBP_REGULATION_OF_INTESTINAL_LIPID_ABSORPTION	0.138017	-0.0135402	6.56544	8.48308e-11	5.31622e-10	13.8552
GOBP_RESPONSE_TO_MERCURY_ION	0.115174	-0.0269878	6.539	1.00501e-10	6.24562e-10	13.6904
GOCC_ENDOLYSOSOME_MEMBRANE	0.107109	-0.0254123	6.53768	1.0135e-10	6.28673e-10	13.6822
GOBP_RESPONSE_TO_PLATELET_DERIVED_GROWTH_FACTOR	-0.100868	0.00667096	-6.53627	1.02273e-10	6.33809e-10	13.6734
GOBP_GLYCOLYTIC_PROCESS_THROUGH_FRUCTOSE_6_PHOSPHATE	0.129177	-0.029396	6.52904	1.07112e-10	6.63181e-10	13.6284
GOBP_LAMELLIPODIUM_MORPHOGENESIS	-0.100855	0.000542029	-6.5265	1.08865e-10	6.73415e-10	13.6126
GOBP_NEGATIVE_REGULATION_OF_HOMOTYPIC_CELL_CELL_ADHESION	-0.106527	0.00179067	-6.52551	1.09552e-10	6.77039e-10	13.6065
GOCC_METHYLTRANSFERASE_COMPLEX	-0.106412	0.00680054	-6.52321	1.11179e-10	6.85506e-10	13.5922
GOBP_RESPONSE_TO_L_GLUTAMATE	-0.107963	-0.00287412	-6.52311	1.11245e-10	6.85506e-10	13.5916
GOBP_PROSTAGLANDIN_TRANSPORT	0.104396	0.00726683	6.52268	1.1155e-10	6.85506e-10	13.589
GOMF_ATP_DEPENDENT_ACTIVITY_ACTING_ON_DNA	-0.122634	0.0212752	-6.52256	1.11639e-10	6.85506e-10	13.5882
GOMF_ANTIGEN_BINDING	0.136068	-0.0047757	6.5159	1.16489e-10	7.12016e-10	13.5468
GOBP_NADH_REGENERATION	0.141274	-0.0276951	6.51274	1.18855e-10	7.25157e-10	13.5273
GOCC_CLATHRIN_SCULPTED_VESICLE	0.111478	-0.00881519	6.49808	1.30496e-10	7.93289e-10	13.4364
GOBP_POSITIVE_REGULATION_OF_T_CELL_APOPTOTIC_PROCESS	0.124123	0.00487825	6.4765	1.49678e-10	9.03334e-10	13.3031
GOBP_REGULATION_OF_PROTEIN_LOCALIZATION_TO_CILIUM	-0.126939	0.0153662	-6.47487	1.51238e-10	9.11101e-10	13.2931
GOBP_PEPTIDE_ANTIGEN_ASSEMBLY_WITH_MHC_PROTEIN_COMPLEX	0.183918	-0.0229207	6.46939	1.5658e-10	9.41591e-10	13.2593
GOBP_ENDOPLASMIC_RETICULUM_MEMBRANE_ORGANIZATION	-0.111501	-0.000782339	-6.46096	1.65179e-10	9.90632e-10	13.2073
GOBP_REGULATION_OF_TAU_PROTEIN_KINASE_ACTIVITY	-0.127496	-0.00526096	-6.45694	1.6944e-10	1.01528e-09	13.1826
GOMF_PEPTIDE_ANTIGEN_BINDING	0.14878	-0.019335	6.45176	1.75079e-10	1.04813e-09	13.1508
GOBP_RESPONSE_TO_CAFFEINE	-0.103189	0.00368975	-6.44862	1.78588e-10	1.06722e-09	13.1315
GOBP_MODULATION_OF_AGE_RELATED_BEHAVIORAL_DECLINE	-0.113554	0.0087945	-6.43882	1.90004e-10	1.1304e-09	13.0713
GOCC_SPLICEOSOMAL_COMPLEX	-0.105172	0.00745964	-6.43612	1.93273e-10	1.14882e-09	13.0547
GOMF_NUCLEAR_EXPORT_SIGNAL_RECEPTOR_ACTIVITY	-0.151786	0.00413291	-6.42886	2.02321e-10	1.19941e-09	13.0102
GOMF_INTRONIC_TRANSCRIPTION_REGULATORY_REGION_SEQUENCE_SPECIFIC_DNA_BINDING	-0.125136	-0.00550284	-6.4225	2.10601e-10	1.24299e-09	12.9713
GOMF_COMPLEMENT_BINDING	0.118225	-0.0127721	6.41961	2.14475e-10	1.26474e-09	12.9535
GOCC_CYTOSOLIC_REGION	0.112679	-0.0186971	6.41858	2.15861e-10	1.27179e-09	12.9473
GOBP_RNA_PHOSPHODIESTER_BOND_HYDROLYSIS_EXONUCLEOLYTIC	-0.108045	0.0162584	-6.4174	2.17482e-10	1.28022e-09	12.94
GOBP_POSITIVE_REGULATION_OF_CHROMATIN_ORGANIZATION	-0.13061	0.00200548	-6.4148	2.21058e-10	1.30012e-09	12.9242
GOBP_REGULATION_OF_EXIT_FROM_MITOSIS	-0.100518	0.00631402	-6.39936	2.436e-10	1.42399e-09	12.8298
GOMF_EXORIBONUCLEASE_ACTIVITY	-0.107166	0.0157204	-6.39686	2.47448e-10	1.44517e-09	12.8146
GOBP_N_ACETYLGLUCOSAMINE_METABOLIC_PROCESS	0.108615	-0.0106922	6.38738	2.62623e-10	1.52979e-09	12.7568
GOBP_REGULATION_OF_NEUTROPHIL_ACTIVATION	0.163266	-0.0171034	6.38507	2.66444e-10	1.54936e-09	12.7427
GOCC_CALYX_OF_HELD	0.106316	-0.00741663	6.37575	2.82469e-10	1.64111e-09	12.686
GOBP_EXTRAEMBRYONIC_MEMBRANE_DEVELOPMENT	-0.124353	0.0277832	-6.37262	2.8806e-10	1.66925e-09	12.667
GOBP_MATURATION_OF_LSU_RRNA	-0.145178	0.0162648	-6.37137	2.90326e-10	1.68093e-09	12.6594
GOBP_REGULATION_OF_PHOSPHATIDYLCHOLINE_METABOLIC_PROCESS	0.121031	-0.0239023	6.36959	2.93579e-10	1.69829e-09	12.6485
GOBP_REGULATION_OF_CHROMATIN_ASSEMBLY	-0.102086	0.00803473	-6.36874	2.95137e-10	1.70583e-09	12.6434
GOMF_GAMMA_CATENIN_BINDING	-0.116593	0.0136719	-6.36278	3.06341e-10	1.76449e-09	12.6072
GOBP_RNA_INTERFERENCE	-0.121606	0.00931858	-6.35277	3.26097e-10	1.87024e-09	12.5465
GOMF_INTRACELLULAR_CALCIUM_ACTIVATED_CHLORIDE_CHANNEL_ACTIVITY	0.102309	-0.00279378	6.35071	3.30313e-10	1.89118e-09	12.534
GOBP_NEGATIVE_REGULATION_OF_RNA_SPLICING	-0.108888	0.00263387	-6.32425	3.89491e-10	2.21672e-09	12.374
GOCC_EXTRINSIC_COMPONENT_OF_MITOCHONDRIAL_INNER_MEMBRANE	0.140382	0.0107267	6.32385	3.90462e-10	2.22036e-09	12.3716
GOBP_POSITIVE_REGULATION_OF_EPIDERMAL_GROWTH_FACTOR_ACTIVATED_RECEPTOR_ACTIVITY	-0.118323	0.0255036	-6.32119	3.9697e-10	2.25545e-09	12.3555
GOMF_SUMO_BINDING	-0.109682	0.00266118	-6.31939	4.01418e-10	2.2769e-09	12.3447
GOBP_POSITIVE_REGULATION_OF_CHROMOSOME_SEPARATION	-0.115172	0.00946668	-6.31939	4.01425e-10	2.2769e-09	12.3447
GOMF_HELICASE_ACTIVITY	-0.105301	0.013616	-6.31427	4.14409e-10	2.3426e-09	12.3138
GOBP_SINGLE_STRAND_BREAK_REPAIR	-0.122133	0.0203217	-6.30329	4.43604e-10	2.49919e-09	12.2477
GOCC_PROTON_TRANSPORTING_V_TYPE_ATPASE_V1_DOMAIN	-0.120342	-0.0107857	-6.30252	4.45717e-10	2.50688e-09	12.2431
GOBP_MIRNA_METABOLIC_PROCESS	-0.105945	0.00900448	-6.29908	4.55326e-10	2.55448e-09	12.2223
GOBP_NOSE_DEVELOPMENT	-0.108664	-0.0164205	-6.29034	4.80631e-10	2.68519e-09	12.1698
GOBP_DNA_TEMPLATED_TRANSCRIPTION_TERMINATION	-0.114466	0.0165537	-6.28601	4.93697e-10	2.74902e-09	12.1438
GOBP_DNA_DOUBLE_STRAND_BREAK_PROCESSING	-0.12709	0.0404974	-6.28392	5.00119e-10	2.78246e-09	12.1313
GOBP_NEGATIVE_REGULATION_OF_CELLULAR_SENESCENCE	-0.10366	-0.0014288	-6.28173	5.06928e-10	2.81332e-09	12.1181
GOBP_NEGATIVE_REGULATION_OF_FATTY_ACID_OXIDATION	0.105714	-0.00723621	6.28114	5.08782e-10	2.82127e-09	12.1146
GOCC_MANCHETTE	0.110448	-0.0111484	6.27432	5.30648e-10	2.93765e-09	12.0737
GOMF_ACETYLCHOLINE_RECEPTOR_BINDING	0.110789	-0.0260855	6.27379	5.32399e-10	2.94491e-09	12.0705
GOBP_NEGATIVE_REGULATION_OF_LEUKOCYTE_CHEMOTAXIS	0.127999	-0.0160794	6.272	5.38319e-10	2.9752e-09	12.0598
GOBP_RNA_MEDIATED_GENE_SILENCING_BY_INHIBITION_OF_TRANSLATION	-0.104826	0.0115904	-6.27009	5.44696e-10	3.00548e-09	12.0484
GOBP_T_CELL_LINEAGE_COMMITMENT	0.105181	0.00312461	6.26206	5.72342e-10	3.14765e-09	12.0003
GOBP_REGULATION_OF_ADENYLATE_CYCLASE_ACTIVATING_G_PROTEIN_COUPLED_RECEPTOR_SIGNALING_PATHWAY	0.1094	-0.00837343	6.24942	6.18656e-10	3.39398e-09	11.9248
GOCC_MRNA_CLEAVAGE_FACTOR_COMPLEX	-0.128125	0.00886427	-6.23926	6.58554e-10	3.59812e-09	11.8641
GOCC_LOW_DENSITY_LIPOPROTEIN_PARTICLE	0.107932	-0.00262842	6.23095	6.9299e-10	3.77088e-09	11.8147
GOBP_NEGATIVE_REGULATION_OF_RECEPTOR_BINDING	0.122749	-0.00901741	6.2277	7.06977e-10	3.84386e-09	11.7953
GOBP_LIPID_DIGESTION	0.10488	-0.00297203	6.22422	7.22206e-10	3.9203e-09	11.7746
GOBP_POSTREPLICATION_REPAIR	-0.107169	0.0196174	-6.22345	7.25621e-10	3.93564e-09	11.77
GOCC_GOLGI_TRANSPORT_COMPLEX	-0.122903	0.0181755	-6.21637	7.57782e-10	4.0968e-09	11.728
GOBP_LEUKOCYTE_MIGRATION_INVOLVED_IN_INFLAMMATORY_RESPONSE	0.137228	-0.0188795	6.20755	7.99814e-10	4.31011e-09	11.6756
GOBP_PRENYLATION	-0.110432	0.0174734	-6.20068	8.34084e-10	4.48396e-09	11.6349
GOBP_REGULATION_OF_DEACETYLASE_ACTIVITY	-0.10742	0.00366303	-6.1938	8.69904e-10	4.65409e-09	11.5941
GOCC_CHROMOSOME_CENTROMERIC_REGION	-0.104705	0.0150319	-6.18898	8.95845e-10	4.7776e-09	11.5656
GOBP_MEMBRANE_REPOLARIZATION_DURING_VENTRICULAR_CARDIAC_MUSCLE_CELL_ACTION_POTENTIAL	0.110492	-0.0219751	6.1748	9.76679e-10	5.17981e-09	11.4818
GOBP_CORTICOSTEROID_RECEPTOR_SIGNALING_PATHWAY	-0.106936	0.00598522	-6.16566	1.03254e-09	5.45876e-09	11.4278
GOBP_CD4_POSITIVE_OR_CD8_POSITIVE_ALPHA_BETA_T_CELL_LINEAGE_COMMITMENT	0.119539	-0.00295538	6.15429	1.10637e-09	5.81694e-09	11.3608
GOMF_SINGLE_STRANDED_TELOMERIC_DNA_BINDING	-0.12021	0.00340107	-6.1518	1.12325e-09	5.89639e-09	11.3462
GOMF_MYRISTOYLTRANSFERASE_ACTIVITY	-0.114455	0.016683	-6.14694	1.15682e-09	6.05835e-09	11.3176
GOCC_CHROMOSOMAL_REGION	-0.100417	0.0132443	-6.14295	1.18515e-09	6.1969e-09	11.2941
GOBP_ONE_CARBON_COMPOUND_TRANSPORT	0.104265	-0.00662896	6.13936	1.21117e-09	6.31831e-09	11.2731
GOMF_INTERLEUKIN_1_BINDING	0.13363	-0.0118165	6.13062	1.27698e-09	6.61518e-09	11.2218
GOMF_INSULIN_RECEPTOR_SUBSTRATE_BINDING	-0.118993	0.0128574	-6.12583	1.31456e-09	6.79936e-09	11.1936
GOBP_GLIAL_CELL_FATE_COMMITMENT	0.104513	0.000765078	6.12062	1.35658e-09	7.00048e-09	11.1631
GOBP_TRANSLATIONAL_TERMINATION	-0.120532	0.0181131	-6.11393	1.4125e-09	7.26662e-09	11.124
GOBP_REGULATION_OF_GUANYLATE_CYCLASE_ACTIVITY	0.117283	0.00831603	6.09663	1.56772e-09	8.03424e-09	11.0229
GOBP_REGULATION_OF_MRNA_3_END_PROCESSING	-0.114164	0.00848535	-6.09361	1.59643e-09	8.16266e-09	11.0053
GOCC_IMMUNOGLOBULIN_COMPLEX_CIRCULATING	0.184253	0.0178894	6.09081	1.62354e-09	8.2823e-09	10.989
GOBP_MEMBRANE_RAFT_ORGANIZATION	0.103173	-0.0152124	6.08592	1.67199e-09	8.51646e-09	10.9605
GOMF_STRUCTURAL_CONSTITUENT_OF_NUCLEAR_PORE	-0.129733	0.0143212	-6.08456	1.6857e-09	8.57974e-09	10.9525
GOBP_NEGATIVE_REGULATION_OF_INNATE_IMMUNE_RESPONSE	0.10577	-0.0226946	6.07521	1.78314e-09	9.06879e-09	10.8981
GOBP_THYMIC_T_CELL_SELECTION	0.121486	-0.00822485	6.07322	1.80457e-09	9.17083e-09	10.8865
GOBP_MRNA_SPLICE_SITE_SELECTION	-0.106721	0.00660626	-6.06289	1.91974e-09	9.72657e-09	10.8265
GOBP_PROTEIN_LOCALIZATION_TO_CHROMOSOME	-0.103145	0.0120743	-6.06024	1.95045e-09	9.85979e-09	10.8112
GOBP_WOUND_HEALING_SPREADING_OF_EPIDERMAL_CELLS	-0.104474	-0.000837991	-6.04905	2.08554e-09	1.0511e-08	10.7463
GOBP_CD8_POSITIVE_ALPHA_BETA_T_CELL_DIFFERENTIATION	0.145534	-0.000651081	6.04129	2.1845e-09	1.09684e-08	10.7013
GOBP_SMOOTHENED_SIGNALING_PATHWAY_INVOLVED_IN_DORSAL_VENTRAL_NEURAL_TUBE_PATTERNING	-0.11391	0.00240545	-6.03342	2.28954e-09	1.14614e-08	10.6558
GOCC_POSTSYNAPTIC_SPECIALIZATION_INTRACELLULAR_COMPONENT	0.100528	-0.0314295	6.0316	2.3146e-09	1.15696e-08	10.6453
GOCC_CYTOCHROME_COMPLEX	0.130315	0.00225633	6.01937	2.48955e-09	1.23701e-08	10.5747
GOBP_NUCLEOTIDE_SUGAR_BIOSYNTHETIC_PROCESS	0.123056	0.0176903	6.01195	2.60181e-09	1.29087e-08	10.532
GOBP_PHAGOCYTOSIS_RECOGNITION	0.110393	-0.0159637	6.01143	2.60987e-09	1.29391e-08	10.529
GOMF_NADH_DEHYDROGENASE_ACTIVITY	0.134693	-0.00149463	6.0101	2.6306e-09	1.30323e-08	10.5213
GOBP_BRANCHING_MORPHOGENESIS_OF_A_NERVE	-0.104744	0.00603482	-6.00373	2.73216e-09	1.35149e-08	10.4846
GOMF_PHOSPHATIDYLINOSITOL_PHOSPHATE_5_PHOSPHATASE_ACTIVITY	-0.101185	0.0212338	-5.98897	2.98206e-09	1.47081e-08	10.3998
GOBP_NEUTROPHIL_DEGRANULATION	0.118806	-0.0214112	5.98724	3.01286e-09	1.48382e-08	10.3899
GOBP_NEPHRIC_DUCT_MORPHOGENESIS	0.100266	-0.000695282	5.98602	3.03472e-09	1.49239e-08	10.3829
GOBP_CENTRIOLE_CENTRIOLE_COHESION	-0.125996	0.0163588	-5.98222	3.1037e-09	1.52519e-08	10.3611
GOBP_NEGATIVE_REGULATION_OF_ACUTE_INFLAMMATORY_RESPONSE	0.103656	-0.0177102	5.98107	3.12497e-09	1.53451e-08	10.3545
GOBP_MESENCHYMAL_STEM_CELL_DIFFERENTIATION	-0.122069	-0.0105184	-5.98005	3.14392e-09	1.54269e-08	10.3486
GOBP_DEOXYRIBONUCLEOSIDE_METABOLIC_PROCESS	0.131339	-0.0162972	5.97308	3.27625e-09	1.60527e-08	10.3087
GOBP_NEGATIVE_REGULATION_OF_SPROUTING_ANGIOGENESIS	0.111074	-0.0029121	5.97125	3.31177e-09	1.6203e-08	10.2983
GOBP_INNER_CELL_MASS_CELL_PROLIFERATION	-0.135604	0.00345798	-5.96797	3.37665e-09	1.65084e-08	10.2795
GOCC_RESPIRASOME	0.127959	0.00113152	5.96242	3.48922e-09	1.69966e-08	10.2477
GOBP_UBIQUINONE_METABOLIC_PROCESS	0.132556	0.00803877	5.94811	3.79645e-09	1.84128e-08	10.166
GOCC_PROTON_TRANSPORTING_TWO_SECTOR_ATPASE_COMPLEX_CATALYTIC_DOMAIN	-0.109471	-0.0104956	-5.94601	3.84356e-09	1.86278e-08	10.154
GOBP_NEGATIVE_REGULATION_OF_ADENYLATE_CYCLASE_ACTIVATING_G_PROTEIN_COUPLED_RECEPTOR_SIGNALING_PATHWAY	0.11313	-0.0139611	5.94227	3.9293e-09	1.89883e-08	10.1327
GOBP_NEGATIVE_REGULATION_OF_EPIDERMIS_DEVELOPMENT	0.111623	0.00592075	5.93655	4.06362e-09	1.95809e-08	10.1001
GOBP_HIGH_DENSITY_LIPOPROTEIN_PARTICLE_CLEARANCE	0.11271	-0.0259325	5.93586	4.08009e-09	1.96461e-08	10.0962
GOMF_DYNEIN_HEAVY_CHAIN_BINDING	-0.107888	0.0271169	-5.93495	4.10206e-09	1.97377e-08	10.091
GOBP_ADULT_FEEDING_BEHAVIOR	0.110046	-0.00716614	5.92887	4.25123e-09	2.03968e-08	10.0564
GOBP_REGULATION_OF_TRIGLYCERIDE_CATABOLIC_PROCESS	0.101355	-0.0187188	5.92398	4.37521e-09	2.09465e-08	10.0286
GOBP_NEGATIVE_REGULATION_OF_TUMOR_NECROSIS_FACTOR_SUPERFAMILY_CYTOKINE_PRODUCTION	0.100168	-0.0150638	5.91545	4.59955e-09	2.19421e-08	9.98021
GOBP_SMOOTH_MUSCLE_TISSUE_DEVELOPMENT	-0.100687	-0.0100175	-5.91315	4.66191e-09	2.22237e-08	9.96718
GOMF_OXIDOREDUCTASE_ACTIVITY_ACTING_ON_THE_CH_NH_GROUP_OF_DONORS_NAD_OR_NADP_AS_ACCEPTOR	0.105874	0.00826095	5.91297	4.66679e-09	2.22312e-08	9.96616
GOBP_EPITHELIAL_FLUID_TRANSPORT	-0.116485	0.0345377	-5.91145	4.70867e-09	2.24113e-08	9.95751
GOMF_D_THREO_ALDOSE_1_DEHYDROGENASE_ACTIVITY	0.105586	-0.013707	5.90793	4.80666e-09	2.28325e-08	9.93758
GOMF_SERINE_TYPE_EXOPEPTIDASE_ACTIVITY	-0.120372	-0.011022	-5.90096	5.00693e-09	2.37165e-08	9.89807
GOCC_DYNACTIN_COMPLEX	0.102393	-0.0336464	5.89748	5.10989e-09	2.41871e-08	9.87837
GOCC_SMALL_SUBUNIT_PROCESSOME	-0.136024	0.00284144	-5.89725	5.11656e-09	2.42015e-08	9.8771
GOMF_OXIDOREDUCTASE_ACTIVITY_ACTING_ON_A_HEME_GROUP_OF_DONORS	0.134619	-0.0162073	5.89558	5.16696e-09	2.44227e-08	9.86762
GOBP_CELLULAR_RESPONSE_TO_COPPER_ION	0.113584	-0.0119585	5.8928	5.25149e-09	2.47872e-08	9.85191
GOBP_RESPONSE_TO_PROTOZOAN	0.121054	-0.0148097	5.89199	5.27627e-09	2.48866e-08	9.84736
GOBP_SYNAPSE_PRUNING	0.156277	-0.0324477	5.87554	5.80796e-09	2.7279e-08	9.75444
GOMF_MYOSIN_V_BINDING	0.106937	-0.0142507	5.86586	6.14461e-09	2.87392e-08	9.69992
GOMF_ACYL_COA_DEHYDROGENASE_ACTIVITY	0.132075	0.0207667	5.86072	6.33097e-09	2.95489e-08	9.67101
GOBP_POSITIVE_REGULATION_OF_CYTOPLASMIC_TRANSPORT	-0.108684	-0.00975705	-5.85562	6.52149e-09	3.03958e-08	9.64233
GOBP_REGULATION_OF_PROTEIN_LOCALIZATION_TO_CHROMOSOME_TELOMERIC_REGION	-0.149663	0.0137996	-5.84631	6.88392e-09	3.20181e-08	9.59
GOBP_IRES_DEPENDENT_VIRAL_TRANSLATIONAL_INITIATION	-0.132927	0.00708857	-5.82498	7.78916e-09	3.59289e-08	9.47049
GOMF_PLUS_END_DIRECTED_MICROTUBULE_MOTOR_ACTIVITY	-0.109059	0.0183372	-5.82142	7.95101e-09	3.66502e-08	9.4506
GOBP_REGULATION_OF_MRNA_POLYADENYLATION	-0.11178	0.00886377	-5.80996	8.4951e-09	3.8917e-08	9.38658
GOBP_CELL_FATE_COMMITMENT_INVOLVED_IN_PATTERN_SPECIFICATION	0.113464	-0.0125122	5.80375	8.80499e-09	4.02265e-08	9.35193
GOMF_IMMUNOGLOBULIN_RECEPTOR_BINDING	0.157306	-0.00641367	5.79864	9.06795e-09	4.13432e-08	9.32347
GOBP_REGULATION_OF_HELICASE_ACTIVITY	-0.124397	0.00792132	-5.7984	9.0805e-09	4.13722e-08	9.32214
GOBP_POSITIVE_REGULATION_OF_DIGESTIVE_SYSTEM_PROCESS	0.108142	-0.0184624	5.79722	9.14226e-09	4.16235e-08	9.31558
GOBP_REGULATION_OF_ANTIMICROBIAL_HUMORAL_RESPONSE	0.110169	0.00646019	5.7917	9.43782e-09	4.27963e-08	9.28481
GOCC_EARLY_PHAGOSOME	-0.10683	0.00148802	-5.79014	9.52273e-09	4.30937e-08	9.27615
GOBP_NEGATIVE_REGULATION_OF_INTERLEUKIN_10_PRODUCTION	0.125496	-0.0108431	5.78789	9.64682e-09	4.36258e-08	9.26363
GOBP_NEGATIVE_REGULATION_OF_EXTRACELLULAR_MATRIX_ORGANIZATION	0.124586	-0.0186217	5.77655	1.0296e-08	4.64049e-08	9.20066
GOBP_POSITIVE_REGULATION_OF_GUANYLATE_CYCLASE_ACTIVITY	0.114363	0.0139985	5.76308	1.1123e-08	4.9964e-08	9.12597
GOCC_T_CELL_RECEPTOR_COMPLEX	0.155197	-0.00439596	5.75675	1.15338e-08	5.16703e-08	9.09092
GOMF_HISTONE_H3_METHYL_LYSINE_9_DEMETHYLASE_ACTIVITY	-0.119823	0.0135992	-5.75552	1.16152e-08	5.20004e-08	9.08411
GOCC_PRONUCLEUS	-0.138692	0.0159473	-5.73411	1.31262e-08	5.84909e-08	8.96591
GOBP_REGULATION_OF_TOLL_LIKE_RECEPTOR_3_SIGNALING_PATHWAY	-0.114391	0.0206088	-5.71575	1.45729e-08	6.44656e-08	8.86487
GOBP_NUCLEOBASE_TRANSPORT	0.110479	0.0042735	5.7033	1.56412e-08	6.88273e-08	8.79652
GOBP_EOSINOPHIL_MIGRATION	0.113021	-0.0104614	5.69699	1.62115e-08	7.10568e-08	8.76191
GOBP_SMALL_RNA_LOADING_ONTO_RISC	-0.122426	0.0123313	-5.6851	1.73416e-08	7.56632e-08	8.69681
GOBP_REGULATION_OF_ACUTE_INFLAMMATORY_RESPONSE_TO_ANTIGENIC_STIMULUS	0.128374	-0.0190475	5.68496	1.73551e-08	7.56728e-08	8.69606
GOBP_MAINTENANCE_OF_PROTEIN_LOCALIZATION_IN_ENDOPLASMIC_RETICULUM	0.105697	-0.0220369	5.68189	1.76592e-08	7.69488e-08	8.67928
GOBP_CELLULAR_RESPONSE_TO_INCREASED_OXYGEN_LEVELS	-0.110871	0.0124613	-5.67829	1.80228e-08	7.84306e-08	8.6596
GOBP_ACTIN_FILAMENT_REORGANIZATION	0.116813	-0.010412	5.6717	1.87069e-08	8.12495e-08	8.62361
GOBP_NEGATIVE_REGULATION_OF_MONOOXYGENASE_ACTIVITY	0.1063	-0.0130487	5.66733	1.91743e-08	8.31714e-08	8.59977
GOBP_SUPPRESSION_OF_VIRAL_RELEASE_BY_HOST	0.111238	-0.0131024	5.66192	1.97678e-08	8.56902e-08	8.57033
GOBP_POSITIVE_REGULATION_OF_CYSTEINE_TYPE_ENDOPEPTIDASE_ACTIVITY_INVOLVED_IN_APOPTOTIC_SIGNALING_PATHWAY	0.10336	-0.0102352	5.66064	1.99114e-08	8.6201e-08	8.56334
GOBP_NUCLEOLUS_ORGANIZATION	-0.119338	0.00840097	-5.65853	2.01498e-08	8.71767e-08	8.55185
GOBP_POSITIVE_REGULATION_OF_FIBROBLAST_MIGRATION	-0.116954	-0.0151551	-5.65128	2.09901e-08	9.04617e-08	8.51239
GOMF_ALDEHYDE_DEHYDROGENASE_NAD_P_PLUS_ACTIVITY	0.104388	0.00125919	5.64361	2.19158e-08	9.42085e-08	8.47071
GOBP_REGULATION_OF_CHOLESTEROL_ESTERIFICATION	0.101902	-0.0163159	5.64198	2.21177e-08	9.50151e-08	8.46186
GOBP_REGULATION_OF_HUMORAL_IMMUNE_RESPONSE_MEDIATED_BY_CIRCULATING_IMMUNOGLOBULIN	0.104956	-0.00841502	5.63877	2.25196e-08	9.63089e-08	8.44447
GOCC_IMMUNOGLOBULIN_COMPLEX	0.159116	0.0148245	5.62964	2.37049e-08	1.01184e-07	8.39494
GOMF_HISTONE_DEACETYLASE_ACTIVITY_H3_K14_SPECIFIC	-0.107262	-0.00181714	-5.62312	2.45884e-08	1.04622e-07	8.35961
GOBP_MITOTIC_DNA_REPLICATION_CHECKPOINT_SIGNALING	-0.135246	0.0315078	-5.62144	2.48211e-08	1.05478e-07	8.35052
GOBP_OPSONIZATION	0.104879	-0.0124399	5.62079	2.49105e-08	1.05791e-07	8.34705
GOBP_ERROR_PRONE_TRANSLESION_SYNTHESIS	-0.121334	0.0318455	-5.60834	2.67097e-08	1.13001e-07	8.27972
GOBP_PURINE_DEOXYRIBONUCLEOTIDE_CATABOLIC_PROCESS	0.117159	-0.00851916	5.60775	2.67983e-08	1.13305e-07	8.27653
GOBP_CYTOPLASMIC_TRANSLATIONAL_ELONGATION	-0.110689	0.00865884	-5.59274	2.91406e-08	1.22435e-07	8.19565
GOBP_KERATAN_SULFATE_METABOLIC_PROCESS	0.102443	-0.020941	5.58829	2.98731e-08	1.25198e-07	8.17169
GOBP_NEUTROPHIL_MEDIATED_KILLING_OF_SYMBIONT_CELL	0.108779	-0.0134527	5.58574	3.03023e-08	1.26758e-07	8.15792
GOMF_G_QUADRUPLEX_DNA_BINDING	-0.124734	0.0130281	-5.58472	3.04737e-08	1.27396e-07	8.15248
GOMF_TRNA_GUANINE_METHYLTRANSFERASE_ACTIVITY	-0.129789	0.0179926	-5.57598	3.19946e-08	1.33504e-07	8.10547
GOBP_POSITIVE_REGULATION_OF_MITOCHONDRIAL_MEMBRANE_POTENTIAL	0.110303	-0.0136793	5.57022	3.30364e-08	1.37593e-07	8.07455
GOBP_VENTRICULAR_TRABECULA_MYOCARDIUM_MORPHOGENESIS	-0.103207	-0.00193527	-5.54774	3.74262e-08	1.55008e-07	7.95418
GOBP_POSITIVE_REGULATION_OF_INTERFERON_GAMMA_PRODUCTION	0.10095	-0.00354173	5.54636	3.77115e-08	1.56094e-07	7.94685
GOBP_POSITIVE_REGULATION_OF_METAPHASE_ANAPHASE_TRANSITION_OF_CELL_CYCLE	-0.11022	0.00864414	-5.53767	3.95717e-08	1.63087e-07	7.90041
GOBP_NEGATIVE_REGULATION_OF_DOUBLE_STRAND_BREAK_REPAIR_VIA_HOMOLOGOUS_RECOMBINATION	-0.114723	0.0137545	-5.53742	3.96265e-08	1.63212e-07	7.89907
GOBP_REGULATION_OF_INTESTINAL_ABSORPTION	0.107755	-0.00977024	5.53119	4.10143e-08	1.68721e-07	7.86587
GOMF_SUPEROXIDE_GENERATING_NAD_P_H_OXIDASE_ACTIVITY	0.111928	-0.00554716	5.51873	4.39329e-08	1.79733e-07	7.79956
GOBP_VITAMIN_D_RECEPTOR_SIGNALING_PATHWAY	-0.103359	-0.00168135	-5.51578	4.46541e-08	1.82572e-07	7.78386
GOBP_INFLAMMATORY_RESPONSE_TO_WOUNDING	0.111446	-0.0152991	5.50147	4.83146e-08	1.96339e-07	7.70788
GOBP_BRONCHUS_DEVELOPMENT	0.107056	-0.0361406	5.49567	4.98788e-08	2.02368e-07	7.67716
GOBP_CELLULAR_RESPONSE_TO_ELECTRICAL_STIMULUS	0.106371	-0.0173874	5.48727	5.22343e-08	2.10986e-07	7.63267
GOBP_ESTABLISHMENT_OF_LYMPHOCYTE_POLARITY	0.12392	-0.00308712	5.48359	5.32997e-08	2.1516e-07	7.6132
GOCC_NUCLEOCYTOPLASMIC_TRANSPORT_COMPLEX	-0.13265	0.00519197	-5.45235	6.32308e-08	2.53112e-07	7.4485
GOMF_MISMATCHED_DNA_BINDING	-0.114242	0.0166158	-5.44137	6.71306e-08	2.68082e-07	7.39083
GOCC_CYTOLYTIC_GRANULE	0.12574	-0.0210072	5.44094	6.7286e-08	2.68542e-07	7.3886
GOBP_REGULATION_OF_INOSITOL_PHOSPHATE_BIOSYNTHETIC_PROCESS	0.105949	-0.0160777	5.4367	6.88603e-08	2.73846e-07	7.36631
GOMF_MICROTUBULE_MINUS_END_BINDING	-0.11151	0.00292166	-5.42588	7.30328e-08	2.89407e-07	7.30963
GOBP_REGULATION_OF_RNA_BINDING	-0.112103	0.00412045	-5.42522	7.32928e-08	2.90266e-07	7.3062
GOBP_POSITIVE_REGULATION_OF_CYTOPLASMIC_TRANSLATION	-0.113396	0.0045083	-5.4226	7.43452e-08	2.93912e-07	7.29247
GOCC_INTRACILIARY_TRANSPORT_PARTICLE	-0.107493	0.017064	-5.41529	7.73528e-08	3.04543e-07	7.25426
GOBP_DNA_INTEGRATION	-0.112011	0.0240521	-5.41378	7.79889e-08	3.06686e-07	7.24637
GOMF_MHC_PROTEIN_COMPLEX_BINDING	0.135357	-0.0184931	5.3931	8.72236e-08	3.406e-07	7.13857
GOBP_NUCLEOBASE_CATABOLIC_PROCESS	0.108204	-0.0121432	5.39024	8.85811e-08	3.45095e-07	7.1237
GOBP_GLYCOSYL_COMPOUND_BIOSYNTHETIC_PROCESS	-0.105983	-0.0109667	-5.37597	9.56739e-08	3.70356e-07	7.04951
GOMF_FOUR_WAY_JUNCTION_DNA_BINDING	-0.122892	0.0222434	-5.37256	9.74467e-08	3.77001e-07	7.03183
GOCC_MIB_COMPLEX	-0.126194	0.019405	-5.34101	1.15444e-07	4.42535e-07	6.86866
GOMF_INOSITOL_TRISPHOSPHATE_PHOSPHATASE_ACTIVITY	-0.100673	0.0124248	-5.33908	1.16643e-07	4.46621e-07	6.85871
GOBP_NEGATIVE_REGULATION_OF_HUMORAL_IMMUNE_RESPONSE_MEDIATED_BY_CIRCULATING_IMMUNOGLOBULIN	0.110795	-0.00758173	5.33175	1.21311e-07	4.63432e-07	6.82095
GOBP_INHIBITORY_POSTSYNAPTIC_POTENTIAL	0.105041	-0.0192641	5.31434	1.33127e-07	5.05112e-07	6.73149
GOBP_DNA_GEOMETRIC_CHANGE	-0.101837	0.0152447	-5.29579	1.46956e-07	5.53191e-07	6.6364
GOBP_EMBRYONIC_BODY_MORPHOGENESIS	-0.106381	0.00128061	-5.29339	1.48844e-07	5.59983e-07	6.62412
GOBP_IMMUNE_RESPONSE_INHIBITING_SIGNAL_TRANSDUCTION	0.123028	-0.0159908	5.28005	1.59763e-07	5.98038e-07	6.55601
GOBP_NEGATIVE_REGULATION_OF_T_CELL_CYTOKINE_PRODUCTION	0.114509	-0.00186315	5.26932	1.69109e-07	6.30906e-07	6.50133
GOCC_ATAC_COMPLEX	-0.101742	0.0155786	-5.257	1.80497e-07	6.71894e-07	6.43865
GOBP_NEURONAL_ION_CHANNEL_CLUSTERING	0.104324	-0.0369495	5.24778	1.89499e-07	7.03059e-07	6.39184
GOBP_MITOCHONDRIAL_ELECTRON_TRANSPORT_NADH_TO_UBIQUINONE	0.112182	-0.00222586	5.22241	2.16569e-07	7.96865e-07	6.26347
GOMF_INTRAMOLECULAR_OXIDOREDUCTASE_ACTIVITY_TRANSPOSING_C_C_BONDS	0.102085	0.00697819	5.21891	2.20589e-07	8.09876e-07	6.24579
GOBP_T_CELL_SELECTION	0.100213	-0.00354976	5.21762	2.2209e-07	8.1494e-07	6.23927
GOBP_T_HELPER_CELL_LINEAGE_COMMITMENT	0.107093	-0.00110666	5.21436	2.2592e-07	8.26726e-07	6.22283
GOMF_CHEMOKINE_ACTIVITY	0.100114	0.000212497	5.18403	2.64773e-07	9.60503e-07	6.07033
GOBP_RESPONSE_TO_LAMINAR_FLUID_SHEAR_STRESS	0.101297	-0.00465133	5.16907	2.86236e-07	1.03276e-06	5.99544
GOBP_NEGATIVE_REGULATION_OF_NATURAL_KILLER_CELL_MEDIATED_IMMUNITY	0.122654	-0.0173433	5.15858	3.02287e-07	1.08599e-06	5.94303
GOBP_CD8_POSITIVE_ALPHA_BETA_T_CELL_ACTIVATION	0.120579	-0.00502018	5.14092	3.3129e-07	1.18068e-06	5.85504
GOBP_RECEPTOR_GUANYLYL_CYCLASE_SIGNALING_PATHWAY	0.105544	-0.0125938	5.1403	3.32346e-07	1.18382e-06	5.85198
GOBP_PROTEIN_LOCALIZATION_TO_NUCLEOPLASM	-0.119433	0.00420441	-5.13439	3.4267e-07	1.21864e-06	5.8226
GOBP_NEUTROPHIL_ACTIVATION_INVOLVED_IN_IMMUNE_RESPONSE	0.103258	-0.0183882	5.13215	3.4667e-07	1.23156e-06	5.81146
GOCC_MHC_PROTEIN_COMPLEX	0.151583	-0.0193669	5.09308	4.24021e-07	1.48352e-06	5.61811
GOMF_MHC_CLASS_II_PROTEIN_COMPLEX_BINDING	0.128129	-0.0189968	5.08627	4.39097e-07	1.53146e-06	5.58457
GOCC_MHC_CLASS_II_PROTEIN_COMPLEX	0.164117	-0.0181481	5.07713	4.60172e-07	1.59913e-06	5.53959
GOBP_TRNA_THREONYLCARBAMOYLADENOSINE_METABOLIC_PROCESS	-0.1168	0.00700389	-5.06587	4.87477e-07	1.68963e-06	5.48428
GOBP_HISTONE_H3_K9_DEMETHYLATION	-0.101916	0.0110648	-5.06135	4.9887e-07	1.72823e-06	5.46212
GOMF_G_PROTEIN_COUPLED_NEUROTRANSMITTER_RECEPTOR_ACTIVITY	0.104763	0.00206328	5.05798	5.07529e-07	1.75459e-06	5.44561
GOCC_COSTAMERE	-0.101757	-0.0204108	-5.02648	5.95821e-07	2.03461e-06	5.29178
GOBP_NEGATIVE_REGULATION_OF_MACROPHAGE_ACTIVATION	0.117001	-0.0247033	5.01127	6.43615e-07	2.18888e-06	5.21779
GOBP_MITOCHONDRIAL_RNA_PROCESSING	-0.111037	0.0157572	-5.00894	6.51259e-07	2.21151e-06	5.20647
GOBP_CELL_CELL_ADHESION_INVOLVED_IN_GASTRULATION	0.101134	-0.0125396	4.99336	7.04627e-07	2.37705e-06	5.13097
GOCC_PEPTIDASE_INHIBITOR_COMPLEX	0.114128	-0.0202591	4.98743	7.26008e-07	2.44057e-06	5.10232
GOBP_UDP_N_ACETYLGLUCOSAMINE_METABOLIC_PROCESS	0.106028	0.0212018	4.9678	8.01441e-07	2.678e-06	5.00759
GOBP_T_CELL_ACTIVATION_VIA_T_CELL_RECEPTOR_CONTACT_WITH_ANTIGEN_BOUND_TO_MHC_MOLECULE_ON_ANTIGEN_PRESENTING_CELL	0.139764	-0.0118463	4.96672	8.05812e-07	2.69127e-06	5.00238
GOBP_OVULATION_FROM_OVARIAN_FOLLICLE	-0.102486	-0.00437609	-4.96097	8.29387e-07	2.75899e-06	4.97475
GOMF_MEMBRANE_INSERTASE_ACTIVITY	0.101701	-0.0220214	4.96056	8.31107e-07	2.76334e-06	4.97276
GOBP_REGULATION_OF_LEUKOCYTE_TETHERING_OR_ROLLING	0.102226	0.00964003	4.93587	9.40525e-07	3.10401e-06	4.85429
GOBP_RIBOSOMAL_SUBUNIT_EXPORT_FROM_NUCLEUS	-0.114898	0.0130952	-4.93073	9.64985e-07	3.17847e-06	4.8297
GOCC_N_TERMINAL_PROTEIN_ACETYLTRANSFERASE_COMPLEX	-0.108041	0.00587262	-4.90818	1.07972e-06	3.53724e-06	4.72212
GOBP_RRNA_METHYLATION	-0.100083	0.0100392	-4.89891	1.1306e-06	3.69488e-06	4.67804
GOBP_PENTOSE_METABOLIC_PROCESS	-0.105529	0.00684275	-4.89834	1.13383e-06	3.70363e-06	4.67531
GOMF_PLATELET_DERIVED_GROWTH_FACTOR_RECEPTOR_BINDING	-0.11849	-0.0161004	-4.89448	1.15572e-06	3.76961e-06	4.65701
GOCC_LATERAL_ELEMENT	-0.107236	0.0106333	-4.89067	1.1778e-06	3.83788e-06	4.63889
GOBP_POSITIVE_REGULATION_OF_CELL_CYCLE_CHECKPOINT	-0.107873	0.00940904	-4.87161	1.29428e-06	4.19091e-06	4.54864
GOBP_REGULATION_OF_CELL_CELL_ADHESION_MEDIATED_BY_INTEGRIN	0.112197	-0.0354876	4.86596	1.33087e-06	4.30522e-06	4.52197
GOBP_ESTABLISHMENT_OF_PROTEIN_LOCALIZATION_TO_TELOMERE	-0.108614	0.00382584	-4.83656	1.53807e-06	4.93969e-06	4.38355
GOBP_ATP_SYNTHESIS_COUPLED_ELECTRON_TRANSPORT	0.101398	-0.00120106	4.82281	1.64536e-06	5.25401e-06	4.31906
GOBP_PEPTIDE_ANTIGEN_ASSEMBLY_WITH_MHC_CLASS_II_PROTEIN_COMPLEX	0.154886	-0.0187027	4.82044	1.66458e-06	5.31283e-06	4.30796
GOCC_PARANODE_REGION_OF_AXON	0.100451	-0.0329234	4.81376	1.7198e-06	5.46823e-06	4.27675
GOBP_HYPERSENSITIVITY	0.11921	-0.0186362	4.75155	2.32705e-06	7.2641e-06	3.98778
GOBP_NEGATIVE_REGULATION_OF_NEUROINFLAMMATORY_RESPONSE	0.112582	-0.0216799	4.75146	2.32803e-06	7.2641e-06	3.98738
GOBP_REGULATION_OF_DNA_DAMAGE_CHECKPOINT	-0.107635	0.00887775	-4.74772	2.37048e-06	7.38623e-06	3.97012
GOCC_RESPIRATORY_CHAIN_COMPLEX_IV	0.104462	-0.0016296	4.72532	2.6407e-06	8.20149e-06	3.86703
GOBP_REGULATION_OF_B_CELL_RECEPTOR_SIGNALING_PATHWAY	0.106606	-0.019508	4.69641	3.03345e-06	9.32609e-06	3.73467
GOBP_REGULATION_OF_CD8_POSITIVE_ALPHA_BETA_T_CELL_ACTIVATION	0.110612	-0.0109237	4.69395	3.06932e-06	9.42769e-06	3.72345
GOBP_MITRAL_VALVE_DEVELOPMENT	-0.100162	-0.0167332	-4.69169	3.1026e-06	9.52118e-06	3.71316
GOCC_PROTEASOME_CORE_COMPLEX	0.100758	-0.0192071	4.32363	1.6951e-05	4.59695e-05	2.09774
GOBP_ANTIGEN_PROCESSING_AND_PRESENTATION_OF_EXOGENOUS_PEPTIDE_ANTIGEN_VIA_MHC_CLASS_II	0.105569	-0.0134997	4.12428	4.04114e-05	0.000103432	1.27575
GOMF_DNA_REPLICATION_ORIGIN_BINDING	-0.102414	0.0279528	-4.06867	5.1166e-05	0.000128985	1.05313
GOBP_POSITIVE_REGULATION_OF_INFLAMMATORY_RESPONSE_TO_ANTIGENIC_STIMULUS	0.101264	-0.0179191	4.02155	6.23538e-05	0.000154831	0.866774
GOMF_INHIBITORY_MHC_CLASS_I_RECEPTOR_ACTIVITY	0.113037	-0.0290801	3.79969	0.000154	0.000358763	0.0175832

## Sheet: Table S7
Table S7: The recurrent biological pathways in different cuproptosis molecular subtypes by GO GSVA enrichment analysis
GOBP_CELLULAR_RESPONSE_TO_TESTOSTERONE_STIMULUS
GOMF_INSULIN_RECEPTOR_BINDING
GOBP_HEPATOCYTE_APOPTOTIC_PROCESS
GOMF_SIRNA_BINDING
GOBP_ENDOPLASMIC_RETICULUM_TUBULAR_NETWORK_ORGANIZATION
GOBP_CELLULAR_RESPONSE_TO_ZINC_ION
GOCC_EXTRINSIC_COMPONENT_OF_SYNAPTIC_MEMBRANE
GOBP_MRNA_METHYLATION

## Sheet: Table S8
Table S8: The activation states of biological pathways in different cuproptosis molecular subtypes by KEGG GSVA enrichment analysis
A VS B								A VS C								B VS C
id	logFC	AveExpr	t	P.Value	adj.P.Val	B		id	logFC	AveExpr	t	P.Value	adj.P.Val	B		id	logFC	AveExpr	t	P.Value	adj.P.Val	B
KEGG_UBIQUITIN_MEDIATED_PROTEOLYSIS	-0.142592	0.00794184	-12.2647	3.11807e-32	5.73726e-30	62.3398		KEGG_PROPANOATE_METABOLISM	-0.152842	-0.0032242	-8.1095	1.77896e-15	3.27329e-13	24.5058		KEGG_FATTY_ACID_METABOLISM	-0.150648	-0.0091325	-7.75665	2.7334e-14	5.02946e-12	21.8608
KEGG_BASAL_TRANSCRIPTION_FACTORS	-0.162708	0.0075736	-10.6975	2.59691e-25	2.38916e-23	46.6511		KEGG_GLYCOSAMINOGLYCAN_BIOSYNTHESIS_KERATAN_SULFATE	0.142541	-0.0406672	7.33311	5.26432e-13	3.22878e-11	19.0102		KEGG_BUTANOATE_METABOLISM	-0.149685	0.00874932	-7.56501	1.09491e-13	1.00732e-11	20.5233
KEGG_ENDOMETRIAL_CANCER	-0.118068	0.0120027	-9.94906	2.90127e-22	1.77945e-20	39.7514		KEGG_SELENOAMINO_ACID_METABOLISM	-0.11326	0.0182207	-7.01783	4.62128e-12	2.12579e-10	16.9168		KEGG_PORPHYRIN_AND_CHLOROPHYLL_METABOLISM	-0.110423	0.0392279	-5.96912	3.62194e-09	1.58782e-07	10.535
KEGG_ADHERENS_JUNCTION	-0.126197	-0.00379164	-9.47341	2.03408e-20	7.4854e-19	35.5777		KEGG_PEROXISOME	-0.112231	0.00162983	-6.79918	1.98714e-11	6.09389e-10	15.5131		KEGG_PROPANOATE_METABOLISM	-0.114691	-0.0303518	-5.89669	5.52484e-09	1.69428e-07	10.132
KEGG_ARACHIDONIC_ACID_METABOLISM	0.121602	-0.00681592	9.29705	9.42305e-20	2.88974e-18	34.0731		KEGG_GLYCOSAMINOGLYCAN_BIOSYNTHESIS_CHONDROITIN_SULFATE	0.146376	-0.0181629	6.63133	5.92682e-11	1.55791e-09	14.4625		KEGG_ASCORBATE_AND_ALDARATE_METABOLISM	-0.140977	0.00726523	-5.86848	6.50446e-09	1.70974e-07	9.97623
KEGG_GLYCOSAMINOGLYCAN_BIOSYNTHESIS_KERATAN_SULFATE	0.162084	-0.0210363	9.21055	1.9817e-19	5.20904e-18	33.3438		KEGG_LYSINE_DEGRADATION	-0.102246	0.00582933	-6.43358	2.0839e-10	4.79296e-09	13.255		KEGG_VALINE_LEUCINE_AND_ISOLEUCINE_DEGRADATION	-0.120385	-0.0160763	-5.81829	8.68168e-09	1.85621e-07	9.70083
KEGG_PORPHYRIN_AND_CHLOROPHYLL_METABOLISM	0.145692	0.00818658	8.93615	2.0177e-18	4.64071e-17	31.068		KEGG_GLYCOSPHINGOLIPID_BIOSYNTHESIS_GLOBO_SERIES	0.109186	-0.00465097	6.02148	2.57446e-09	4.30637e-08	10.8456		KEGG_ALPHA_LINOLENIC_ACID_METABOLISM	-0.102152	0.0350926	-5.68131	1.88846e-08	3.47476e-07	8.96016
KEGG_TGF_BETA_SIGNALING_PATHWAY	-0.107585	-0.00287596	-8.85246	4.04799e-18	8.27589e-17	30.3855		KEGG_FATTY_ACID_METABOLISM	-0.111035	-0.0281481	-5.65205	2.16712e-08	2.84821e-07	8.81008		KEGG_NON_HOMOLOGOUS_END_JOINING	0.104338	-0.0421303	4.67361	3.48687e-06	3.20792e-05	4.01647
KEGG_ALPHA_LINOLENIC_ACID_METABOLISM	0.129869	0.00900435	8.33126	2.73582e-16	4.57628e-15	26.2586		KEGG_GLYCOSYLPHOSPHATIDYLINOSITOL_GPI_ANCHOR_BIOSYNTHESIS	-0.100207	0.01061	-5.47497	5.77017e-08	6.63569e-07	7.87671
KEGG_RIBOFLAVIN_METABOLISM	-0.118438	0.00775789	-8.00202	3.50708e-15	5.23138e-14	23.7633		KEGG_CITRATE_CYCLE_TCA_CYCLE	-0.11844	0.00246741	-5.2249	2.19594e-07	2.24474e-06	6.60572
KEGG_PHENYLALANINE_METABOLISM	0.125663	-0.0118738	7.98683	3.93688e-15	5.23138e-14	23.6503		KEGG_VALINE_LEUCINE_AND_ISOLEUCINE_DEGRADATION	-0.105916	-0.0208044	-5.1656	2.99067e-07	2.89622e-06	6.31249
KEGG_CARDIAC_MUSCLE_CONTRACTION	0.103241	-0.00781755	7.85025	1.10384e-14	1.35405e-13	22.6426		KEGG_AMINOACYL_TRNA_BIOSYNTHESIS	-0.114662	0.0180398	-4.74131	2.49091e-06	1.83331e-05	4.30643
KEGG_FRUCTOSE_AND_MANNOSE_METABOLISM	0.117864	-0.000997028	7.81572	1.42916e-14	1.64353e-13	22.3902
KEGG_GLYCOLYSIS_GLUCONEOGENESIS	0.109772	0.00782866	7.7818	1.8401e-14	1.99164e-13	22.1433
KEGG_NON_HOMOLOGOUS_END_JOINING	-0.152932	-0.00462975	-7.76194	2.13265e-14	2.18004e-13	21.9992
KEGG_LINOLEIC_ACID_METABOLISM	0.136736	0.00803396	7.56366	9.14236e-14	8.01045e-13	20.5779
KEGG_GLYCOSPHINGOLIPID_BIOSYNTHESIS_LACTO_AND_NEOLACTO_SERIES	0.118132	-0.000271536	7.47111	1.7837e-13	1.42696e-12	19.9257
KEGG_GLYCOSAMINOGLYCAN_DEGRADATION	0.116757	-0.0155998	7.12971	1.9743e-12	1.3972e-11	17.5819
KEGG_METABOLISM_OF_XENOBIOTICS_BY_CYTOCHROME_P450	0.1148	0.00282849	7.0776	2.8254e-12	1.85669e-11	17.2328
KEGG_RNA_DEGRADATION	-0.118588	0.0118628	-7.05067	3.3974e-12	2.15559e-11	17.0533
KEGG_SULFUR_METABOLISM	0.114847	-0.0069341	6.38164	2.71992e-10	1.6144e-09	12.7934
KEGG_INTESTINAL_IMMUNE_NETWORK_FOR_IGA_PRODUCTION	0.138544	-0.00675944	6.17473	9.76352e-10	5.13282e-09	11.5547
KEGG_PARKINSONS_DISEASE	0.111646	-0.000601255	6.11181	1.42953e-09	7.30651e-09	11.1855
KEGG_OXIDATIVE_PHOSPHORYLATION	0.108299	-0.00182679	6.03166	2.31203e-09	1.0908e-08	10.7202
KEGG_HEMATOPOIETIC_CELL_LINEAGE	0.100176	-0.00814128	5.53684	3.97325e-08	1.43349e-07	7.97459
KEGG_PRIMARY_IMMUNODEFICIENCY	0.105435	-0.00611329	5.16264	2.95855e-07	9.5504e-07	6.04473
KEGG_GRAFT_VERSUS_HOST_DISEASE	0.123912	-0.012389	4.72129	2.69162e-06	7.09813e-06	3.93303
KEGG_AUTOIMMUNE_THYROID_DISEASE	0.100169	-0.0018663	4.72061	2.70038e-06	7.09813e-06	3.92994
KEGG_ASTHMA	0.10834	-0.00685248	4.71203	2.81388e-06	7.29232e-06	3.89069
KEGG_ALLOGRAFT_REJECTION	0.109515	-0.0116461	4.20494	2.8552e-05	6.40679e-05	1.69164

## Sheet: Table S9
Table S9: Relative Fractions of tumor-infiltrating immune cells in patients by CIBERSORT algorithm
id	Activated.B.cell	Activated.CD4.T.cell	Activated.CD8.T.cell	Activated.dendritic.cell	CD56bright.natural.killer.cell	CD56dim.natural.killer.cell	Eosinophil	Gamma.delta.T.cell	Immature.B.cell	Immature.dendritic.cell	MDSC	Macrophage	Mast.cell	Monocyte	Natural.killer.T.cell	Natural.killer.cell	Neutrophil	Plasmacytoid.dendritic.cell	Regulatory.T.cell	T.follicular.helper.cell	Type.1.T.helper.cell	Type.17.T.helper.cell	Type.2.T.helper.cell
TCGA_TCGA-A6-6780	0.29132	0.798261	0.759813	0.690258	0.68304	0.725488	0.284106	0.735109	0.434344	0.666474	0.818639	0.413661	0.454748	0.70003	0.535139	0.659879	0.234722	0.690523	0.666182	0.55174	0.519415	0.473367	0.553476
TCGA_TCGA-CM-5868	0.178236	0.552334	0.544655	0.584211	0.677278	0.726931	0.273821	0.710267	0.190506	0.599404	0.564888	0.309257	0.321513	0.707582	0.488782	0.630154	0.0802307	0.693895	0.445069	0.426713	0.44589	0.425855	0.416453
TCGA_TCGA-CM-6165	0.310901	0.538591	0.578762	0.6	0.677128	0.711736	0.326208	0.679497	0.296626	0.612276	0.649581	0.341412	0.416226	0.736344	0.485241	0.651701	0.259506	0.714031	0.588338	0.499985	0.470165	0.416554	0.447534
TCGA_TCGA-AA-3956	0.326553	0.540229	0.625145	0.61635	0.699541	0.742068	0.292041	0.714509	0.247464	0.639081	0.646506	0.296461	0.441354	0.729987	0.459057	0.627127	0.264593	0.74449	0.504011	0.452661	0.470419	0.483115	0.403956
TCGA_TCGA-AA-3527	0.334676	0.433666	0.646175	0.638359	0.658929	0.82637	0.220469	0.699421	0.283249	0.59385	0.750744	0.37034	0.458128	0.820907	0.501541	0.642126	0.208831	0.676111	0.562277	0.547514	0.498582	0.456403	0.357272
TCGA_TCGA-CA-6716	0.189097	0.421884	0.505146	0.537985	0.675062	0.715751	0.289724	0.613103	0.181802	0.5502	0.565309	0.278077	0.363244	0.712007	0.401476	0.607245	0.10226	0.660684	0.411964	0.40141	0.410507	0.424435	0.353348
TCGA_TCGA-D5-6930	0.530954	0.667947	0.748009	0.658221	0.682495	0.762432	0.346943	0.691852	0.389612	0.657321	0.774972	0.386881	0.478403	0.721316	0.52421	0.656927	0.210217	0.700063	0.52013	0.503987	0.510132	0.476357	0.561988
TCGA_TCGA-AY-A8YK	0.276129	0.511781	0.545364	0.590389	0.647283	0.759786	0.282181	0.673849	0.177526	0.577672	0.544368	0.266441	0.308494	0.727747	0.440905	0.603606	0.251477	0.745936	0.42075	0.418596	0.42423	0.446325	0.379471
TCGA_TCGA-CM-6164	0.238129	0.582086	0.61987	0.577861	0.656145	0.719944	0.29924	0.710694	0.253353	0.601948	0.592167	0.281887	0.371815	0.707965	0.463169	0.643204	0.0973369	0.724951	0.466784	0.444572	0.450675	0.377171	0.363681
TCGA_TCGA-D5-6530	0.366177	0.642303	0.720081	0.673624	0.618007	0.753579	0.333958	0.679802	0.380431	0.640494	0.787665	0.415965	0.392773	0.712531	0.49086	0.662106	0.301492	0.716677	0.530761	0.491755	0.486647	0.468201	0.498032
TCGA_TCGA-G4-6323	0.691425	0.569284	0.684001	0.610294	0.672512	0.709621	0.307028	0.645331	0.491281	0.545836	0.693954	0.31161	0.322448	0.742671	0.406153	0.578183	0.0821295	0.68719	0.437282	0.472574	0.484009	0.507479	0.430995
TCGA_TCGA-AA-3521	0.263138	0.506093	0.537747	0.617955	0.670421	0.720958	0.266172	0.714207	0.243822	0.614624	0.640513	0.338764	0.359234	0.721936	0.489441	0.609425	0.252629	0.696485	0.526945	0.451739	0.460226	0.435478	0.364715
TCGA_TCGA-NH-A50V	0.303305	0.534095	0.608455	0.626498	0.674533	0.715708	0.309759	0.637909	0.303565	0.665936	0.733196	0.336674	0.382185	0.708863	0.503149	0.659169	0.0951859	0.693991	0.511758	0.455574	0.484067	0.491658	0.444382
TCGA_TCGA-A6-5661	0.268784	0.644438	0.630716	0.644533	0.611893	0.726331	0.378016	0.689832	0.323099	0.623206	0.670035	0.332308	0.39235	0.69731	0.511168	0.618777	0.326296	0.668432	0.489018	0.473278	0.473518	0.451016	0.531988
TCGA_TCGA-A6-4107	0.409152	0.537191	0.619847	0.598939	0.687061	0.74902	0.292386	0.685244	0.313726	0.609235	0.674944	0.341558	0.392292	0.757209	0.490893	0.615574	0.206495	0.71401	0.539285	0.514192	0.482037	0.493782	0.439651
TCGA_TCGA-AY-4070	0.388065	0.532177	0.637326	0.595414	0.63665	0.730901	0.331047	0.689843	0.266828	0.646221	0.656725	0.292856	0.4216	0.740987	0.492603	0.610036	0.146632	0.717413	0.491507	0.520618	0.448984	0.41068	0.427519
TCGA_TCGA-QL-A97D	0.374304	0.69344	0.699293	0.623512	0.671876	0.755551	0.413072	0.641518	0.320056	0.581358	0.65549	0.275279	0.394301	0.721313	0.460129	0.613376	0.116434	0.659938	0.458289	0.448598	0.456125	0.411449	0.420544
TCGA_TCGA-AA-3530	0.39853	0.596002	0.630019	0.596072	0.664438	0.702477	0.313916	0.692227	0.327675	0.607132	0.612028	0.291833	0.389277	0.706492	0.452936	0.572224	0.110114	0.73106	0.497045	0.44836	0.435565	0.415058	0.446019
TCGA_TCGA-A6-5666	0.132922	0.56536	0.529834	0.560591	0.674701	0.683507	0.288988	0.700645	0.157613	0.620387	0.572732	0.284173	0.352465	0.704023	0.432335	0.553633	0.146448	0.66839	0.400058	0.39378	0.413024	0.367909	0.400414
TCGA_TCGA-AA-3655	0.22654	0.609709	0.596511	0.621952	0.690334	0.774195	0.27877	0.699971	0.248231	0.675447	0.605658	0.319716	0.403195	0.744143	0.47722	0.622258	0.228708	0.69883	0.516687	0.476812	0.450805	0.452355	0.518953
TCGA_TCGA-A6-5656	0.0742802	0.554991	0.483316	0.561666	0.618872	0.69299	0.445236	0.661041	0.26181	0.59208	0.478916	0.251747	0.431053	0.681141	0.463815	0.613582	0.160261	0.703506	0.514385	0.478335	0.441988	0.409508	0.43359
TCGA_TCGA-A6-6653	0.154638	0.631183	0.595365	0.667285	0.671901	0.784721	0.301017	0.705551	0.270477	0.589196	0.680906	0.365399	0.355929	0.745103	0.530197	0.633971	0.338821	0.691966	0.492649	0.486716	0.432395	0.441955	0.483952
TCGA_TCGA-DM-A0XD	0.181612	0.53286	0.546322	0.589189	0.676112	0.810597	0.136581	0.716407	0.155307	0.622648	0.557757	0.309311	0.34263	0.735858	0.495335	0.605308	0.239441	0.707798	0.427012	0.453265	0.426414	0.436199	0.455455
TCGA_TCGA-DM-A28K	0.0454783	0.496514	0.549906	0.579095	0.645211	0.760351	0.266205	0.675403	0.179369	0.633602	0.613302	0.313228	0.339146	0.688012	0.464042	0.532769	0.20398	0.717476	0.368677	0.418171	0.369353	0.424599	0.53779
TCGA_TCGA-A6-A565	0.613371	0.687199	0.740315	0.641977	0.647841	0.78299	0.409304	0.745578	0.476012	0.698001	0.82361	0.373497	0.527063	0.726057	0.525789	0.65642	0.375345	0.716352	0.611949	0.510998	0.53267	0.466607	0.522758
TCGA_TCGA-AD-6890	0.299534	0.594952	0.625836	0.597789	0.661831	0.75841	0.287584	0.686827	0.204335	0.58125	0.614169	0.273385	0.41089	0.724021	0.474107	0.63417	0.226973	0.684333	0.467157	0.46187	0.448224	0.472175	0.418614
TCGA_TCGA-A6-2676	0.268526	0.706704	0.766396	0.658795	0.655452	0.736054	0.237381	0.74576	0.377087	0.670695	0.832844	0.429926	0.433346	0.73012	0.574241	0.653772	0.303025	0.69785	0.652272	0.615861	0.524397	0.47153	0.527113
TCGA_TCGA-CM-5862	0.128809	0.485504	0.525984	0.527402	0.670191	0.736536	0.31737	0.684743	0.101208	0.633329	0.517674	0.26683	0.367774	0.693547	0.500824	0.60097	0.133794	0.679755	0.407936	0.459406	0.430528	0.412569	0.409589
TCGA_TCGA-AA-3815	0.396411	0.690291	0.805707	0.703492	0.663993	0.752671	0.249536	0.709938	0.401487	0.61224	0.801378	0.387322	0.41999	0.742389	0.502113	0.64472	0.269181	0.679297	0.558378	0.546574	0.535257	0.470325	0.505811
TCGA_TCGA-A6-6648	0.273043	0.616927	0.555314	0.581483	0.650616	0.708435	0.302358	0.660991	0.244451	0.58367	0.539455	0.257511	0.411864	0.69858	0.456293	0.601872	0.214981	0.659025	0.455985	0.432719	0.435177	0.426709	0.469597
TCGA_TCGA-D5-5541	0.269214	0.59893	0.655405	0.62303	0.667834	0.731067	0.26831	0.713436	0.330636	0.622826	0.698017	0.358107	0.417745	0.707407	0.505015	0.638755	0.12377	0.712628	0.634957	0.501952	0.468216	0.437585	0.418249
TCGA_TCGA-CM-6679	0.360726	0.490779	0.603	0.600826	0.665072	0.719779	0.361206	0.700837	0.308186	0.584305	0.675079	0.331677	0.393999	0.717701	0.485043	0.682229	0.185076	0.71085	0.530104	0.447076	0.473105	0.419601	0.379677
TCGA_TCGA-AA-A02K	0.165189	0.510697	0.507999	0.581298	0.645739	0.769542	0.119068	0.637422	0.169818	0.56725	0.584443	0.257488	0.303415	0.702265	0.442138	0.581552	0.228779	0.696885	0.402753	0.461003	0.426333	0.36906	0.363123
TCGA_TCGA-A6-3810	0.244574	0.625312	0.543607	0.634137	0.682365	0.687117	0.431191	0.746907	0.329546	0.667741	0.676434	0.322583	0.491602	0.679439	0.510796	0.653811	0.23684	0.711008	0.611132	0.498099	0.488029	0.404127	0.461912
TCGA_TCGA-CM-6677	0.330669	0.620905	0.643087	0.606861	0.644058	0.742347	0.219497	0.723936	0.279078	0.580688	0.647951	0.307131	0.398853	0.713439	0.490149	0.631037	0.142266	0.716386	0.534586	0.469335	0.456982	0.421219	0.423051
TCGA_TCGA-G4-6306	0.22604	0.526624	0.657319	0.588992	0.661965	0.763494	0.282308	0.637935	0.181638	0.56847	0.507544	0.236563	0.358529	0.763388	0.43887	0.53081	0.23663	0.68437	0.354309	0.446029	0.428274	0.498262	0.386703
TCGA_TCGA-AA-3693	0.145758	0.503027	0.565058	0.579417	0.694829	0.703008	0.253609	0.686122	0.200016	0.582204	0.527456	0.257139	0.311468	0.72251	0.480802	0.587733	0.145169	0.67071	0.475308	0.448587	0.442522	0.425311	0.374842
TCGA_TCGA-AA-3712	0.204176	0.606219	0.600705	0.611472	0.672225	0.732963	0.282825	0.733615	0.226434	0.619062	0.639989	0.298016	0.370304	0.690282	0.489832	0.635505	0.157236	0.680943	0.539465	0.452731	0.458707	0.423707	0.43139
TCGA_TCGA-AA-3837	0.352361	0.526564	0.590875	0.59264	0.652725	0.803006	0.262908	0.705496	0.251206	0.564256	0.603095	0.297689	0.394888	0.733766	0.454788	0.625618	0.181798	0.714661	0.476611	0.441727	0.450171	0.495256	0.387933
TCGA_TCGA-A6-3807	0.254969	0.582589	0.61194	0.649565	0.661766	0.732185	0.385847	0.741892	0.287767	0.653784	0.698281	0.368723	0.421402	0.693411	0.509074	0.617935	0.31599	0.709048	0.562115	0.484616	0.478713	0.485263	0.350449
TCGA_TCGA-CM-6170	0.304935	0.533238	0.6021	0.605458	0.670738	0.707721	0.327251	0.72627	0.294437	0.610892	0.687077	0.337935	0.453369	0.721694	0.487898	0.63878	0.178136	0.725261	0.564928	0.477995	0.458908	0.399845	0.362339
TCGA_TCGA-AZ-6600	0.420422	0.622234	0.600783	0.637684	0.654407	0.752476	0.392344	0.727286	0.325994	0.651424	0.710361	0.362282	0.46493	0.726666	0.527638	0.641074	0.239486	0.739644	0.549309	0.518867	0.499018	0.446867	0.502933
TCGA_TCGA-AA-A00O	0.204002	0.374896	0.527375	0.573079	0.697928	0.707219	0.249541	0.642572	0.220306	0.653002	0.656172	0.265611	0.305483	0.745034	0.476376	0.663724	0.136114	0.744177	0.506393	0.507536	0.433873	0.420554	0.392044
TCGA_TCGA-AA-3941	0.26134	0.572512	0.565187	0.612957	0.670413	0.754001	0.254556	0.677983	0.214239	0.612182	0.587473	0.271121	0.391943	0.777898	0.436112	0.585333	0.191543	0.695554	0.43177	0.485689	0.449572	0.464154	0.561204
TCGA_TCGA-F4-6856	0.279878	0.557251	0.665664	0.595909	0.663397	0.742261	0.23603	0.656821	0.236701	0.61418	0.689324	0.28542	0.319919	0.717844	0.452543	0.623158	0.144398	0.683488	0.424981	0.458086	0.434133	0.45299	0.518682
TCGA_TCGA-DM-A1HA	0.129039	0.453725	0.592275	0.562649	0.653194	0.783322	0.0555254	0.628557	0.206518	0.604646	0.464837	0.209767	0.242075	0.729715	0.47993	0.602289	0.101964	0.653101	0.328214	0.409747	0.388286	0.383999	0.402833
TCGA_TCGA-AA-3495	0.384047	0.59126	0.679636	0.632429	0.67551	0.736667	0.280823	0.738969	0.270587	0.620882	0.658118	0.307933	0.390484	0.711687	0.480788	0.610444	0.273865	0.706705	0.51992	0.47652	0.468418	0.501244	0.416391
TCGA_TCGA-AA-3862	0.317451	0.657291	0.715755	0.638223	0.69845	0.743757	0.378658	0.725125	0.323658	0.615896	0.71418	0.358693	0.519507	0.721596	0.492169	0.602432	0.325302	0.693991	0.520688	0.484364	0.502491	0.491764	0.465568
TCGA_TCGA-F4-6460	0.31621	0.522614	0.601527	0.579194	0.620132	0.700552	0.327784	0.698086	0.252741	0.557232	0.639653	0.299168	0.304186	0.718074	0.489957	0.669958	0.124376	0.768222	0.495218	0.494258	0.439257	0.413571	0.421166
TCGA_TCGA-CM-6162	0.352972	0.692224	0.673308	0.686276	0.660966	0.732446	0.520041	0.782581	0.398954	0.74409	0.867592	0.503807	0.633132	0.712012	0.567158	0.697323	0.358024	0.753462	0.730934	0.55064	0.571627	0.485995	0.591182
TCGA_TCGA-G4-6302	0.303984	0.507266	0.60324	0.671608	0.65936	0.750584	0.346569	0.711082	0.337198	0.681345	0.752526	0.438333	0.528315	0.705867	0.577044	0.716806	0.180911	0.716723	0.649718	0.5407	0.533408	0.380906	0.557604
TCGA_TCGA-AA-3511	0.242944	0.47794	0.553821	0.592042	0.673382	0.738374	0.302096	0.692309	0.22541	0.600373	0.630306	0.302007	0.404926	0.743273	0.467798	0.658602	0.242599	0.716911	0.510499	0.454796	0.43426	0.479366	0.433565
TCGA_TCGA-AA-A017	0.265918	0.461697	0.581781	0.577335	0.641253	0.7465	0.280683	0.70692	0.19569	0.609988	0.635018	0.285715	0.361817	0.723004	0.469896	0.630918	0.258251	0.726181	0.475275	0.482087	0.425467	0.432651	0.290715
TCGA_TCGA-CM-6167	0.397298	0.535151	0.635846	0.600564	0.662379	0.691034	0.406836	0.716707	0.380716	0.667688	0.730574	0.383413	0.582988	0.700608	0.560702	0.695853	0.178131	0.749922	0.579209	0.527965	0.52211	0.360527	0.554222
TCGA_TCGA-AA-3553	0.332843	0.607338	0.690189	0.652749	0.669616	0.736003	0.267441	0.731104	0.322094	0.629308	0.703286	0.335812	0.415947	0.732003	0.49	0.620042	0.299291	0.726743	0.579556	0.516221	0.505497	0.475434	0.422879
TCGA_TCGA-CK-6751	0.211361	0.630494	0.641756	0.592824	0.671306	0.753904	0.337666	0.704552	0.228575	0.597954	0.613709	0.310268	0.427887	0.710171	0.492696	0.635329	0.16889	0.690673	0.480499	0.478868	0.477544	0.477187	0.492494
TCGA_TCGA-AA-A02E	0.155945	0.519369	0.591931	0.589765	0.642678	0.719716	0.353444	0.643681	0.184326	0.617122	0.571497	0.272716	0.363237	0.717678	0.443851	0.582329	0.202842	0.702243	0.412864	0.505046	0.433981	0.457201	0.446607
TCGA_TCGA-DM-A1D6	0.0405625	0.487148	0.498857	0.529024	0.628167	0.791273	0.162143	0.64225	0.110055	0.60249	0.468678	0.27544	0.254656	0.679726	0.421631	0.559439	0.13957	0.685281	0.253801	0.374218	0.366812	0.370385	0.55901
TCGA_TCGA-AA-A01S	0.177792	0.447423	0.494294	0.51568	0.632108	0.760734	0.23367	0.656645	0.11778	0.548132	0.478173	0.239862	0.240971	0.710647	0.427638	0.566597	0.157262	0.680131	0.344695	0.434762	0.391845	0.445322	0.301366
TCGA_TCGA-A6-6141	0.421208	0.579962	0.720706	0.617515	0.672111	0.737193	0.285681	0.668563	0.343914	0.634821	0.689747	0.309876	0.299559	0.721937	0.435256	0.641274	0.126701	0.7167	0.489184	0.48372	0.486847	0.478568	0.516345
TCGA_TCGA-A6-2681	0.294518	0.490971	0.621297	0.624702	0.694104	0.791462	0.342065	0.725704	0.282778	0.633618	0.756322	0.369695	0.533324	0.740078	0.540227	0.636492	0.201587	0.679769	0.594434	0.509494	0.478481	0.489043	0.386244
TCGA_TCGA-AA-A00N	0.198619	0.525794	0.57241	0.653314	0.676584	0.769483	0.244492	0.754018	0.258114	0.679237	0.75605	0.398387	0.392451	0.724523	0.508311	0.647258	0.357882	0.71389	0.599266	0.492718	0.502534	0.501677	0.465925
TCGA_TCGA-DM-A0X9	0.288679	0.595379	0.678991	0.56959	0.669552	0.732831	0.249637	0.660562	0.206958	0.595946	0.585063	0.271366	0.30966	0.704285	0.431712	0.564805	0.0815248	0.71862	0.419232	0.430922	0.425555	0.417536	0.466451
TCGA_TCGA-AA-3684	0.341908	0.491549	0.654578	0.666614	0.680984	0.835694	0.277313	0.739549	0.319149	0.681112	0.798417	0.462976	0.473118	0.773774	0.560029	0.67122	0.374977	0.718715	0.641194	0.58841	0.516811	0.480186	0.398134
TCGA_TCGA-AY-A71X	0.10417	0.391154	0.489207	0.528481	0.675305	0.752229	0.218335	0.651829	0.135738	0.562691	0.523715	0.237274	0.3004	0.707725	0.414607	0.506848	0.146582	0.684453	0.329275	0.406581	0.389588	0.463026	0.469669
TCGA_TCGA-AA-A00U	0.207336	0.58499	0.607913	0.589555	0.663976	0.749297	0.299051	0.677354	0.155978	0.612677	0.588964	0.269037	0.421253	0.710928	0.450212	0.59647	0.108269	0.696778	0.428532	0.456215	0.442547	0.468396	0.458646
TCGA_TCGA-DM-A1D8	0.135753	0.493033	0.601722	0.538569	0.667888	0.72305	0.165289	0.608354	0.129675	0.563756	0.446477	0.197109	0.240749	0.711216	0.417297	0.560313	0.0412555	0.709087	0.342639	0.434646	0.393616	0.411803	0.436157
TCGA_TCGA-AY-6196	0.625897	0.661861	0.836896	0.680394	0.686397	0.769214	0.443367	0.753699	0.560289	0.720429	0.954206	0.507349	0.63297	0.73848	0.583875	0.683675	0.222145	0.785103	0.784393	0.642629	0.627968	0.416141	0.59055
TCGA_TCGA-A6-6650	0.198385	0.608364	0.497601	0.552781	0.63916	0.700236	0.402736	0.638171	0.231156	0.5543	0.512032	0.226838	0.358328	0.709729	0.436405	0.604167	0.16334	0.667379	0.456645	0.45241	0.402873	0.389329	0.467975
TCGA_TCGA-G4-6625	0.491568	0.664904	0.761053	0.634013	0.686165	0.737608	0.397524	0.725889	0.429707	0.600743	0.781026	0.375518	0.495839	0.737513	0.525201	0.667267	0.174794	0.73876	0.655763	0.521011	0.518072	0.456382	0.449831
TCGA_TCGA-AA-A022	0.350852	0.561093	0.814897	0.672399	0.646378	0.826725	0.277032	0.701089	0.40006	0.601285	0.750064	0.41596	0.457187	0.757466	0.553702	0.682512	0.206812	0.692895	0.502161	0.580661	0.482144	0.55138	0.464727
TCGA_TCGA-F4-6459	0.243956	0.526675	0.563731	0.599986	0.649788	0.76261	0.335224	0.694164	0.255678	0.661842	0.642547	0.334478	0.441542	0.709827	0.5063	0.65113	0.122549	0.714371	0.555887	0.52779	0.47021	0.384612	0.434067
TCGA_TCGA-D5-6529	0.448198	0.653287	0.707663	0.678194	0.674643	0.762682	0.360894	0.746811	0.42697	0.677027	0.797105	0.398666	0.488747	0.71333	0.505432	0.658049	0.269318	0.723692	0.661218	0.521858	0.546885	0.434486	0.43779
TCGA_TCGA-CM-5348	0.166749	0.514573	0.526201	0.681479	0.670811	0.769795	0.315418	0.770951	0.392111	0.726106	0.787911	0.426647	0.587327	0.72919	0.530759	0.689087	0.358766	0.695126	0.690236	0.560775	0.518885	0.4838	0.489368
TCGA_TCGA-A6-2679	0.460793	0.45674	0.742813	0.642849	0.666022	0.796608	0.305457	0.665547	0.308215	0.560227	0.752094	0.391057	0.442766	0.790786	0.516653	0.619909	0.23632	0.694222	0.483021	0.511896	0.500893	0.543245	0.314643
TCGA_TCGA-AA-A00D	0.424958	0.656634	0.77925	0.686399	0.67768	0.746656	0.324676	0.718578	0.403275	0.667297	0.79771	0.387298	0.42214	0.765235	0.525772	0.655598	0.254389	0.727469	0.613774	0.535718	0.530928	0.500326	0.481222
TCGA_TCGA-DM-A28C	0.165711	0.463276	0.463478	0.506507	0.682723	0.693852	0.341919	0.615281	0.159075	0.599046	0.524242	0.276974	0.26997	0.726041	0.383012	0.553543	0.0820382	0.647361	0.319787	0.38993	0.39321	0.449062	0.391685
TCGA_TCGA-CA-5255	0.155095	0.524831	0.55052	0.583807	0.66513	0.755129	0.197314	0.655047	0.188229	0.61088	0.502863	0.252076	0.433061	0.762192	0.439298	0.577025	0.285314	0.68045	0.35644	0.453276	0.432028	0.486904	0.541472
TCGA_TCGA-AA-3519	0.308947	0.606747	0.604097	0.617364	0.645282	0.734177	0.330935	0.681477	0.214061	0.590856	0.647614	0.312874	0.453588	0.728787	0.464563	0.619252	0.3105	0.701027	0.48253	0.449844	0.438939	0.503854	0.401167
TCGA_TCGA-CA-5256	0.25656	0.605769	0.731982	0.582445	0.686019	0.702218	0.318181	0.685202	0.227061	0.545089	0.603612	0.302257	0.333293	0.705215	0.435296	0.601983	0.134973	0.665843	0.484407	0.450594	0.459098	0.434711	0.418116
TCGA_TCGA-AD-5900	0.378623	0.636927	0.752071	0.652463	0.621109	0.751528	0.225674	0.685895	0.396713	0.638085	0.772437	0.406139	0.439391	0.732437	0.549487	0.626987	0.194094	0.672151	0.583051	0.512343	0.490992	0.452449	0.596227
TCGA_TCGA-AZ-6599	0.266802	0.492435	0.594802	0.513452	0.690923	0.759379	0.355582	0.655795	0.158874	0.518967	0.562981	0.24421	0.355861	0.703176	0.390791	0.560588	0.0925524	0.713122	0.276849	0.371869	0.393233	0.471203	0.535778
TCGA_TCGA-G4-6586	0.202786	0.627459	0.76699	0.690732	0.641512	0.777201	0.187041	0.670387	0.244475	0.594916	0.655708	0.32416	0.270102	0.749389	0.475976	0.60273	0.264377	0.692382	0.424259	0.463612	0.469609	0.485709	0.513598
TCGA_TCGA-AA-3518	0.330374	0.637812	0.712314	0.662017	0.659192	0.768164	0.240058	0.703084	0.343185	0.590682	0.757729	0.341706	0.355577	0.729423	0.50173	0.609786	0.285801	0.706041	0.516463	0.497366	0.501841	0.461428	0.537846
TCGA_TCGA-NH-A6GA	0.226119	0.588184	0.568943	0.594915	0.656377	0.748189	0.223254	0.690265	0.224101	0.603817	0.606713	0.281366	0.343962	0.712824	0.464854	0.591441	0.237345	0.672474	0.430295	0.470455	0.4415	0.395619	0.457711
TCGA_TCGA-AA-3688	0.277687	0.558723	0.595935	0.590028	0.668557	0.725896	0.268557	0.689157	0.224448	0.587673	0.60827	0.298013	0.370917	0.716615	0.46019	0.591048	0.256032	0.721055	0.477382	0.440656	0.433966	0.404624	0.379645
TCGA_TCGA-A6-6782	0.332362	0.594178	0.697988	0.618491	0.698437	0.750118	0.422142	0.739027	0.307233	0.645839	0.741884	0.345054	0.503576	0.714663	0.538769	0.662283	0.238391	0.737002	0.621558	0.495639	0.482643	0.391022	0.416636
TCGA_TCGA-F4-6461	0.596338	0.542678	0.610495	0.600941	0.669197	0.733127	0.336986	0.697196	0.439183	0.577121	0.703811	0.318938	0.406639	0.733194	0.470717	0.637132	0.0951104	0.691738	0.477159	0.461072	0.47566	0.450859	0.500934
TCGA_TCGA-AA-A02Y	0.205936	0.555131	0.66589	0.617021	0.695722	0.779013	0.331729	0.65044	0.214265	0.578363	0.651172	0.267991	0.380995	0.773214	0.436171	0.535889	0.269018	0.692571	0.38038	0.424885	0.43257	0.496009	0.4969
TCGA_TCGA-CA-6717	0.500627	0.67286	0.712091	0.635795	0.675545	0.73693	0.407579	0.733944	0.44791	0.672779	0.820823	0.404855	0.55498	0.717256	0.551972	0.663014	0.1743	0.699566	0.681818	0.560456	0.532552	0.412911	0.544675
TCGA_TCGA-AZ-4682	0.219636	0.537617	0.620083	0.572379	0.66492	0.729159	0.409201	0.695014	0.155213	0.612589	0.578184	0.307393	0.385152	0.740371	0.468329	0.58559	0.232198	0.676457	0.424432	0.442318	0.437137	0.441437	0.395042
TCGA_TCGA-AA-3846	0.295038	0.649086	0.636243	0.618915	0.687646	0.69479	0.444116	0.730342	0.325753	0.622385	0.655221	0.323225	0.479321	0.73946	0.490512	0.59804	0.22701	0.715672	0.536254	0.454531	0.463216	0.469102	0.422359
TCGA_TCGA-CM-5861	0.157905	0.561268	0.607201	0.618795	0.679002	0.749641	0.122132	0.635318	0.17572	0.616935	0.61155	0.34083	0.385682	0.721194	0.491929	0.620788	0.219987	0.65539	0.40685	0.453541	0.45128	0.466845	0.602225
TCGA_TCGA-AZ-6603	0.279607	0.548367	0.625182	0.596828	0.663497	0.729576	0.330857	0.697904	0.270121	0.579543	0.688851	0.315233	0.367297	0.708974	0.477882	0.642406	0.183804	0.749374	0.558627	0.45917	0.443289	0.407193	0.397524
TCGA_TCGA-A6-6649	0.354655	0.597205	0.595729	0.633466	0.647199	0.782213	0.312166	0.683041	0.328538	0.65502	0.71207	0.301326	0.532962	0.72239	0.498362	0.649907	0.328851	0.688291	0.544071	0.486878	0.488507	0.417597	0.583774
TCGA_TCGA-CA-5797	0.272925	0.523441	0.59583	0.575642	0.696134	0.737977	0.268357	0.686841	0.237711	0.600576	0.58828	0.307018	0.446183	0.736788	0.477669	0.615825	0.177133	0.722573	0.509267	0.472177	0.452633	0.406709	0.427563
TCGA_TCGA-3L-AA1B	0.357935	0.480489	0.597778	0.565102	0.671059	0.740344	0.33982	0.675184	0.288899	0.585114	0.597202	0.293618	0.394026	0.706257	0.454812	0.64096	0.153434	0.736717	0.492925	0.454749	0.446798	0.45805	0.467861
TCGA_TCGA-CK-5914	0.168268	0.633025	0.668001	0.59909	0.670177	0.69061	0.390817	0.693412	0.245494	0.575761	0.576987	0.26013	0.348576	0.696286	0.501192	0.627491	0.0642233	0.676867	0.477997	0.428578	0.430964	0.35793	0.405534
TCGA_TCGA-D5-6541	0.360964	0.518059	0.671639	0.629957	0.726262	0.750048	0.291418	0.700865	0.380736	0.668049	0.789425	0.402278	0.387013	0.73586	0.52393	0.664255	0.216544	0.732542	0.634899	0.532527	0.515083	0.45785	0.371796
TCGA_TCGA-AA-3966	0.297565	0.697676	0.771862	0.72037	0.654419	0.832063	0.409221	0.75204	0.393421	0.709709	0.900139	0.496673	0.589089	0.724106	0.566709	0.669829	0.414862	0.76543	0.686108	0.57076	0.546796	0.507029	0.554488
TCGA_TCGA-CM-6675	0.126118	0.58174	0.568308	0.607176	0.674209	0.773448	0.192182	0.669123	0.218559	0.628304	0.598674	0.288033	0.430852	0.689826	0.510393	0.632317	0.155559	0.666314	0.439913	0.461576	0.433144	0.44299	0.554975
TCGA_TCGA-CM-4750	0.308724	0.549203	0.641051	0.58261	0.655259	0.758415	0.279281	0.714346	0.21592	0.567961	0.594437	0.262296	0.351026	0.725537	0.486966	0.616858	0.104892	0.708458	0.472397	0.438643	0.439075	0.431296	0.322738
TCGA_TCGA-AA-A00Z	0.260551	0.567612	0.591123	0.592621	0.66393	0.730923	0.213324	0.690499	0.190114	0.5862	0.569598	0.279768	0.321683	0.708675	0.455039	0.622003	0.168189	0.7216	0.462445	0.43397	0.398056	0.489686	0.401368
TCGA_TCGA-AY-6386	0.285248	0.613775	0.62561	0.658542	0.664803	0.775826	0.246556	0.706423	0.278903	0.61205	0.665477	0.310309	0.383541	0.729857	0.47076	0.600069	0.27177	0.703857	0.524232	0.473861	0.463803	0.508203	0.469168
TCGA_TCGA-G4-6321	0.46157	0.526208	0.705134	0.629072	0.644225	0.750063	0.338078	0.666685	0.368468	0.563246	0.643817	0.324455	0.380218	0.765428	0.440012	0.611912	0.335874	0.712029	0.473334	0.495091	0.475812	0.518282	0.472746
TCGA_TCGA-G4-6320	0.335697	0.547063	0.609704	0.577813	0.656134	0.752978	0.276331	0.641991	0.221277	0.560379	0.596266	0.264296	0.317891	0.724268	0.40681	0.604404	0.0388753	0.667375	0.335419	0.471236	0.404237	0.430879	0.475346
TCGA_TCGA-5M-AATA	0.19576	0.59854	0.652268	0.595856	0.663085	0.767085	0.364553	0.653982	0.233472	0.596358	0.622313	0.261449	0.394665	0.698027	0.450024	0.618891	0.134798	0.716738	0.506903	0.473995	0.452029	0.393818	0.500322
TCGA_TCGA-AA-A00K	0.292219	0.563104	0.610572	0.610424	0.637648	0.778848	0.250279	0.693757	0.214862	0.616535	0.61869	0.293818	0.419822	0.733374	0.484953	0.613743	0.225422	0.720501	0.484502	0.457403	0.451549	0.490798	0.415103
TCGA_TCGA-AA-A01I	0.197601	0.572741	0.609337	0.573922	0.704743	0.73181	0.26062	0.675684	0.20283	0.605167	0.518717	0.25381	0.359522	0.699896	0.438156	0.593493	0.213779	0.705114	0.442888	0.440297	0.436138	0.490902	0.471583
TCGA_TCGA-A6-5660	0.155479	0.529209	0.550311	0.582664	0.681325	0.675193	0.361775	0.702109	0.263473	0.624164	0.630425	0.334641	0.41303	0.715509	0.504027	0.622699	0.130305	0.7015	0.504679	0.464073	0.450157	0.400658	0.411438
TCGA_TCGA-CK-6747	0.269877	0.595656	0.633165	0.60954	0.639124	0.724788	0.259621	0.675754	0.226413	0.586259	0.617836	0.290806	0.358252	0.731014	0.451862	0.64004	0.188286	0.674738	0.471891	0.485714	0.450886	0.471264	0.468041
TCGA_TCGA-4N-A93T	0.303629	0.4291	0.537065	0.530161	0.687804	0.768576	0.235785	0.645851	0.195798	0.618163	0.510158	0.228437	0.24964	0.72187	0.42676	0.551401	0.0736575	0.654333	0.302632	0.438661	0.428116	0.390537	0.297276
TCGA_TCGA-AA-3952	0.222159	0.501079	0.568752	0.613555	0.663171	0.751454	0.276445	0.702098	0.179818	0.630754	0.711551	0.350703	0.389313	0.697362	0.539575	0.601506	0.249828	0.686607	0.493693	0.459152	0.455035	0.44551	0.426016
TCGA_TCGA-NH-A6GB	0.254088	0.616014	0.648465	0.626734	0.653177	0.751699	0.374078	0.699089	0.256122	0.589934	0.683782	0.315039	0.363157	0.704086	0.491798	0.598764	0.331869	0.725656	0.468001	0.468636	0.462077	0.50533	0.470928
TCGA_TCGA-D5-6931	0.391632	0.632454	0.663877	0.661864	0.646559	0.768968	0.228061	0.748939	0.360912	0.648814	0.700093	0.324263	0.482905	0.71139	0.531852	0.642182	0.229886	0.703134	0.593592	0.491152	0.494315	0.475353	0.49907
TCGA_TCGA-AA-3973	0.206219	0.409205	0.554146	0.564972	0.681978	0.718624	0.208049	0.679931	0.168895	0.60134	0.566642	0.305752	0.356924	0.703667	0.489681	0.60264	0.0576824	0.715964	0.466675	0.446676	0.4254	0.345363	0.317911
TCGA_TCGA-AA-3841	0.391864	0.500702	0.645871	0.638897	0.680676	0.833192	0.285633	0.71655	0.3	0.621384	0.717455	0.377087	0.432412	0.812811	0.516338	0.623319	0.291581	0.692947	0.554854	0.516113	0.490831	0.477173	0.379748
TCGA_TCGA-A6-6654	0.378945	0.664039	0.722584	0.680486	0.708593	0.736985	0.485026	0.792803	0.460577	0.67871	0.903557	0.479899	0.635902	0.723329	0.566668	0.708509	0.202237	0.745956	0.759709	0.562079	0.578479	0.419208	0.48992
TCGA_TCGA-A6-2674	0.304653	0.712821	0.583167	0.749118	0.652158	0.720983	0.352453	0.757493	0.386984	0.739731	0.81498	0.452238	0.58732	0.677492	0.534962	0.656518	0.593223	0.79054	0.717236	0.616043	0.548379	0.440717	0.533263
TCGA_TCGA-AA-A02H	0.203018	0.493316	0.574753	0.56479	0.65773	0.753554	0.269214	0.703392	0.181676	0.57817	0.570567	0.264487	0.365025	0.713303	0.449055	0.62813	0.115133	0.720423	0.451682	0.440985	0.412102	0.417143	0.341632
TCGA_TCGA-AA-3510	0.378403	0.608677	0.665645	0.619859	0.666275	0.753887	0.312547	0.737017	0.316378	0.644576	0.757181	0.364784	0.515955	0.748664	0.506005	0.596903	0.250772	0.681487	0.564415	0.506025	0.479081	0.470186	0.402872
TCGA_TCGA-AA-3562	0.342444	0.533621	0.613389	0.585399	0.682114	0.74542	0.309899	0.724671	0.274502	0.605637	0.65123	0.330081	0.438185	0.733001	0.503416	0.608608	0.215022	0.735186	0.514988	0.471556	0.458793	0.460634	0.356951
TCGA_TCGA-DM-A280	0.126673	0.53426	0.507844	0.666265	0.643343	0.748856	0.249315	0.719439	0.13841	0.634877	0.59718	0.290368	0.358411	0.776243	0.472704	0.61972	0.341054	0.683247	0.459012	0.483845	0.460938	0.424378	0.494437
TCGA_TCGA-AA-A024	0.16333	0.399859	0.591404	0.574904	0.667688	0.74875	0.348471	0.69379	0.168639	0.593332	0.60944	0.268678	0.333954	0.739719	0.424387	0.580093	0.263121	0.695914	0.40846	0.471866	0.419426	0.539377	0.413779
TCGA_TCGA-AA-3522	0.388047	0.583728	0.631884	0.608766	0.690775	0.733719	0.308743	0.691605	0.317448	0.581839	0.640929	0.317971	0.416917	0.736214	0.44349	0.589491	0.224517	0.683643	0.47576	0.46338	0.474535	0.521654	0.468938
TCGA_TCGA-CM-6168	0.357798	0.661311	0.626751	0.655238	0.670269	0.722147	0.402794	0.765664	0.396108	0.673461	0.780919	0.391307	0.550912	0.706119	0.552832	0.668867	0.252111	0.726121	0.678843	0.531731	0.531972	0.483203	0.525139
TCGA_TCGA-AA-3526	0.277349	0.665802	0.706045	0.633404	0.668539	0.716669	0.359559	0.743353	0.308564	0.606325	0.688676	0.344101	0.398193	0.69793	0.487496	0.615501	0.188439	0.690567	0.550217	0.486246	0.479741	0.424738	0.49159
TCGA_TCGA-G4-6314	0.25266	0.555769	0.586374	0.595575	0.648764	0.71827	0.450844	0.698263	0.252545	0.587538	0.651421	0.330965	0.461448	0.690417	0.530614	0.65094	0.0391296	0.716307	0.554963	0.4717	0.479889	0.377893	0.445953
TCGA_TCGA-G4-6315	0.286782	0.508648	0.559326	0.543821	0.651145	0.724695	0.237881	0.625816	0.17213	0.532183	0.514879	0.237971	0.321022	0.725112	0.396277	0.580851	0.217708	0.686104	0.406345	0.425177	0.398121	0.429994	0.441111
TCGA_TCGA-F4-6854	0.278518	0.545851	0.621741	0.593354	0.668832	0.760008	0.275929	0.709563	0.232802	0.59394	0.595274	0.269228	0.366213	0.735139	0.485407	0.645008	0.198115	0.725331	0.526369	0.471263	0.459336	0.395564	0.438534
TCGA_TCGA-AA-A02F	0.0823241	0.552899	0.456214	0.533681	0.633312	0.753118	0.30335	0.642114	0.0896942	0.621292	0.516514	0.24875	0.335189	0.707252	0.475003	0.572249	0.0443712	0.707424	0.358235	0.453641	0.40193	0.39402	0.44147
TCGA_TCGA-AZ-6605	0.410782	0.598269	0.694017	0.638509	0.680546	0.743795	0.338114	0.74175	0.391184	0.627171	0.763575	0.37422	0.457567	0.714522	0.521009	0.677718	0.238326	0.74978	0.633878	0.502772	0.531362	0.447069	0.453303
TCGA_TCGA-D5-6924	0.39627	0.657438	0.659469	0.636947	0.668592	0.735258	0.404723	0.736415	0.391721	0.611816	0.738715	0.355731	0.543105	0.723917	0.510507	0.655505	0.24994	0.759711	0.667985	0.511744	0.4948	0.394796	0.446776
TCGA_TCGA-DM-A28M	0.0265895	0.541894	0.546566	0.528333	0.700986	0.75159	0.245781	0.666242	0.100921	0.565381	0.532599	0.223681	0.367241	0.726082	0.418522	0.523374	0.153538	0.68724	0.337486	0.41448	0.412853	0.481549	0.469047
TCGA_TCGA-DM-A1D4	0.136171	0.587216	0.632898	0.568098	0.652912	0.761327	0.247772	0.632861	0.148627	0.530675	0.531193	0.244344	0.268494	0.71406	0.429257	0.565299	0.127228	0.657972	0.335023	0.414894	0.420783	0.460748	0.479721
TCGA_TCGA-DM-A1D9	0.0986036	0.532657	0.519007	0.551936	0.679583	0.74839	0.319385	0.650418	0.158698	0.608084	0.535227	0.245074	0.32944	0.704487	0.452225	0.585541	0	0.691802	0.412078	0.431934	0.393873	0.466826	0.458264
TCGA_TCGA-D5-6928	0.652321	0.792211	0.892254	0.710665	0.668395	0.774683	0.390298	0.746365	0.616725	0.702742	0.946621	0.4891	0.562425	0.731278	0.585963	0.727992	0.410531	0.76037	0.732374	0.611471	0.601661	0.493219	0.611091
TCGA_TCGA-AZ-6606	0.189888	0.55718	0.540136	0.605953	0.684309	0.727461	0.319064	0.681383	0.193867	0.628986	0.566347	0.285944	0.337965	0.701606	0.444749	0.60503	0.145238	0.643392	0.391933	0.430144	0.438613	0.489058	0.516385
TCGA_TCGA-AA-A02W	0.214425	0.510603	0.59011	0.548432	0.655196	0.725938	0.242699	0.657264	0.19487	0.568889	0.493972	0.253347	0.397629	0.688073	0.460974	0.602725	0.0328923	0.738196	0.414507	0.438769	0.416674	0.416021	0.413073
TCGA_TCGA-AA-3542	0.222624	0.408746	0.563814	0.577486	0.648704	0.770355	0.198017	0.67529	0.178242	0.603555	0.608909	0.346239	0.404565	0.755648	0.514634	0.559912	0.190451	0.684882	0.449716	0.483664	0.416696	0.445573	0.283071
TCGA_TCGA-CK-6746	0.184814	0.671905	0.749056	0.606569	0.676765	0.736309	0.159315	0.669262	0.398864	0.581158	0.700185	0.378436	0.407454	0.721884	0.505449	0.646452	0.109778	0.703483	0.597082	0.520076	0.476032	0.465256	0.562926
TCGA_TCGA-F4-6569	0.351052	0.570214	0.670227	0.652779	0.656382	0.745295	0.348807	0.769563	0.355219	0.645514	0.775013	0.409327	0.553157	0.729168	0.539867	0.678808	0.187133	0.715018	0.676485	0.540063	0.529716	0.433488	0.462539
TCGA_TCGA-AA-3529	0.236977	0.507434	0.539359	0.588445	0.650837	0.769375	0.255694	0.731352	0.220167	0.648767	0.604471	0.302508	0.515639	0.714935	0.444357	0.567251	0.283741	0.722205	0.530444	0.496338	0.44307	0.425751	0.43963
TCGA_TCGA-AA-3524	0.249041	0.649621	0.662007	0.628432	0.651381	0.719873	0.213015	0.735312	0.23916	0.602235	0.605858	0.313993	0.388263	0.753394	0.470367	0.588644	0.266513	0.657077	0.499207	0.479747	0.471122	0.4826	0.414946
TCGA_TCGA-AA-A02O	0.257903	0.476054	0.624448	0.596765	0.659555	0.813742	0.23906	0.673928	0.154514	0.595358	0.631975	0.292476	0.340544	0.754386	0.441818	0.586236	0.217516	0.691868	0.423524	0.450918	0.421789	0.504093	0.385222
TCGA_TCGA-CM-4752	0.335194	0.565537	0.712304	0.623259	0.684974	0.751575	0.314371	0.716804	0.304704	0.585432	0.702126	0.360955	0.383848	0.720411	0.480356	0.636806	0.215338	0.740445	0.516435	0.471845	0.479181	0.500143	0.368523
TCGA_TCGA-AA-3692	0.282864	0.626678	0.642619	0.63459	0.705393	0.736456	0.43734	0.716169	0.269551	0.638479	0.738173	0.371306	0.489587	0.704803	0.502918	0.601291	0.222757	0.730553	0.569515	0.501608	0.472413	0.475944	0.457615
TCGA_TCGA-AA-3520	0.322703	0.579591	0.58271	0.615985	0.686295	0.722164	0.322884	0.741114	0.301923	0.64413	0.696076	0.352041	0.434277	0.721836	0.494647	0.637859	0.238197	0.720341	0.586991	0.504296	0.4691	0.486237	0.443157
TCGA_TCGA-AY-5543	0.306117	0.652257	0.673425	0.616756	0.680103	0.763767	0.381692	0.672174	0.300035	0.596156	0.63225	0.289314	0.403043	0.70341	0.47941	0.611812	0.230894	0.689476	0.464492	0.450071	0.476167	0.466217	0.486908
TCGA_TCGA-AA-3534	0.251469	0.576705	0.55493	0.590046	0.627959	0.684044	0.276943	0.72187	0.22239	0.587267	0.592542	0.310289	0.410058	0.687691	0.450708	0.59371	0.102107	0.683496	0.51379	0.480938	0.434322	0.447834	0.502548
TCGA_TCGA-AA-3971	0.427643	0.559776	0.689315	0.629005	0.682478	0.723648	0.309148	0.728421	0.355374	0.61447	0.715302	0.349244	0.445098	0.761931	0.477896	0.62646	0.275317	0.72093	0.540026	0.487098	0.491283	0.476524	0.38818
TCGA_TCGA-CA-6719	0.304395	0.549553	0.62337	0.61083	0.697923	0.748328	0.342284	0.717316	0.327154	0.614927	0.700963	0.334903	0.406332	0.726729	0.536764	0.642647	0.0866399	0.694257	0.59422	0.52075	0.5014	0.39277	0.398313
TCGA_TCGA-AA-3818	0.266781	0.540628	0.629647	0.598249	0.688456	0.775696	0.318851	0.723973	0.24958	0.573179	0.59732	0.295313	0.357729	0.739681	0.450492	0.603806	0.210599	0.694693	0.480468	0.452273	0.447446	0.446025	0.424863
TCGA_TCGA-AD-6895	0.247476	0.646643	0.744668	0.654728	0.656002	0.786852	0.315871	0.681384	0.299546	0.621694	0.691852	0.349938	0.469076	0.714335	0.531042	0.674289	0.267764	0.707612	0.499616	0.505223	0.508518	0.462157	0.55953
TCGA_TCGA-QG-A5YV	0.244499	0.597777	0.577575	0.57803	0.667809	0.721758	0.257353	0.675983	0.2052	0.543962	0.606376	0.27501	0.318126	0.712255	0.433023	0.605304	0.126129	0.650343	0.422431	0.439932	0.422771	0.413138	0.430859
TCGA_TCGA-G4-6310	0.118705	0.383508	0.434397	0.49009	0.653753	0.667896	0.416968	0.663968	0.130805	0.566588	0.406031	0.21494	0.340943	0.693269	0.450891	0.661211	0.0410834	0.702239	0.330528	0.40251	0.397153	0.317793	0.436034
TCGA_TCGA-G4-6307	0.27755	0.462836	0.545662	0.563435	0.671159	0.752595	0.183845	0.623544	0.182452	0.551106	0.440566	0.227221	0.320185	0.741874	0.440319	0.562366	0.109001	0.702264	0.343724	0.417409	0.396966	0.41217	0.365293
TCGA_TCGA-CM-5341	0.257123	0.627573	0.753785	0.668008	0.715163	0.698553	0.364234	0.789696	0.362078	0.660357	0.805322	0.451095	0.490613	0.718847	0.519753	0.619566	0.21138	0.681187	0.667721	0.554105	0.534641	0.486561	0.47592
TCGA_TCGA-G4-6627	0.459182	0.679548	0.734096	0.637371	0.678568	0.735645	0.516327	0.748271	0.377069	0.622019	0.720811	0.353396	0.569394	0.710695	0.522567	0.677404	0.3182	0.739162	0.566852	0.501844	0.54125	0.454825	0.49762
TCGA_TCGA-AA-3538	0.292624	0.520218	0.53436	0.610623	0.646287	0.737002	0.27728	0.734046	0.259749	0.623497	0.607969	0.32243	0.385234	0.757812	0.471886	0.61208	0.33318	0.737812	0.535309	0.482091	0.444462	0.436951	0.379135
TCGA_TCGA-AA-3544	0.434854	0.598007	0.795789	0.648221	0.714053	0.738945	0.373973	0.764394	0.343848	0.658961	0.798585	0.45162	0.528232	0.730952	0.577825	0.632764	0.27196	0.695151	0.620104	0.568101	0.539989	0.504326	0.454624
TCGA_TCGA-AA-3496	0.363837	0.569208	0.678502	0.630813	0.650164	0.723709	0.330435	0.693175	0.347201	0.673593	0.795549	0.408419	0.438238	0.698958	0.491708	0.678008	0.221668	0.743983	0.61045	0.500837	0.488276	0.405899	0.409524
TCGA_TCGA-AM-5821	0.354407	0.752687	0.764092	0.662741	0.67052	0.756995	0.226356	0.74265	0.393078	0.706797	0.748212	0.413407	0.450998	0.729396	0.573224	0.630267	0.323305	0.687437	0.604516	0.50393	0.533805	0.453802	0.583576
TCGA_TCGA-D5-6535	0.302387	0.650353	0.636638	0.640984	0.686741	0.753242	0.324351	0.702046	0.322612	0.594867	0.686903	0.323037	0.43995	0.697763	0.493499	0.603217	0.249332	0.694549	0.522471	0.502889	0.489824	0.458807	0.473427
TCGA_TCGA-D5-6532	0.22652	0.493702	0.552298	0.536855	0.665157	0.721302	0.24257	0.650954	0.162555	0.571419	0.506815	0.238331	0.299101	0.742741	0.429845	0.58721	0.184845	0.693768	0.391303	0.414967	0.403265	0.402361	0.414096
TCGA_TCGA-AA-3930	0.30855	0.683691	0.65519	0.647404	0.68715	0.727134	0.273947	0.734131	0.332135	0.648231	0.735741	0.36765	0.553892	0.705098	0.516076	0.602001	0.404752	0.700393	0.560083	0.507563	0.489741	0.472733	0.4893
TCGA_TCGA-AY-A54L	0.172651	0.54124	0.551661	0.515827	0.641543	0.680676	0.370782	0.624249	0.109006	0.55649	0.480915	0.196535	0.406975	0.772005	0.407024	0.5497	0.175201	0.698014	0.346655	0.404746	0.393801	0.455907	0.476646
TCGA_TCGA-AZ-4308	0.253192	0.408185	0.619212	0.61824	0.66462	0.809915	0.27958	0.716711	0.176397	0.589457	0.694073	0.37187	0.371026	0.737535	0.527	0.642058	0.194577	0.702436	0.507117	0.502636	0.45985	0.536383	0.325796
TCGA_TCGA-5M-AATE	0.217961	0.556417	0.531626	0.546199	0.687646	0.731107	0.371497	0.618634	0.182467	0.589275	0.543459	0.235226	0.34708	0.712548	0.451107	0.604202	0.0713183	0.699799	0.444947	0.422548	0.412736	0.391175	0.395829
TCGA_TCGA-F4-6704	0.340243	0.538363	0.626707	0.596965	0.6825	0.760347	0.282377	0.681266	0.28254	0.652893	0.768404	0.378433	0.421676	0.706484	0.529306	0.667574	0.188324	0.701216	0.596555	0.488771	0.46171	0.400763	0.477414
TCGA_TCGA-CM-6172	0.261253	0.527134	0.541689	0.571984	0.673327	0.698743	0.27886	0.675282	0.242571	0.617966	0.614274	0.314299	0.393706	0.707969	0.460069	0.624852	0.172912	0.72165	0.478545	0.420562	0.439239	0.493662	0.463262
TCGA_TCGA-A6-6781	0.299393	0.654931	0.678026	0.719479	0.659209	0.745343	0.401486	0.745124	0.429946	0.720042	0.855846	0.470152	0.593397	0.689366	0.545253	0.70212	0.487319	0.751141	0.777967	0.561344	0.546816	0.458114	0.637023
TCGA_TCGA-RU-A8FL	0.0924582	0.517857	0.522623	0.520956	0.652274	0.716571	0.271574	0.635951	0.0897627	0.608366	0.418393	0.206213	0.277634	0.682485	0.40637	0.52711	0.140402	0.699921	0.323708	0.437579	0.378882	0.451892	0.377749
TCGA_TCGA-AA-3821	0.149265	0.605959	0.634316	0.613035	0.678276	0.765441	0.25131	0.722871	0.302217	0.619257	0.713186	0.315474	0.397148	0.683051	0.519505	0.603517	0.247495	0.725468	0.572817	0.496885	0.448699	0.419106	0.522324
TCGA_TCGA-F4-6808	0.118973	0.476303	0.521765	0.569076	0.664643	0.805313	0.254641	0.628505	0.100583	0.581088	0.503339	0.215858	0.300113	0.772788	0.449891	0.580453	0.244273	0.737633	0.393224	0.422279	0.392329	0.433838	0.359962
TCGA_TCGA-AA-3994	0.213943	0.519194	0.592472	0.633653	0.704789	0.759897	0.314965	0.732151	0.278379	0.622797	0.70164	0.380044	0.457281	0.732815	0.475389	0.576519	0.217164	0.70843	0.50838	0.489694	0.487772	0.430373	0.518224
TCGA_TCGA-AZ-6607	0.2727	0.572926	0.696116	0.681553	0.652664	0.775463	0.372168	0.738662	0.354695	0.696867	0.771387	0.389774	0.592982	0.721048	0.575671	0.696796	0.229296	0.733039	0.688608	0.555804	0.54797	0.470099	0.565119
TCGA_TCGA-DM-A1D7	0.219419	0.539858	0.603711	0.59244	0.659296	0.761502	0.320213	0.644696	0.16945	0.604101	0.558053	0.276601	0.355013	0.754572	0.446328	0.577991	0.123234	0.680248	0.40845	0.445453	0.412477	0.461768	0.466481
TCGA_TCGA-AD-A5EJ	0.233105	0.607305	0.644161	0.625774	0.611326	0.792892	0.211187	0.678421	0.237178	0.61031	0.6652	0.344223	0.373028	0.714057	0.478057	0.632054	0.291416	0.710891	0.451183	0.468681	0.460952	0.412068	0.542824
TCGA_TCGA-D5-6932	0.203069	0.527209	0.631545	0.611398	0.684392	0.740481	0.313886	0.718345	0.230191	0.603447	0.671976	0.324067	0.385661	0.713158	0.514677	0.654266	0.151877	0.694545	0.547748	0.479236	0.466582	0.398314	0.414598
TCGA_TCGA-5M-AAT5	0.199309	0.574551	0.54056	0.572369	0.651499	0.688403	0.381922	0.633929	0.15215	0.582013	0.539083	0.242267	0.388313	0.696139	0.436243	0.575783	0.151853	0.679958	0.386775	0.411802	0.40846	0.434946	0.437675
TCGA_TCGA-AD-6901	0.249116	0.472325	0.660106	0.635381	0.693604	0.748485	0.347382	0.753315	0.294543	0.63915	0.749727	0.386227	0.520459	0.7129	0.524328	0.672589	0.0790102	0.737165	0.608394	0.522338	0.500572	0.429842	0.372024
TCGA_TCGA-AA-3848	0.265248	0.451055	0.583981	0.588262	0.679904	0.811911	0.234806	0.648186	0.173333	0.587455	0.635705	0.327175	0.354268	0.744814	0.523111	0.599809	0.161683	0.681534	0.486722	0.479494	0.436506	0.409959	0.311613
TCGA_TCGA-AA-3543	0.361818	0.646709	0.771973	0.687962	0.664392	0.776233	0.281573	0.712994	0.388358	0.671693	0.790541	0.418429	0.41739	0.73413	0.536233	0.634506	0.337705	0.679624	0.551262	0.581541	0.526946	0.448936	0.486387
TCGA_TCGA-AZ-5407	0.338074	0.599969	0.680049	0.621588	0.666316	0.733975	0.402179	0.685353	0.270884	0.595935	0.651934	0.312563	0.447507	0.725014	0.429263	0.561198	0.172242	0.679133	0.46287	0.437285	0.464218	0.46234	0.533674
TCGA_TCGA-A6-5667	0.184749	0.558022	0.544392	0.589463	0.655789	0.735273	0.236389	0.688393	0.245748	0.574679	0.577727	0.290797	0.416194	0.71385	0.497168	0.639998	0.152971	0.696148	0.498854	0.457923	0.448608	0.36917	0.386737
TCGA_TCGA-AA-A00W	0.237662	0.558787	0.600078	0.583963	0.690884	0.731054	0.333458	0.671312	0.18059	0.588533	0.564351	0.260428	0.304888	0.749265	0.418725	0.557781	0.238466	0.66984	0.415724	0.41475	0.415435	0.505321	0.423645
TCGA_TCGA-AA-3664	0.195408	0.649037	0.60805	0.637572	0.670574	0.749916	0.346204	0.694565	0.235348	0.612728	0.649811	0.294654	0.372655	0.684716	0.462274	0.592426	0.243109	0.691088	0.473198	0.458753	0.44005	0.419022	0.539438
TCGA_TCGA-AD-6964	0.401077	0.639091	0.822101	0.677952	0.720368	0.731714	0.276232	0.717756	0.429573	0.67033	0.861673	0.469528	0.473255	0.725926	0.518001	0.696817	0.156719	0.751078	0.660917	0.543142	0.544628	0.464192	0.50426
TCGA_TCGA-DM-A285	0.106368	0.49749	0.465777	0.574515	0.648348	0.730102	0.320676	0.682186	0.124934	0.620451	0.521237	0.27244	0.372199	0.676107	0.477115	0.613575	0.058259	0.704304	0.418684	0.442073	0.408577	0.424097	0.413428
TCGA_TCGA-A6-5664	0.354699	0.668053	0.678977	0.66576	0.662329	0.730056	0.451978	0.745538	0.349397	0.647552	0.791446	0.398794	0.619978	0.717147	0.532829	0.659918	0.235968	0.754578	0.659065	0.529978	0.516408	0.488285	0.55753
TCGA_TCGA-A6-A5ZU	0.353075	0.468537	0.610907	0.618043	0.659444	0.758308	0.401622	0.684855	0.350643	0.635561	0.729325	0.379919	0.371191	0.743153	0.527578	0.668032	0.186364	0.748102	0.573003	0.499937	0.49966	0.429493	0.353297
TCGA_TCGA-F4-6806	0.353706	0.521648	0.612	0.608848	0.691463	0.72564	0.349872	0.67305	0.272964	0.603786	0.626537	0.311598	0.390932	0.714046	0.47154	0.634008	0.190864	0.726533	0.435114	0.445068	0.460166	0.511768	0.434891
TCGA_TCGA-F4-6703	0.417778	0.66504	0.780554	0.715128	0.765401	0.740706	0.313192	0.795811	0.47281	0.760237	0.949132	0.54484	0.571543	0.724267	0.613433	0.708867	0.355745	0.759737	0.80064	0.633052	0.614788	0.426708	0.574462
TCGA_TCGA-AA-3972	0.146842	0.52055	0.479799	0.613256	0.719321	0.73733	0.273737	0.718627	0.175953	0.620853	0.593945	0.291577	0.400795	0.718548	0.482007	0.606122	0.213445	0.698899	0.492473	0.432049	0.443272	0.420968	0.4361
TCGA_TCGA-AA-3869	0.220001	0.6151	0.658917	0.637019	0.697674	0.719988	0.320412	0.749765	0.304809	0.663319	0.735778	0.36927	0.468874	0.769727	0.485588	0.614269	0.419745	0.699584	0.582869	0.546672	0.494347	0.471765	0.476132
TCGA_TCGA-CM-6678	0.167243	0.461338	0.528322	0.552094	0.67936	0.77218	0.276029	0.674966	0.149306	0.603152	0.559555	0.277891	0.303494	0.722125	0.438935	0.591476	0.195575	0.702382	0.398579	0.438673	0.420924	0.460594	0.477274
TCGA_TCGA-AA-A00F	0.273087	0.514962	0.560982	0.597192	0.648136	0.770136	0.231631	0.706286	0.183322	0.571493	0.620189	0.283677	0.374973	0.728174	0.518261	0.637867	0.222361	0.708534	0.461575	0.464687	0.457578	0.46661	0.387635
TCGA_TCGA-G4-6628	0.370993	0.724505	0.8493	0.667297	0.669977	0.702033	0.392308	0.75796	0.447986	0.677364	0.834954	0.42125	0.476327	0.708714	0.566969	0.636024	0.160433	0.668808	0.635338	0.549801	0.547256	0.410151	0.553099
TCGA_TCGA-G4-6303	0.252837	0.569041	0.566867	0.58688	0.663262	0.705009	0.316965	0.698417	0.245032	0.577482	0.632102	0.31506	0.408065	0.700672	0.497604	0.628641	0.192429	0.697842	0.514602	0.481919	0.466667	0.403079	0.40478
TCGA_TCGA-AA-3947	0.237143	0.742836	0.658721	0.652356	0.683552	0.652842	0.411762	0.733754	0.354265	0.638166	0.729326	0.394286	0.51757	0.648817	0.533337	0.592794	0.364288	0.712996	0.6104	0.521678	0.505522	0.489945	0.648622
TCGA_TCGA-AA-3986	0.484545	0.651372	0.729985	0.662346	0.693621	0.734274	0.371532	0.71928	0.405733	0.643978	0.783245	0.371793	0.44362	0.742579	0.444274	0.629371	0.345562	0.732434	0.591458	0.513335	0.51077	0.487549	0.436912
TCGA_TCGA-DM-A28F	0.272704	0.543538	0.609914	0.552778	0.671281	0.745863	0.284335	0.665873	0.200805	0.56398	0.519155	0.243697	0.265643	0.699995	0.452438	0.592338	0.183833	0.693191	0.343797	0.420346	0.416114	0.419665	0.333102
TCGA_TCGA-A6-A566	0.259234	0.647023	0.672557	0.670613	0.712579	0.792632	0.334148	0.772439	0.372209	0.707069	0.881998	0.455331	0.521465	0.700169	0.590021	0.698204	0.283809	0.721703	0.777082	0.554001	0.563833	0.463226	0.528324
TCGA_TCGA-AA-3673	0.316103	0.541347	0.601998	0.593293	0.682193	0.712672	0.292618	0.703608	0.249874	0.596924	0.598224	0.311853	0.394996	0.719914	0.454492	0.612124	0.168015	0.705423	0.505225	0.469395	0.44741	0.491319	0.417495
TCGA_TCGA-F4-6807	0.40753	0.665901	0.744499	0.636321	0.665399	0.71744	0.451249	0.719525	0.392113	0.658078	0.77269	0.380442	0.550506	0.71018	0.527799	0.690194	0.14417	0.749339	0.632102	0.51609	0.530329	0.44115	0.50033
TCGA_TCGA-AA-3968	0.334356	0.628505	0.615317	0.606745	0.653024	0.731699	0.298371	0.715349	0.307423	0.609801	0.655026	0.347597	0.434535	0.714549	0.491349	0.634337	0.209698	0.701898	0.553625	0.490423	0.46884	0.39495	0.424573
TCGA_TCGA-DM-A28A	0.157973	0.559164	0.547267	0.58704	0.677159	0.737923	0.299213	0.698081	0.194416	0.55573	0.580939	0.27508	0.353557	0.703681	0.48919	0.605349	0.0900681	0.69661	0.451882	0.435543	0.419814	0.376021	0.394237
TCGA_TCGA-4T-AA8H	0.214622	0.502146	0.496518	0.521189	0.63691	0.729244	0.299188	0.669321	0.171621	0.578678	0.469681	0.239488	0.293543	0.723091	0.398498	0.550693	0.113584	0.719962	0.342199	0.403688	0.419338	0.40542	0.436538
TCGA_TCGA-AA-3855	0.360892	0.591687	0.654228	0.651049	0.675959	0.733949	0.34559	0.705932	0.30867	0.606972	0.684476	0.329077	0.446159	0.753535	0.444469	0.608824	0.36645	0.667756	0.518407	0.499571	0.454625	0.445413	0.450382
TCGA_TCGA-G4-6298	0.131231	0.45281	0.455232	0.545047	0.666036	0.756472	0.300084	0.669575	0.124226	0.59788	0.515705	0.263252	0.360419	0.71842	0.485943	0.602551	0.0547927	0.685378	0.445467	0.424767	0.424854	0.422516	0.406838
TCGA_TCGA-AA-3506	0.356822	0.530991	0.657052	0.638664	0.653322	0.79484	0.304487	0.748306	0.280205	0.617335	0.727589	0.378466	0.440497	0.755544	0.489069	0.650454	0.322648	0.718016	0.555748	0.504021	0.479257	0.517679	0.428013
TCGA_TCGA-CM-6163	0.371269	0.631329	0.66795	0.609223	0.683593	0.694998	0.298689	0.696795	0.340455	0.653698	0.713881	0.349694	0.402518	0.718343	0.467854	0.643846	0.274426	0.690239	0.547604	0.474467	0.477308	0.432162	0.410516
TCGA_TCGA-CK-5916	0.361706	0.695573	0.771991	0.642765	0.65835	0.725415	0.274371	0.694388	0.412615	0.637562	0.787617	0.376364	0.420629	0.72039	0.526114	0.678167	0.169157	0.693405	0.629163	0.52724	0.536978	0.421723	0.561523
TCGA_TCGA-CK-6748	0.166777	0.46531	0.570318	0.626642	0.654002	0.741544	0.410275	0.725269	0.276351	0.630638	0.72764	0.399657	0.479336	0.708199	0.521799	0.682373	0.168724	0.720997	0.632721	0.464543	0.46577	0.445388	0.424904
TCGA_TCGA-AA-A004	0.434519	0.473657	0.680645	0.639389	0.660086	0.841991	0.324631	0.688525	0.196472	0.58752	0.721845	0.360493	0.376817	0.742485	0.528471	0.627977	0.279296	0.666079	0.466398	0.542255	0.492935	0.589259	0.374724
TCGA_TCGA-AA-A03F	0.385536	0.400251	0.574714	0.630595	0.643253	0.813695	0.257901	0.678884	0.230574	0.581084	0.65655	0.285293	0.329051	0.752052	0.457737	0.609397	0.316071	0.687636	0.440329	0.499643	0.442417	0.537643	0.367307
TCGA_TCGA-A6-2686	0.391269	0.689038	0.846365	0.663931	0.667528	0.797757	0.362534	0.74029	0.418157	0.673014	0.860946	0.453352	0.548467	0.71467	0.563129	0.63153	0.246006	0.705203	0.666646	0.578002	0.523144	0.440215	0.492876
TCGA_TCGA-F4-6855	0.191743	0.523495	0.545798	0.599033	0.69672	0.740183	0.414578	0.710246	0.279363	0.610252	0.704602	0.354897	0.462274	0.698426	0.502234	0.682945	0.0706647	0.741983	0.614517	0.510668	0.478676	0.407958	0.444023
TCGA_TCGA-CA-6715	0.118545	0.530106	0.507281	0.52589	0.658537	0.695982	0.283445	0.658287	0.0985557	0.591817	0.494114	0.240174	0.279938	0.720211	0.424781	0.576995	0.161645	0.701613	0.403164	0.39141	0.388225	0.41458	0.41633
TCGA_TCGA-AA-3666	0.257155	0.652012	0.601406	0.660647	0.68221	0.777508	0.344006	0.72514	0.266585	0.65718	0.681485	0.355923	0.41835	0.748978	0.479905	0.606846	0.331566	0.686994	0.550158	0.488466	0.476088	0.466354	0.522641
TCGA_TCGA-NH-A50U	0.0878274	0.551452	0.481127	0.566763	0.674312	0.760285	0.204336	0.68453	0.184282	0.617195	0.561861	0.291339	0.354326	0.711738	0.470706	0.606626	0.101519	0.725913	0.416768	0.47488	0.405245	0.377116	0.447783
TCGA_TCGA-AA-A01D	0.200672	0.488069	0.543646	0.660399	0.640949	0.76044	0.388043	0.690232	0.243614	0.658823	0.73681	0.408374	0.441636	0.758636	0.52538	0.652533	0.222197	0.728302	0.589671	0.517782	0.466668	0.487257	0.463619
TCGA_TCGA-DM-A1D0	0.0295096	0.457432	0.455052	0.540796	0.666009	0.734776	0.20182	0.629777	0.0988851	0.610902	0.432373	0.224781	0.255998	0.732984	0.402771	0.541518	0.0690019	0.69811	0.330392	0.432383	0.372033	0.40872	0.40895
TCGA_TCGA-A6-2675	0.326732	0.495399	0.615251	0.632655	0.67963	0.749207	0.319572	0.73958	0.359324	0.63124	0.73843	0.384534	0.498582	0.722214	0.509232	0.678551	0.292487	0.762815	0.648739	0.504458	0.496805	0.480403	0.390091
TCGA_TCGA-CK-5913	0.201767	0.661008	0.678211	0.673473	0.628436	0.736979	0.308817	0.705011	0.313117	0.6598	0.692142	0.3925	0.462147	0.724989	0.508652	0.648709	0.362407	0.686409	0.543212	0.506558	0.490508	0.490066	0.570437
TCGA_TCGA-AA-3488	0.262416	0.533054	0.562169	0.605292	0.677151	0.765562	0.242716	0.702211	0.195947	0.585836	0.631405	0.320536	0.376312	0.733561	0.481325	0.556165	0.264552	0.691272	0.480783	0.517885	0.448519	0.476108	0.421928
TCGA_TCGA-AA-3560	0.281901	0.54072	0.666528	0.628447	0.677593	0.763963	0.249874	0.684426	0.279031	0.631548	0.69053	0.377632	0.394554	0.724156	0.5188	0.625418	0.310632	0.715892	0.502275	0.509389	0.457309	0.474143	0.427108
TCGA_TCGA-G4-6311	0.444306	0.611434	0.538258	0.629543	0.673582	0.748885	0.382427	0.720928	0.375395	0.644633	0.687556	0.360039	0.446277	0.706649	0.517247	0.649343	0.168393	0.731749	0.589916	0.486089	0.489434	0.436567	0.405286
TCGA_TCGA-AA-3525	0.334534	0.570727	0.61845	0.63879	0.662469	0.751126	0.204283	0.732669	0.259018	0.613771	0.684817	0.370988	0.486267	0.746399	0.496494	0.565977	0.335952	0.685264	0.478725	0.529346	0.462883	0.494229	0.525549
TCGA_TCGA-D5-6922	0.24309	0.507819	0.591012	0.593503	0.656569	0.735146	0.226105	0.718594	0.281258	0.629087	0.642362	0.314808	0.444434	0.714796	0.482076	0.652882	0.125429	0.701971	0.576434	0.52698	0.453999	0.381133	0.395914
TCGA_TCGA-DM-A288	0.148364	0.490051	0.430811	0.548305	0.649096	0.748616	0.247551	0.640537	0.150437	0.552937	0.516935	0.230508	0.345655	0.704929	0.46018	0.557718	0.164662	0.690123	0.37695	0.450316	0.400257	0.425952	0.455287
TCGA_TCGA-D5-6536	0.112618	0.518763	0.465084	0.662933	0.67629	0.759347	0.254417	0.73232	0.196388	0.698716	0.759675	0.407246	0.450586	0.708847	0.505364	0.642361	0.324001	0.745618	0.603923	0.470344	0.470932	0.410497	0.477466
TCGA_TCGA-AA-A01G	0.247051	0.548716	0.580738	0.551028	0.6825	0.750644	0.338228	0.687643	0.154758	0.586484	0.538771	0.249357	0.378196	0.701803	0.427451	0.602263	0.125449	0.690541	0.419031	0.414485	0.417658	0.461792	0.453343
TCGA_TCGA-NH-A8F7	0.087985	0.432897	0.444086	0.503483	0.67762	0.717636	0.246496	0.659207	0.115287	0.559226	0.422164	0.213157	0.271831	0.707706	0.416238	0.547741	0.208963	0.694954	0.354554	0.408565	0.368516	0.368767	0.342261
TCGA_TCGA-AZ-4684	0.355578	0.59545	0.682948	0.669876	0.658667	0.759118	0.39656	0.715397	0.293133	0.672794	0.726348	0.34197	0.512698	0.773775	0.53191	0.637267	0.306338	0.722254	0.540241	0.517693	0.508676	0.492039	0.436975
TCGA_TCGA-AA-3667	0.295059	0.460796	0.595628	0.641867	0.666533	0.803909	0.299699	0.712412	0.224132	0.592284	0.69224	0.356727	0.369469	0.757659	0.489363	0.613075	0.300298	0.70369	0.54576	0.513126	0.454484	0.482277	0.308122
TCGA_TCGA-AD-6899	0.37001	0.614097	0.700091	0.650529	0.68391	0.766294	0.302374	0.712852	0.364356	0.650826	0.776414	0.361745	0.458354	0.682572	0.52328	0.665108	0.167876	0.738525	0.643074	0.516967	0.509912	0.450729	0.439008
TCGA_TCGA-A6-5665	0.29462	0.665642	0.667411	0.675811	0.572969	0.752894	0.297589	0.702687	0.318703	0.667659	0.703037	0.276018	0.417729	0.692923	0.516436	0.638747	0.327754	0.670463	0.498943	0.500557	0.465293	0.463378	0.57625
TCGA_TCGA-AA-A00L	0.180494	0.521494	0.556263	0.553057	0.678652	0.760467	0.262412	0.668302	0.127605	0.592489	0.512381	0.229358	0.336498	0.718321	0.437218	0.606114	0.196854	0.708397	0.440889	0.421402	0.414539	0.469608	0.342259
TCGA_TCGA-A6-2677	0.164679	0.604689	0.489762	0.526734	0.649081	0.674485	0.305447	0.678818	0.218314	0.616241	0.449066	0.234739	0.381448	0.663221	0.42542	0.561244	0.0624124	0.665619	0.464953	0.467383	0.442	0.343447	0.500661
TCGA_TCGA-QG-A5YX	0.204547	0.587392	0.534281	0.586342	0.650193	0.741329	0.257268	0.671078	0.185231	0.581328	0.496284	0.286313	0.319928	0.727612	0.430083	0.55515	0.211551	0.701831	0.387114	0.404817	0.409946	0.44507	0.426252
TCGA_TCGA-CM-5863	0.273076	0.498563	0.544362	0.641683	0.660856	0.77305	0.359849	0.726941	0.276968	0.669776	0.745926	0.413996	0.469213	0.724392	0.512343	0.666981	0.241696	0.710125	0.572853	0.505221	0.490036	0.478811	0.517908
TCGA_TCGA-AA-3864	0.259294	0.661458	0.609244	0.613638	0.662317	0.746706	0.337145	0.719041	0.25356	0.614489	0.67325	0.320876	0.409692	0.706807	0.509311	0.594975	0.273699	0.688471	0.514756	0.480666	0.463493	0.422894	0.511752
TCGA_TCGA-AA-3975	0.308616	0.503652	0.584714	0.597873	0.67372	0.780302	0.352618	0.690107	0.252682	0.6055	0.660145	0.328633	0.444861	0.751737	0.475403	0.608613	0.224521	0.740786	0.513315	0.504144	0.451313	0.473881	0.375443
TCGA_TCGA-A6-6137	0.354339	0.57933	0.614426	0.621532	0.667144	0.731797	0.353666	0.681257	0.312225	0.589847	0.667136	0.319104	0.454983	0.734301	0.449185	0.610127	0.250256	0.732073	0.517844	0.492152	0.472672	0.479439	0.412426
TCGA_TCGA-AA-A00J	0.199276	0.60953	0.590766	0.605785	0.636445	0.767249	0.254761	0.693377	0.251872	0.656798	0.722271	0.310488	0.344792	0.702072	0.502147	0.642678	0.212091	0.704392	0.503132	0.453835	0.431802	0.461252	0.591463
TCGA_TCGA-AA-3852	0.322512	0.570915	0.638225	0.635185	0.669591	0.810838	0.307814	0.74275	0.293363	0.641458	0.778048	0.370328	0.45025	0.728129	0.496272	0.628786	0.264341	0.707647	0.563188	0.457347	0.478418	0.518341	0.491323
TCGA_TCGA-AA-3856	0.426857	0.594441	0.694282	0.624518	0.69322	0.72188	0.35268	0.736286	0.375317	0.610107	0.705369	0.34013	0.474488	0.757459	0.49269	0.622218	0.204106	0.723562	0.576615	0.561068	0.486464	0.468656	0.39996
TCGA_TCGA-CK-4952	0.189379	0.658722	0.557127	0.627984	0.622712	0.779767	0.348384	0.689331	0.223908	0.628513	0.699302	0.378748	0.437761	0.704703	0.483001	0.580915	0.334865	0.722198	0.489449	0.437545	0.417014	0.426278	0.641593
TCGA_TCGA-A6-A56B	0.108454	0.45508	0.472318	0.556174	0.637568	0.729301	0.375117	0.644558	0.1817	0.557656	0.560363	0.26994	0.404353	0.688622	0.47882	0.617006	0.0209971	0.691124	0.50385	0.464944	0.419624	0.421244	0.408244
TCGA_TCGA-CM-4746	0.108085	0.541353	0.637105	0.580004	0.626151	0.761447	0.248907	0.706982	0.157717	0.636224	0.658766	0.325231	0.358016	0.740438	0.438189	0.563278	0.180132	0.663066	0.36335	0.425835	0.427268	0.4939	0.469988
TCGA_TCGA-G4-6295	0.42908	0.721015	0.760706	0.62317	0.687315	0.74865	0.450877	0.68151	0.392956	0.570847	0.693849	0.337677	0.379752	0.720989	0.478875	0.625596	0.110361	0.7139	0.567432	0.521549	0.468321	0.486687	0.472829
TCGA_TCGA-DM-A28H	0.251695	0.589792	0.516173	0.557133	0.607059	0.738613	0.163039	0.643358	0.143245	0.593295	0.461611	0.227255	0.361755	0.705033	0.439231	0.524444	0.134972	0.726527	0.394131	0.42842	0.351968	0.412831	0.40547
TCGA_TCGA-CM-5349	0.300951	0.59241	0.538598	0.642278	0.667423	0.729218	0.318486	0.69908	0.321672	0.641096	0.703525	0.383952	0.3762	0.717802	0.495348	0.634169	0.115789	0.721912	0.610466	0.464578	0.465019	0.444774	0.440337
TCGA_TCGA-NH-A5IV	0.266794	0.628697	0.765595	0.658938	0.61498	0.737357	0.337401	0.699973	0.352837	0.641178	0.764478	0.35747	0.367489	0.708384	0.525043	0.624521	0.0505635	0.717825	0.598422	0.508648	0.476324	0.351751	0.449629
TCGA_TCGA-AZ-5403	0.19255	0.523421	0.554155	0.587734	0.656818	0.731795	0.36076	0.721916	0.233108	0.623947	0.624748	0.339474	0.456391	0.733741	0.514927	0.634558	0.192775	0.700129	0.495559	0.45724	0.486288	0.459795	0.418299
TCGA_TCGA-AA-3844	0.228771	0.642394	0.656791	0.616023	0.673315	0.769548	0.330956	0.66217	0.218545	0.640269	0.6368	0.294348	0.358038	0.736589	0.452848	0.57656	0.265709	0.711692	0.461991	0.457589	0.45631	0.5222	0.51922
TCGA_TCGA-AA-3877	0.282909	0.681264	0.666136	0.710427	0.663123	0.750592	0.277333	0.712227	0.354149	0.650066	0.787307	0.392462	0.491616	0.729649	0.510983	0.633049	0.443541	0.708876	0.596244	0.534842	0.516263	0.452772	0.557065
TCGA_TCGA-CM-6676	0.166903	0.504629	0.555389	0.565693	0.637956	0.744495	0.356435	0.651196	0.178829	0.600937	0.516524	0.248983	0.384497	0.713632	0.442055	0.641974	0.100225	0.716061	0.441652	0.461273	0.416145	0.430497	0.438253
TCGA_TCGA-AZ-6601	0.426687	0.695059	0.742414	0.685541	0.656272	0.756783	0.231937	0.75008	0.424475	0.664847	0.812013	0.424795	0.409946	0.753399	0.560132	0.664308	0.19826	0.692338	0.655045	0.553462	0.519462	0.468138	0.5833
TCGA_TCGA-AA-3509	0.24088	0.609801	0.612917	0.61728	0.671826	0.707818	0.347605	0.695014	0.267639	0.585135	0.67244	0.332367	0.392974	0.738468	0.461004	0.603436	0.293329	0.696194	0.516502	0.462534	0.460742	0.42716	0.43273
TCGA_TCGA-AA-3548	0.403958	0.511564	0.691157	0.591199	0.709704	0.772274	0.224607	0.704895	0.307685	0.631736	0.684666	0.339659	0.358975	0.741682	0.512833	0.602398	0.162926	0.701483	0.522842	0.483203	0.480642	0.463709	0.403988
TCGA_TCGA-A6-2683	0.223472	0.369054	0.494431	0.58712	0.700316	0.82565	0.224852	0.663436	0.186968	0.585154	0.632411	0.305723	0.342706	0.764303	0.453325	0.595077	0.118509	0.672632	0.434986	0.464824	0.427013	0.427929	0.311244
TCGA_TCGA-CM-4751	0.397554	0.645551	0.711644	0.627811	0.661974	0.776351	0.37298	0.74097	0.330081	0.627615	0.710789	0.319975	0.466623	0.721268	0.502357	0.624391	0.214207	0.701193	0.51476	0.514717	0.491722	0.436781	0.489368
TCGA_TCGA-AA-3811	0.356501	0.605293	0.661114	0.601323	0.605388	0.748012	0.33403	0.756061	0.331772	0.607306	0.699767	0.346713	0.507797	0.711402	0.483328	0.6088	0.230111	0.663464	0.515271	0.492555	0.443427	0.43871	0.498899
TCGA_TCGA-CK-4951	0.239369	0.628024	0.724675	0.682249	0.700206	0.74424	0.301559	0.724061	0.368002	0.669248	0.782073	0.386661	0.43412	0.732283	0.532666	0.637759	0.284933	0.687323	0.596623	0.528802	0.529186	0.516089	0.519859
TCGA_TCGA-A6-2684	0.249476	0.593209	0.562704	0.640968	0.639878	0.723568	0.333167	0.724759	0.344168	0.673216	0.690802	0.338044	0.448554	0.72172	0.505451	0.68074	0.140513	0.712699	0.654482	0.547263	0.501528	0.439774	0.444163
TCGA_TCGA-A6-3809	0.323799	0.809443	0.73009	0.69473	0.651921	0.756612	0.319254	0.728183	0.422479	0.689802	0.78388	0.40636	0.504261	0.697609	0.555906	0.642588	0.313748	0.705563	0.654996	0.541128	0.514293	0.474185	0.592039
TCGA_TCGA-AA-3715	0.344147	0.625974	0.743341	0.698674	0.700903	0.851395	0.306685	0.771739	0.391346	0.668731	0.846897	0.457112	0.563609	0.760992	0.588539	0.654502	0.383124	0.724175	0.70702	0.577105	0.56667	0.461253	0.518396
TCGA_TCGA-AZ-4315	0.281843	0.618034	0.669273	0.622436	0.687265	0.739969	0.259304	0.704	0.265611	0.634114	0.668164	0.324067	0.388957	0.722389	0.504073	0.592562	0.121453	0.657233	0.527854	0.484407	0.473936	0.534177	0.445401
TCGA_TCGA-A6-2672	0.308945	0.702235	0.740381	0.73736	0.631946	0.785988	0.375441	0.710886	0.404841	0.649655	0.816176	0.39085	0.446248	0.714962	0.549998	0.679235	0.283741	0.715513	0.633826	0.564077	0.517477	0.410152	0.486565
TCGA_TCGA-AA-3516	0.29736	0.633081	0.692178	0.665926	0.674055	0.753459	0.189966	0.76371	0.325917	0.621369	0.725985	0.372943	0.467793	0.731383	0.53447	0.614339	0.348608	0.674287	0.546484	0.544313	0.516716	0.489942	0.571361
TCGA_TCGA-A6-2671	0.211471	0.526317	0.573541	0.619337	0.661662	0.752846	0.340679	0.728076	0.266117	0.606009	0.717264	0.355864	0.471221	0.705879	0.54326	0.641646	0.162938	0.683	0.585264	0.502938	0.459493	0.430796	0.379014
TCGA_TCGA-AA-A01V	0.191023	0.49834	0.653761	0.631364	0.686624	0.764556	0.300381	0.7018	0.159278	0.59912	0.647417	0.262833	0.338143	0.739399	0.413231	0.572675	0.207657	0.711157	0.441405	0.475711	0.45095	0.579927	0.422658
TCGA_TCGA-AM-5820	0.100146	0.55592	0.507296	0.597458	0.667601	0.764311	0.260521	0.676973	0.173472	0.599986	0.573131	0.303014	0.338391	0.700206	0.457656	0.617765	0.202556	0.695258	0.489913	0.492792	0.453077	0.366031	0.473615
TCGA_TCGA-AA-3502	0.3112	0.527432	0.666373	0.596812	0.676724	0.723306	0.30676	0.720971	0.296884	0.58347	0.651292	0.32247	0.3801	0.727907	0.453141	0.565771	0.0729793	0.696009	0.468485	0.456704	0.442189	0.4685	0.517602
TCGA_TCGA-AA-A01P	0.455397	0.693827	0.809149	0.713693	0.664718	0.761678	0.202432	0.738725	0.48435	0.677879	0.81645	0.444419	0.373979	0.735437	0.545208	0.710554	0.3048	0.704357	0.593847	0.536794	0.568795	0.508755	0.56219
TCGA_TCGA-A6-3808	0.303891	0.639719	0.667085	0.644616	0.690535	0.729958	0.449083	0.777108	0.353239	0.65106	0.779445	0.389472	0.632242	0.723841	0.536917	0.644277	0.254551	0.712136	0.647806	0.537754	0.522999	0.497228	0.508647
TCGA_TCGA-AZ-4616	0.222823	0.619776	0.710431	0.642439	0.67884	0.784677	0.285739	0.707151	0.269762	0.632111	0.667103	0.300994	0.411085	0.706844	0.508362	0.628662	0.178641	0.707783	0.454424	0.457096	0.469387	0.461149	0.486974
TCGA_TCGA-A6-2680	0.301559	0.534974	0.56942	0.628685	0.650366	0.754914	0.333428	0.724014	0.276814	0.615971	0.670669	0.327885	0.39574	0.776512	0.491051	0.636734	0.25924	0.718074	0.522466	0.494593	0.464593	0.468142	0.379135
TCGA_TCGA-AD-6963	0.256097	0.65884	0.70174	0.636737	0.66878	0.736622	0.284562	0.713211	0.306873	0.606559	0.673645	0.305479	0.378691	0.741843	0.480471	0.607982	0.328808	0.714836	0.526596	0.474374	0.47075	0.373241	0.402802
TCGA_TCGA-CM-4744	0.270276	0.625382	0.763639	0.619706	0.647819	0.732717	0.310513	0.702814	0.281194	0.579549	0.640145	0.290165	0.327962	0.739556	0.497936	0.5857	0.215369	0.651254	0.471843	0.479826	0.473361	0.469791	0.481667
TCGA_TCGA-A6-5657	0.557007	0.632393	0.687388	0.607206	0.637516	0.72666	0.352871	0.707782	0.399633	0.627971	0.680048	0.304294	0.5017	0.7203	0.521855	0.647866	0.145457	0.693547	0.517892	0.486315	0.512618	0.453745	0.495107
TCGA_TCGA-CM-6169	0.355852	0.614303	0.70585	0.645225	0.684528	0.724062	0.46819	0.758669	0.394167	0.633349	0.812772	0.420191	0.568822	0.715236	0.549843	0.693494	0.27219	0.762973	0.684676	0.560287	0.546688	0.474174	0.473642
TCGA_TCGA-CK-4948	0.19657	0.584165	0.570474	0.649741	0.656555	0.784821	0.32375	0.743799	0.222573	0.639293	0.686838	0.33265	0.424262	0.72443	0.521408	0.622803	0.254803	0.739188	0.561686	0.49327	0.477851	0.4431	0.439938
TCGA_TCGA-AA-A00Q	0.25123	0.487167	0.619924	0.586444	0.647268	0.739572	0.234856	0.692349	0.217401	0.582041	0.612418	0.283404	0.31422	0.71842	0.46654	0.616196	0.0471309	0.648895	0.447445	0.476401	0.44133	0.468589	0.385119
TCGA_TCGA-AA-3950	0.27486	0.658091	0.77587	0.725994	0.685325	0.745779	0.355359	0.770339	0.395687	0.668991	0.879209	0.463961	0.541895	0.731468	0.549688	0.656527	0.437738	0.769929	0.720501	0.558512	0.541241	0.464006	0.574801
TCGA_TCGA-DM-A282	0.0829438	0.467071	0.507235	0.553593	0.644238	0.719601	0.285855	0.645073	0.114879	0.550698	0.515381	0.273319	0.317789	0.711249	0.420269	0.595604	0.103652	0.731967	0.386188	0.39514	0.372749	0.422363	0.415749
TCGA_TCGA-AA-3861	0.441296	0.615881	0.701	0.614514	0.70451	0.748676	0.341193	0.695251	0.3308	0.591662	0.661857	0.319459	0.406794	0.75557	0.421366	0.558833	0.245468	0.707676	0.471745	0.451643	0.459549	0.504762	0.522876
TCGA_TCGA-CA-5796	0.339216	0.523898	0.66103	0.62673	0.672732	0.749963	0.272177	0.668079	0.35969	0.591831	0.612576	0.343934	0.36979	0.726935	0.446088	0.591691	0.243634	0.696293	0.456931	0.449366	0.443216	0.513827	0.531399
TCGA_TCGA-CK-4950	0.433903	0.654884	0.704441	0.647267	0.653653	0.7747	0.374755	0.733671	0.376628	0.620499	0.727538	0.365372	0.528419	0.740207	0.489803	0.635001	0.376277	0.697962	0.542615	0.501802	0.494073	0.485959	0.476676
TCGA_TCGA-CM-6680	0.30009	0.594063	0.664023	0.649326	0.689381	0.753077	0.329074	0.717032	0.283452	0.618652	0.745394	0.365389	0.423362	0.714728	0.492753	0.655592	0.13838	0.72358	0.568398	0.476167	0.471632	0.521915	0.467243
TCGA_TCGA-AA-3833	0.35088	0.619673	0.671779	0.665735	0.65509	0.802905	0.331753	0.771216	0.314346	0.666199	0.783578	0.407255	0.61133	0.729651	0.562849	0.648254	0.333665	0.705839	0.582474	0.530834	0.515693	0.494694	0.48998
TCGA_TCGA-AA-A029	0.181041	0.526552	0.571407	0.594473	0.613267	0.783053	0.240577	0.680918	0.158569	0.557496	0.525843	0.232122	0.349299	0.739315	0.425271	0.565585	0.244766	0.683255	0.427921	0.484663	0.418988	0.478965	0.444973
TCGA_TCGA-D5-5537	0.254012	0.504176	0.566688	0.586709	0.668091	0.74513	0.353193	0.669974	0.202098	0.601795	0.56692	0.289116	0.309552	0.722291	0.448398	0.598047	0.156238	0.688145	0.44113	0.43993	0.424404	0.425574	0.391037
TCGA_TCGA-AA-3679	0.32218	0.492917	0.604804	0.597791	0.677323	0.726926	0.247489	0.702225	0.248883	0.607195	0.636932	0.328473	0.355655	0.756312	0.505437	0.602951	0.269705	0.682511	0.473698	0.475932	0.447816	0.434872	0.348973
TCGA_TCGA-AA-3854	0.238659	0.514914	0.56184	0.634401	0.653001	0.75098	0.276059	0.689537	0.249179	0.630215	0.666284	0.356238	0.446419	0.727226	0.456015	0.581383	0.247631	0.711169	0.483277	0.478574	0.435641	0.521096	0.480229
TCGA_TCGA-AA-3549	0.317511	0.531497	0.646526	0.650838	0.706965	0.793608	0.38327	0.704623	0.232191	0.581002	0.678279	0.314504	0.475789	0.741884	0.52654	0.635662	0.256174	0.710392	0.522267	0.493969	0.482902	0.476632	0.383441
TCGA_TCGA-G4-6309	0.240083	0.622355	0.611964	0.588701	0.649801	0.751142	0.263623	0.670636	0.206047	0.662014	0.588514	0.272106	0.388363	0.712747	0.489433	0.58614	0.267872	0.697781	0.426147	0.473363	0.423628	0.46883	0.531304
TCGA_TCGA-NH-A8F8	0.24288	0.515775	0.547079	0.603842	0.686962	0.743414	0.317984	0.707476	0.234276	0.599406	0.626266	0.289903	0.381153	0.696319	0.500485	0.653728	0.0993693	0.718708	0.496717	0.453096	0.45353	0.421211	0.35375
TCGA_TCGA-A6-6142	0.216841	0.503903	0.537357	0.622113	0.682166	0.737679	0.384813	0.735465	0.258267	0.657631	0.698221	0.374218	0.498066	0.716232	0.531541	0.645029	0.210225	0.743375	0.603417	0.513255	0.502089	0.441713	0.398181
TCGA_TCGA-F4-6570	0.366822	0.598208	0.767242	0.667358	0.660671	0.79431	0.178614	0.715257	0.421269	0.652291	0.857941	0.409787	0.455961	0.740279	0.574277	0.689802	0.226804	0.698081	0.714511	0.597073	0.555186	0.464846	0.548242
TCGA_TCGA-A6-A567	0.178356	0.462024	0.477239	0.551814	0.618796	0.735834	0.264211	0.659766	0.159186	0.654989	0.522673	0.258318	0.321763	0.703381	0.472118	0.624004	0.128967	0.728886	0.460766	0.434433	0.429664	0.416416	0.392834
TCGA_TCGA-D5-6920	0.351301	0.632381	0.651287	0.650766	0.654426	0.742436	0.377197	0.722324	0.307686	0.63905	0.704073	0.341364	0.516018	0.745247	0.475853	0.636624	0.420793	0.692468	0.541561	0.471936	0.479123	0.508249	0.441324
TCGA_TCGA-AA-3939	0.338005	0.649314	0.682666	0.626818	0.690113	0.740715	0.435834	0.721054	0.288552	0.638387	0.675553	0.35614	0.460445	0.725248	0.488487	0.582267	0.289033	0.695579	0.526643	0.46039	0.494137	0.475012	0.470103
TCGA_TCGA-AU-3779	0.340913	0.618228	0.662626	0.632747	0.710796	0.764824	0.359664	0.693335	0.342959	0.646811	0.710639	0.360646	0.398542	0.722197	0.498168	0.644556	0.235868	0.705898	0.563578	0.477094	0.505961	0.433356	0.452135
TCGA_TCGA-AA-A00A	0.279139	0.58478	0.696193	0.639166	0.686842	0.768134	0.259589	0.702507	0.290705	0.575212	0.66878	0.316081	0.34954	0.739111	0.530304	0.633468	0.166616	0.696837	0.493291	0.529148	0.497526	0.569807	0.386634
TCGA_TCGA-G4-6626	0.162874	0.592838	0.578404	0.561915	0.624427	0.735013	0.244971	0.66014	0.137632	0.526342	0.496704	0.198594	0.333062	0.695358	0.478326	0.559574	0.019638	0.659107	0.396033	0.413284	0.402007	0.4614	0.35443
TCGA_TCGA-D5-6538	0.129073	0.425061	0.465823	0.527176	0.624966	0.753892	0.230558	0.624935	0.107232	0.609198	0.424203	0.227246	0.329754	0.758121	0.438866	0.556982	0.138044	0.690444	0.374298	0.438525	0.373154	0.393187	0.494813
TCGA_TCGA-A6-2678	0.247786	0.629622	0.673318	0.597614	0.700598	0.728637	0.295732	0.740858	0.2667	0.652809	0.673787	0.331502	0.333391	0.719985	0.493589	0.618832	0.096042	0.719448	0.554663	0.469219	0.485622	0.501348	0.466554
TCGA_TCGA-AA-3713	0.388473	0.667875	0.690604	0.643106	0.650914	0.738115	0.376131	0.73243	0.371646	0.620025	0.737903	0.332557	0.507478	0.724032	0.507862	0.613888	0.273887	0.701861	0.556714	0.478465	0.481281	0.424504	0.556052
TCGA_TCGA-G4-6317	0.0898658	0.472338	0.544486	0.524173	0.659596	0.75991	0.218459	0.657572	0.106052	0.582084	0.439955	0.219953	0.301675	0.746388	0.436553	0.564856	0.13799	0.721483	0.387386	0.426396	0.391503	0.426003	0.330677
TCGA_TCGA-AA-A01X	0.286796	0.426932	0.537788	0.571674	0.671728	0.731963	0.248306	0.660581	0.20123	0.616875	0.621247	0.315984	0.326546	0.752417	0.458247	0.600034	0.236317	0.705447	0.459441	0.487714	0.437867	0.452528	0.383416
TCGA_TCGA-D5-6898	0.268616	0.57111	0.581955	0.622966	0.680582	0.742439	0.223803	0.732707	0.300134	0.616669	0.693709	0.326006	0.467516	0.722849	0.517325	0.653549	0.169014	0.713825	0.633518	0.50508	0.49536	0.433762	0.439055
TCGA_TCGA-D5-6533	0.245939	0.616673	0.570389	0.605875	0.646607	0.725553	0.331883	0.703546	0.266817	0.618713	0.639	0.283435	0.357642	0.716489	0.469683	0.62447	0.214747	0.70744	0.534552	0.469569	0.443079	0.449242	0.443629
TCGA_TCGA-QG-A5YW	0.340805	0.587155	0.629512	0.628982	0.672579	0.790295	0.348385	0.698572	0.316643	0.587766	0.72154	0.317063	0.428888	0.708912	0.476192	0.624543	0.182511	0.695664	0.504639	0.462737	0.443382	0.470494	0.409224
TCGA_TCGA-AA-3696	0.203073	0.490932	0.500455	0.577587	0.633589	0.780312	0.324417	0.677579	0.191622	0.577085	0.547592	0.29611	0.398032	0.733741	0.427217	0.590529	0.145738	0.712814	0.41224	0.428286	0.401261	0.440841	0.44668
TCGA_TCGA-AA-3555	0.145309	0.618036	0.548255	0.647	0.650912	0.715534	0.270465	0.720555	0.270693	0.682477	0.718965	0.340946	0.422618	0.709156	0.494522	0.613376	0.320061	0.721713	0.576477	0.441297	0.463447	0.467862	0.536569
TCGA_TCGA-AZ-4614	0.130937	0.533496	0.635983	0.584603	0.650355	0.774454	0.194481	0.673985	0.162911	0.61087	0.501495	0.287615	0.295204	0.746379	0.464352	0.588085	0.141388	0.677061	0.344848	0.439546	0.422069	0.466279	0.480546
TCGA_TCGA-AA-3866	0.352478	0.678883	0.708086	0.661386	0.690116	0.727267	0.333661	0.777382	0.402465	0.634933	0.849645	0.452685	0.465996	0.734235	0.55446	0.667729	0.226097	0.694182	0.690605	0.548275	0.558082	0.431855	0.432629
TCGA_TCGA-AZ-6608	0.114167	0.525392	0.528956	0.53296	0.673866	0.725561	0.24849	0.649999	0.110625	0.534958	0.475089	0.249025	0.251524	0.698066	0.416503	0.53667	0.111612	0.648443	0.36796	0.424101	0.403766	0.396913	0.4258
TCGA_TCGA-SS-A7HO	0.0838682	0.525335	0.526545	0.561256	0.6268	0.713085	0.337898	0.619791	0.108908	0.587502	0.582253	0.229189	0.353718	0.704978	0.411708	0.54154	0.10329	0.728768	0.435778	0.424309	0.36164	0.368167	0.449246
TCGA_TCGA-DM-A28G	0.24285	0.474868	0.590049	0.550268	0.689436	0.72181	0.264093	0.658919	0.188601	0.572499	0.571306	0.251878	0.287058	0.71061	0.39962	0.600144	0.102004	0.723082	0.401947	0.448477	0.422657	0.47382	0.441868
TCGA_TCGA-CA-5254	0.251738	0.502814	0.572879	0.622633	0.646799	0.780147	0.185673	0.644511	0.26383	0.582874	0.624916	0.343018	0.410211	0.70912	0.460691	0.609974	0.231225	0.669332	0.389556	0.440987	0.444967	0.429918	0.497945
TCGA_TCGA-AA-A01Q	0.245881	0.618424	0.6933	0.637417	0.629831	0.734397	0.257769	0.659741	0.263122	0.583319	0.666714	0.327426	0.308141	0.703645	0.452585	0.607563	0.203005	0.698267	0.422798	0.473539	0.441365	0.500034	0.359779
TCGA_TCGA-AA-3514	0.269082	0.429054	0.573914	0.617004	0.637004	0.802546	0.256196	0.672087	0.261286	0.584527	0.703273	0.345813	0.394239	0.804698	0.494887	0.650281	0.160353	0.669725	0.553699	0.517427	0.459353	0.453773	0.335495
TCGA_TCGA-AA-3977	0.220133	0.658433	0.716228	0.615003	0.7066	0.718451	0.281398	0.723967	0.301539	0.656192	0.707536	0.367071	0.419336	0.723262	0.522881	0.597797	0.178223	0.693161	0.568576	0.50616	0.487487	0.487081	0.498071
TCGA_TCGA-G4-6297	0.320737	0.553531	0.581275	0.628722	0.662742	0.758889	0.411212	0.742316	0.317057	0.628539	0.7184	0.362737	0.529086	0.712543	0.536115	0.667977	0.178156	0.738941	0.600975	0.491113	0.503114	0.45381	0.431483
TCGA_TCGA-D5-5538	0.340377	0.613345	0.664242	0.688813	0.682464	0.761989	0.328808	0.764371	0.366087	0.663148	0.807504	0.42974	0.461309	0.732978	0.527646	0.660784	0.247048	0.764113	0.673377	0.536689	0.536649	0.493326	0.456894
TCGA_TCGA-AA-3980	0.263182	0.702968	0.776367	0.645348	0.690092	0.693674	0.299831	0.697842	0.342879	0.596446	0.698548	0.354435	0.372188	0.719221	0.491029	0.621526	0.280865	0.679165	0.557876	0.525378	0.493762	0.460965	0.510344
TCGA_TCGA-AY-4071	0.404913	0.541571	0.72444	0.635718	0.664622	0.788363	0.412527	0.685184	0.345089	0.594643	0.719108	0.358877	0.421177	0.757554	0.497758	0.652143	0.304572	0.711155	0.563909	0.520847	0.509877	0.499599	0.337031
TCGA_TCGA-F4-6463	0.261223	0.521477	0.646124	0.560471	0.684111	0.716593	0.374257	0.707093	0.24224	0.610598	0.644464	0.310809	0.378646	0.687564	0.464778	0.659794	0.0260818	0.731413	0.527812	0.49565	0.46153	0.421866	0.48741
TCGA_TCGA-AA-3710	0.372873	0.720756	0.81909	0.757767	0.663554	0.758525	0.317108	0.765302	0.443112	0.751777	0.858079	0.448925	0.465546	0.73601	0.564312	0.662871	0.479107	0.744333	0.631912	0.58466	0.547135	0.473453	0.57055
TCGA_TCGA-AA-3556	0.303389	0.576663	0.620078	0.626094	0.666844	0.688111	0.296257	0.720536	0.328057	0.583111	0.684738	0.349848	0.379488	0.719566	0.456254	0.612586	0.326979	0.697396	0.519375	0.48182	0.469157	0.479651	0.49917
TCGA_TCGA-AA-A01R	0.340785	0.613844	0.804438	0.666172	0.664002	0.803495	0.17691	0.718914	0.363872	0.60929	0.785971	0.350321	0.362331	0.732701	0.526613	0.637483	0.179583	0.67497	0.564368	0.531894	0.514794	0.466708	0.429329
TCGA_TCGA-AA-3697	0.311675	0.611078	0.615229	0.621934	0.67067	0.773547	0.296187	0.703875	0.284167	0.599966	0.648943	0.294699	0.494932	0.719557	0.500611	0.615035	0.268618	0.714243	0.533455	0.490758	0.458118	0.432151	0.413796
TCGA_TCGA-DM-A1HB	0.180642	0.567344	0.508801	0.651878	0.629009	0.784385	0.152124	0.662927	0.159341	0.587164	0.658017	0.328244	0.491615	0.737398	0.519271	0.615885	0.342267	0.688366	0.421228	0.470192	0.434666	0.478368	0.571561
TCGA_TCGA-AA-3681	0.383858	0.638835	0.682149	0.661387	0.657927	0.790643	0.370648	0.741045	0.324653	0.5965	0.716342	0.319755	0.450532	0.72228	0.520892	0.629637	0.340341	0.72072	0.567667	0.517112	0.500682	0.515801	0.473966
TCGA_TCGA-AA-3531	0.212736	0.456112	0.552814	0.571548	0.653555	0.750038	0.238183	0.683497	0.16503	0.578299	0.584729	0.257129	0.328003	0.737335	0.47486	0.549169	0.134104	0.701159	0.493124	0.452117	0.388246	0.415716	0.32931
TCGA_TCGA-AA-3845	0.362215	0.691287	0.722352	0.648636	0.62564	0.722282	0.243919	0.764648	0.365617	0.701475	0.71733	0.321658	0.449943	0.728464	0.53017	0.645181	0.289311	0.721335	0.563081	0.487081	0.499163	0.508975	0.5151
TCGA_TCGA-AA-3660	0.257138	0.551025	0.561967	0.598132	0.69797	0.75577	0.282944	0.707556	0.236405	0.607816	0.611153	0.330464	0.401122	0.720363	0.46249	0.619005	0.226867	0.729999	0.502447	0.473733	0.444555	0.450715	0.433176
TCGA_TCGA-AA-A02R	0.327499	0.637006	0.77864	0.644315	0.65654	0.793652	0.156464	0.726292	0.434159	0.656704	0.846906	0.396733	0.397074	0.732624	0.563134	0.654293	0.138852	0.687971	0.633252	0.586175	0.535342	0.447373	0.530887
TCGA_TCGA-AA-3532	0.421269	0.614902	0.691154	0.654121	0.699039	0.717516	0.302735	0.751441	0.402212	0.640591	0.765374	0.392601	0.433145	0.744921	0.516393	0.646961	0.241236	0.686257	0.62209	0.523243	0.511693	0.473915	0.412998
TCGA_TCGA-AZ-4313	0.172045	0.51277	0.604743	0.588295	0.637719	0.808112	0.265028	0.682014	0.14663	0.613488	0.626722	0.297466	0.358138	0.72688	0.465602	0.563987	0.136152	0.69501	0.383868	0.451956	0.435915	0.503328	0.488854
TCGA_TCGA-G4-6588	0.195182	0.662349	0.625818	0.656603	0.650273	0.775056	0.220733	0.704202	0.244237	0.63056	0.724073	0.365646	0.408292	0.702501	0.545028	0.630213	0.264956	0.700297	0.537926	0.463131	0.453371	0.450529	0.557295
TCGA_TCGA-G4-6322	0.251806	0.597901	0.62238	0.603303	0.696302	0.793523	0.349451	0.672041	0.245632	0.561049	0.659346	0.290279	0.348819	0.705039	0.473961	0.611624	0.166871	0.681076	0.442599	0.418962	0.434328	0.527576	0.532241
TCGA_TCGA-AA-3875	0.364231	0.654602	0.6584	0.648601	0.676725	0.717351	0.351408	0.745495	0.334559	0.622954	0.721962	0.356215	0.48437	0.718694	0.458516	0.606638	0.371586	0.729389	0.567327	0.496023	0.482344	0.452414	0.455583
TCGA_TCGA-D5-6531	0.250503	0.584873	0.670953	0.627023	0.665402	0.781177	0.295171	0.679879	0.272864	0.581152	0.70297	0.331335	0.40321	0.692506	0.521377	0.642982	0.18463	0.687804	0.568267	0.534161	0.476505	0.470484	0.482756
TCGA_TCGA-AA-3489	0.633843	0.669269	0.772422	0.672158	0.732583	0.731139	0.374679	0.782453	0.553191	0.660521	0.881685	0.438684	0.631828	0.710292	0.572009	0.662982	0.254261	0.75064	0.731305	0.56935	0.577917	0.342404	0.455385
TCGA_TCGA-AA-3949	0.46049	0.712611	0.840584	0.713418	0.685079	0.747394	0.343401	0.733697	0.446105	0.673425	0.865296	0.517469	0.552605	0.736419	0.578048	0.686363	0.357997	0.718603	0.649259	0.561671	0.56729	0.480989	0.551917
TCGA_TCGA-AA-3662	0.302258	0.577342	0.601304	0.637795	0.692083	0.755103	0.283417	0.732267	0.297246	0.666913	0.701422	0.347432	0.459275	0.71239	0.470023	0.625956	0.319118	0.720222	0.582202	0.522225	0.479597	0.463319	0.473311
TCGA_TCGA-AA-3850	0.47903	0.619871	0.660989	0.642764	0.646343	0.747974	0.373835	0.729769	0.363252	0.64214	0.749507	0.356014	0.402239	0.750458	0.4739	0.625171	0.413194	0.713768	0.57716	0.509418	0.499514	0.507854	0.431297
TCGA_TCGA-AU-6004	0.388943	0.662175	0.637607	0.731205	0.636943	0.742862	0.248793	0.711364	0.383699	0.680254	0.777115	0.428088	0.440899	0.737535	0.535626	0.659638	0.284632	0.701343	0.628397	0.527271	0.515103	0.490233	0.516341
TCGA_TCGA-CM-4747	0.276179	0.371249	0.584239	0.603202	0.66759	0.801229	0.190742	0.677484	0.231298	0.576659	0.68808	0.354742	0.356052	0.744976	0.47376	0.63953	0.099331	0.660433	0.493451	0.471872	0.455478	0.519844	0.304891
TCGA_TCGA-AA-3494	0.234363	0.517872	0.60723	0.609895	0.68345	0.758476	0.25896	0.667272	0.194777	0.656717	0.597571	0.27184	0.428502	0.719085	0.467306	0.594432	0.230436	0.728804	0.510854	0.450517	0.451584	0.497641	0.457527
TCGA_TCGA-AZ-4615	0.256068	0.691598	0.829267	0.67378	0.672631	0.758675	0.283822	0.714317	0.38655	0.601632	0.77403	0.36308	0.480477	0.728536	0.526172	0.649741	0.169056	0.660231	0.590425	0.491456	0.504756	0.459171	0.585713
TCGA_TCGA-AA-A010	0.278849	0.63508	0.670142	0.625335	0.66847	0.73445	0.197331	0.690207	0.295657	0.617484	0.65223	0.329779	0.331026	0.723201	0.456225	0.612453	0.223251	0.72525	0.464403	0.494487	0.449421	0.471906	0.517713
TCGA_TCGA-AA-3819	0.305036	0.518832	0.548277	0.611953	0.657999	0.735263	0.300703	0.705897	0.206569	0.596324	0.617758	0.288388	0.398234	0.730167	0.427157	0.598695	0.249721	0.695633	0.489689	0.465446	0.434054	0.437377	0.441516
TCGA_TCGA-AA-3989	0.42022	0.523428	0.690618	0.623282	0.661413	0.755141	0.298377	0.716613	0.338055	0.585984	0.75352	0.362026	0.348087	0.725942	0.472172	0.63549	0.204638	0.712956	0.564543	0.48931	0.475892	0.471376	0.377818
TCGA_TCGA-AA-A01C	0.235956	0.506748	0.577478	0.578119	0.655315	0.770383	0.301371	0.709866	0.207377	0.581324	0.599517	0.296017	0.334749	0.7279	0.507787	0.623979	0.105696	0.734362	0.477053	0.454617	0.417506	0.428313	0.358796
TCGA_TCGA-A6-6138	0.375638	0.65799	0.754545	0.66529	0.719817	0.730885	0.374391	0.754484	0.400525	0.623845	0.782123	0.395341	0.483843	0.731872	0.544444	0.692792	0.163791	0.713655	0.663508	0.539785	0.525495	0.482393	0.467562
TCGA_TCGA-AA-3814	0.333664	0.597459	0.677185	0.642408	0.693204	0.746315	0.445646	0.765328	0.361683	0.634354	0.747689	0.38442	0.504919	0.729633	0.509861	0.647404	0.317302	0.722957	0.639077	0.521438	0.506033	0.484958	0.412716
TCGA_TCGA-A6-6652	0.0491786	0.514868	0.48925	0.529634	0.691286	0.696874	0.277029	0.649527	0.162262	0.641181	0.517867	0.243145	0.270195	0.706797	0.463826	0.60008	0.0608988	0.687676	0.43334	0.424448	0.431191	0.427278	0.370384
TCGA_TCGA-QG-A5Z1	0.197594	0.479652	0.463179	0.572769	0.641646	0.710762	0.375899	0.668155	0.21226	0.565736	0.568363	0.284314	0.350097	0.696865	0.471862	0.668736	0.0188389	0.734565	0.477454	0.487305	0.417122	0.412265	0.358398
TCGA_TCGA-AA-3831	0.337644	0.627136	0.633757	0.641656	0.651795	0.730448	0.337311	0.679212	0.304504	0.588558	0.668702	0.314687	0.33611	0.734745	0.484936	0.605944	0.271084	0.693589	0.53285	0.508539	0.476083	0.454767	0.427986
TCGA_TCGA-WS-AB45	0.309203	0.690096	0.669161	0.712851	0.649784	0.760921	0.478454	0.785035	0.43071	0.710767	0.939637	0.568915	0.666323	0.720394	0.61277	0.717587	0.627077	0.783471	0.829501	0.584499	0.594251	0.453681	0.582684
TCGA_TCGA-A6-5659	0.21878	0.544878	0.520635	0.557447	0.651469	0.689565	0.367495	0.64119	0.228079	0.567715	0.521622	0.259762	0.387427	0.684069	0.436483	0.614317	0.111353	0.690701	0.498278	0.444941	0.414791	0.386509	0.415053
TCGA_TCGA-CK-5912	0.241364	0.518272	0.531427	0.541747	0.6694	0.659473	0.294123	0.649638	0.190804	0.639346	0.570076	0.291063	0.37144	0.711127	0.460957	0.593012	0.0884238	0.70731	0.451847	0.437228	0.424157	0.392803	0.426699
TCGA_TCGA-D5-6537	0.0894536	0.640571	0.601549	0.604346	0.642755	0.761289	0.256393	0.695637	0.178519	0.622151	0.588652	0.285576	0.411676	0.689295	0.483627	0.592552	0.281398	0.686226	0.512633	0.40705	0.444619	0.435526	0.443282
TCGA_TCGA-DM-A0XF	0.158731	0.572028	0.618564	0.586922	0.670914	0.713756	0.287809	0.664756	0.189577	0.626975	0.592253	0.2791	0.306211	0.742391	0.484994	0.599596	0.219903	0.694602	0.445577	0.478962	0.423143	0.457688	0.425096
TCGA_TCGA-CM-6171	0.21695	0.637979	0.58338	0.623235	0.633744	0.766544	0.264424	0.694933	0.286988	0.632062	0.724521	0.329196	0.345553	0.714256	0.481822	0.585093	0.320648	0.712661	0.558732	0.481595	0.430736	0.450205	0.58959
TCGA_TCGA-AA-3870	0.363881	0.580324	0.654358	0.653695	0.657664	0.807573	0.241595	0.754784	0.367158	0.675113	0.783318	0.390422	0.531547	0.755262	0.559727	0.664312	0.254402	0.695572	0.679899	0.561388	0.515097	0.448214	0.490154
TCGA_TCGA-AA-A00E	0.381243	0.624872	0.693457	0.670182	0.66178	0.764508	0.287458	0.736205	0.409568	0.614423	0.794847	0.380801	0.401694	0.722825	0.507208	0.617633	0.212095	0.685912	0.582676	0.539258	0.507468	0.497721	0.533348
TCGA_TCGA-CM-6161	0.271183	0.625882	0.663736	0.623177	0.652339	0.650608	0.387597	0.714886	0.318336	0.566716	0.674775	0.324925	0.407527	0.68363	0.425436	0.653848	0.0875011	0.714887	0.606896	0.473713	0.471962	0.411984	0.521577
TCGA_TCGA-AA-A02J	0.145733	0.525361	0.50368	0.523621	0.631371	0.706191	0.319761	0.660082	0.0898417	0.536779	0.457633	0.20543	0.332835	0.73616	0.404972	0.52376	0.15544	0.701744	0.360688	0.419344	0.379554	0.449114	0.361158
TCGA_TCGA-D5-6539	0.344905	0.549215	0.601275	0.61521	0.636901	0.729338	0.286084	0.720121	0.286725	0.608194	0.617715	0.306446	0.380298	0.743562	0.445725	0.634568	0.313046	0.685744	0.520385	0.4836	0.457272	0.445172	0.472632
TCGA_TCGA-DM-A1DB	0.167086	0.605689	0.665318	0.53249	0.65651	0.704638	0.346176	0.648658	0.224716	0.54174	0.509355	0.243561	0.343421	0.741391	0.432011	0.516161	0.100708	0.692429	0.395606	0.401205	0.389528	0.376792	0.413257
TCGA_TCGA-AA-A01F	0.102493	0.412006	0.554591	0.590555	0.629098	0.746767	0.229444	0.656013	0.119265	0.552553	0.534077	0.233738	0.293976	0.784878	0.42801	0.558068	0.312981	0.68162	0.361443	0.431769	0.416175	0.431927	0.416473
TCGA_TCGA-AZ-6598	0.19096	0.621237	0.725962	0.644709	0.67874	0.802677	0.288753	0.692395	0.249891	0.628623	0.749226	0.402982	0.353179	0.707966	0.479859	0.624659	0.307109	0.714816	0.502327	0.468707	0.459088	0.434967	0.564589
TCGA_TCGA-AA-3858	0.328826	0.571431	0.607315	0.625135	0.682261	0.732728	0.298125	0.698562	0.247589	0.596896	0.636391	0.314061	0.400195	0.742401	0.479645	0.607926	0.179363	0.644172	0.477284	0.46725	0.457687	0.426044	0.377642
TCGA_TCGA-CM-4743	0.173315	0.634488	0.678318	0.663752	0.676845	0.76351	0.315605	0.700322	0.306066	0.634043	0.628701	0.317264	0.36762	0.718659	0.491973	0.632636	0.342143	0.680574	0.42138	0.4849	0.489668	0.500956	0.580576
TCGA_TCGA-AA-3554	0.379901	0.652528	0.666443	0.721987	0.648906	0.783789	0.366086	0.777443	0.399613	0.701885	0.863374	0.493078	0.559533	0.759522	0.554836	0.656748	0.43048	0.746084	0.662564	0.559388	0.538983	0.46101	0.492663
TCGA_TCGA-A6-2682	0.274044	0.528235	0.630982	0.66659	0.665174	0.782339	0.258911	0.745081	0.231473	0.650274	0.706698	0.342834	0.5208	0.767628	0.522734	0.645858	0.330608	0.734321	0.59281	0.508032	0.513491	0.501353	0.398133
TCGA_TCGA-AA-3872	0.312495	0.540987	0.608203	0.639011	0.651621	0.753644	0.405273	0.757749	0.31158	0.662229	0.743947	0.402932	0.574681	0.751345	0.566564	0.662594	0.1924	0.711034	0.614636	0.553161	0.488631	0.44671	0.461382
TCGA_TCGA-AA-3678	0.272942	0.597658	0.627048	0.651039	0.684072	0.723529	0.320398	0.706134	0.264133	0.623235	0.683986	0.339274	0.389752	0.748098	0.45102	0.614266	0.341532	0.711299	0.535116	0.489281	0.465833	0.527959	0.438673
TCGA_TCGA-AA-3672	0.341406	0.553997	0.752225	0.715811	0.681469	0.833183	0.22297	0.751405	0.36799	0.641115	0.838353	0.459377	0.418331	0.760521	0.56603	0.68267	0.342629	0.706963	0.585021	0.576805	0.503352	0.506261	0.452992
TCGA_TCGA-D5-6923	0.198768	0.585108	0.540167	0.614882	0.649862	0.735113	0.312041	0.739181	0.240977	0.625851	0.642524	0.30971	0.454021	0.693039	0.525127	0.637229	0.201201	0.722451	0.572391	0.493084	0.465485	0.449715	0.427
TCGA_TCGA-AA-3812	0.301431	0.402442	0.565345	0.654575	0.687504	0.840631	0.295584	0.7452	0.318591	0.649556	0.768618	0.434823	0.536358	0.778601	0.541824	0.663126	0.282545	0.71916	0.665653	0.527665	0.503321	0.519761	0.347132
TCGA_TCGA-AA-3680	0.401134	0.506352	0.641558	0.595717	0.677616	0.737742	0.35545	0.705962	0.302358	0.593701	0.643167	0.280119	0.406459	0.73813	0.429251	0.597178	0.10622	0.712046	0.484139	0.495978	0.465185	0.479459	0.461639
TCGA_TCGA-NH-A6GC	0.265941	0.380587	0.553543	0.567551	0.667848	0.795994	0.242317	0.587282	0.194944	0.593702	0.610142	0.301038	0.308922	0.702637	0.487089	0.62277	0.209115	0.722049	0.392661	0.442369	0.36957	0.438199	0.399063
TCGA_TCGA-A6-4105	0.307329	0.702244	0.736093	0.644607	0.683875	0.742722	0.425766	0.722362	0.328565	0.610419	0.760602	0.370077	0.504962	0.715011	0.540481	0.656608	0.231912	0.72545	0.664372	0.516252	0.475791	0.475317	0.486024
TCGA_TCGA-AA-3867	0.344623	0.483698	0.547396	0.592409	0.688309	0.727259	0.272	0.720781	0.294518	0.600862	0.621292	0.323954	0.398233	0.725502	0.521603	0.604344	0.17932	0.737173	0.549595	0.515331	0.470915	0.441012	0.329979
TCGA_TCGA-AA-3970	0.373958	0.635003	0.664807	0.617012	0.690184	0.725169	0.372633	0.720973	0.306901	0.61211	0.645145	0.332318	0.417218	0.711929	0.45604	0.615952	0.238535	0.70185	0.523185	0.486052	0.46792	0.491417	0.441523
TCGA_TCGA-5M-AAT6	0.374657	0.674671	0.770622	0.672527	0.6906	0.715945	0.294995	0.712675	0.407153	0.722331	0.797892	0.406165	0.371248	0.698385	0.53672	0.656951	0.168522	0.70623	0.659317	0.572709	0.54039	0.413238	0.535329
TCGA_TCGA-D5-7000	0.274224	0.59758	0.641401	0.629155	0.664937	0.768963	0.284475	0.737307	0.277208	0.612967	0.682098	0.32433	0.481707	0.726513	0.509374	0.648011	0.240941	0.707696	0.555186	0.487054	0.478524	0.477518	0.481904
TCGA_TCGA-AA-A01K	0.272391	0.565218	0.643772	0.629166	0.672933	0.762921	0.26614	0.713909	0.247866	0.636112	0.656629	0.326572	0.349548	0.711482	0.529793	0.625812	0.176979	0.713486	0.525467	0.488676	0.458577	0.428034	0.466499
TCGA_TCGA-AA-3955	0.213735	0.577902	0.578623	0.590231	0.678076	0.699193	0.292204	0.716009	0.221631	0.594118	0.553508	0.297558	0.409555	0.727856	0.463646	0.584919	0.221292	0.689798	0.484287	0.461703	0.426606	0.475962	0.425119
TCGA_TCGA-AA-3860	0.399075	0.657369	0.710721	0.655856	0.693917	0.795426	0.395499	0.724685	0.349601	0.615843	0.726028	0.374405	0.462425	0.722133	0.533258	0.647276	0.233544	0.697907	0.544996	0.485943	0.487168	0.460996	0.424723
TCGA_TCGA-G4-6293	0.388545	0.567373	0.703123	0.662276	0.670886	0.7515	0.334439	0.691642	0.304752	0.621183	0.713206	0.293181	0.386478	0.726053	0.439751	0.624398	0.319652	0.704901	0.540496	0.497963	0.477736	0.508762	0.411451
TCGA_TCGA-AD-A5EK	0.0986079	0.529289	0.580361	0.565082	0.640342	0.701144	0.283063	0.607194	0.131841	0.554589	0.512548	0.245212	0.411437	0.696634	0.423436	0.60621	0.0365304	0.70221	0.41881	0.439412	0.39026	0.453136	0.490541
TCGA_TCGA-AA-3842	0.187335	0.580906	0.625599	0.635615	0.651599	0.749593	0.271446	0.731101	0.227423	0.620594	0.642369	0.365347	0.373342	0.74413	0.522535	0.619722	0.202538	0.700009	0.558764	0.506756	0.461579	0.463819	0.426686
TCGA_TCGA-CM-6166	0.0905657	0.543051	0.526768	0.514705	0.682047	0.709699	0.287075	0.663464	0.131158	0.561113	0.438156	0.26106	0.274244	0.685211	0.432194	0.625966	0.0613741	0.701998	0.419033	0.397095	0.393578	0.406576	0.481063
TCGA_TCGA-D5-6540	0.17469	0.632037	0.66951	0.657725	0.62539	0.76117	0.165305	0.702852	0.276727	0.654319	0.689785	0.377923	0.433059	0.728225	0.54273	0.644206	0.368383	0.690929	0.53286	0.504612	0.479823	0.462232	0.637049
TCGA_TCGA-F4-6809	0.433071	0.606795	0.678628	0.612109	0.695674	0.729012	0.37875	0.726216	0.338442	0.601196	0.702822	0.349618	0.491147	0.717982	0.529822	0.664906	0.16344	0.710268	0.550238	0.531831	0.504173	0.452059	0.451544
TCGA_TCGA-NH-A50T	0.115759	0.578496	0.489766	0.544466	0.638026	0.714387	0.246987	0.689702	0.134526	0.571168	0.495999	0.238553	0.311394	0.68591	0.449921	0.56496	0.140237	0.634244	0.403353	0.409292	0.407999	0.350598	0.393818
TCGA_TCGA-AA-3517	0.254325	0.555124	0.580228	0.621289	0.643657	0.781515	0.334698	0.702518	0.22552	0.598992	0.693136	0.337757	0.441661	0.711161	0.478345	0.626312	0.292205	0.71029	0.54126	0.4979	0.449748	0.459268	0.384862
TCGA_TCGA-AD-6888	0.155014	0.451272	0.526613	0.560579	0.66437	0.737941	0.204278	0.648435	0.125934	0.592244	0.480094	0.247671	0.307177	0.759926	0.398386	0.529393	0.261649	0.699128	0.384389	0.428532	0.397396	0.461464	0.414203
TCGA_TCGA-D5-5540	0.0903098	0.668737	0.684854	0.57469	0.681959	0.691126	0.320914	0.705225	0.209626	0.605484	0.60702	0.3104	0.355229	0.686065	0.497607	0.586619	0.00363961	0.660074	0.495307	0.436431	0.431993	0.379801	0.488904
TCGA_TCGA-CK-4947	0.41106	0.661536	0.695982	0.621005	0.66107	0.695708	0.385608	0.699392	0.379023	0.632222	0.710181	0.332819	0.433115	0.736317	0.482345	0.663268	0.295819	0.706909	0.562011	0.496639	0.496548	0.433507	0.48858
TCGA_TCGA-A6-6140	0.241511	0.59632	0.656138	0.58417	0.638823	0.737394	0.34821	0.689408	0.195564	0.575247	0.592016	0.278989	0.413969	0.730545	0.453791	0.592957	0.258977	0.694678	0.459914	0.440383	0.432088	0.465941	0.383829
TCGA_TCGA-CK-5915	0.0803327	0.565359	0.465258	0.557593	0.630577	0.716238	0.261171	0.641403	0.166416	0.551463	0.463048	0.246477	0.314436	0.702937	0.385732	0.600741	0.0673392	0.657879	0.428748	0.397772	0.395667	0.387584	0.41293
TCGA_TCGA-D5-6926	0.306922	0.559039	0.593276	0.64855	0.667799	0.75964	0.29625	0.733125	0.315272	0.64741	0.731578	0.359944	0.424986	0.699484	0.531529	0.679294	0.217609	0.764353	0.628866	0.517634	0.477357	0.411264	0.390586
TCGA_TCGA-AA-3685	0.38384	0.637821	0.747371	0.632083	0.69917	0.738358	0.387807	0.741393	0.340485	0.613907	0.727976	0.382718	0.464449	0.729405	0.510968	0.614206	0.260362	0.673896	0.582144	0.495196	0.509055	0.476732	0.443509
TCGA_TCGA-QG-A5Z2	0.554516	0.651157	0.703731	0.625728	0.665073	0.737379	0.319981	0.666566	0.446864	0.580353	0.652465	0.296109	0.31319	0.720358	0.453054	0.576602	0.109917	0.670455	0.42357	0.478471	0.465252	0.464871	0.51254
TCGA_TCGA-AA-3663	0.162467	0.644122	0.601136	0.637347	0.656447	0.748084	0.332733	0.730956	0.222412	0.594513	0.720635	0.361999	0.45607	0.705631	0.469036	0.575699	0.259263	0.683508	0.524445	0.469726	0.448387	0.430319	0.529336
TCGA_TCGA-AA-A01Z	0.167555	0.474629	0.532582	0.5682	0.644371	0.77511	0.286909	0.640044	0.100877	0.576032	0.479456	0.229456	0.333465	0.734957	0.474977	0.572136	0.161365	0.671732	0.36085	0.418745	0.408947	0.499864	0.336216
TCGA_TCGA-T9-A92H	0.195175	0.563548	0.564558	0.567364	0.679321	0.734157	0.293337	0.64998	0.176272	0.597663	0.479687	0.255925	0.377051	0.714786	0.474423	0.561162	0.157273	0.676646	0.404627	0.389729	0.419794	0.43476	0.404657
TCGA_TCGA-AA-A03J	0.306188	0.473976	0.685308	0.630754	0.65686	0.80761	0.247261	0.71742	0.270877	0.582158	0.685832	0.342026	0.374589	0.772649	0.490319	0.63929	0.239444	0.695095	0.550272	0.507421	0.458979	0.524004	0.358948
TCGA_TCGA-A6-5662	0.154577	0.424978	0.473705	0.57182	0.682363	0.674835	0.26148	0.699901	0.213221	0.635805	0.558404	0.290755	0.314726	0.703103	0.473711	0.607361	0.100013	0.691296	0.446484	0.43889	0.429518	0.419268	0.366007
TCGA_TCGA-CM-4748	0.268091	0.533605	0.551083	0.589157	0.634623	0.734833	0.251002	0.686501	0.192994	0.59528	0.703285	0.309925	0.421288	0.697103	0.493614	0.619438	0.196934	0.698192	0.514889	0.476544	0.431678	0.517779	0.347473
TCGA_TCGA-CA-6718	0.378092	0.773664	0.793135	0.668721	0.689821	0.737176	0.263869	0.701919	0.415188	0.678735	0.785024	0.35543	0.369949	0.691141	0.580431	0.658457	0.118148	0.682411	0.616457	0.497788	0.538108	0.423408	0.608685
TCGA_TCGA-A6-6651	0.504848	0.625852	0.665475	0.646879	0.674908	0.698133	0.423621	0.746352	0.426932	0.658105	0.843494	0.454627	0.615432	0.719109	0.574341	0.700444	0.166047	0.746596	0.746815	0.56686	0.54019	0.352734	0.468592
TCGA_TCGA-AA-3492	0.248872	0.577169	0.692515	0.643007	0.666151	0.759861	0.188592	0.707941	0.291608	0.605558	0.678286	0.345067	0.337813	0.793734	0.531142	0.619939	0.373613	0.68182	0.535558	0.481407	0.468737	0.458781	0.425203
TCGA_TCGA-5M-AAT4	0.138389	0.55081	0.533816	0.564096	0.666277	0.695846	0.198784	0.660953	0.155621	0.570553	0.536342	0.229008	0.279864	0.70487	0.4523	0.566359	0.138873	0.699282	0.392947	0.438026	0.414522	0.368577	0.421214
TCGA_TCGA-AA-A00R	0.440846	0.744674	0.873055	0.707883	0.655349	0.681473	0.223926	0.696156	0.440898	0.633692	0.815541	0.454624	0.346422	0.739746	0.554945	0.669669	0.189174	0.694114	0.597352	0.554842	0.573974	0.435144	0.513354
TCGA_TCGA-AD-6889	0.158526	0.595769	0.596277	0.628215	0.679224	0.79934	0.296413	0.687811	0.205083	0.56545	0.657503	0.285063	0.356323	0.717431	0.479289	0.610386	0.17159	0.644051	0.454829	0.476736	0.433838	0.451101	0.548626
TCGA_TCGA-CM-5344	0.174327	0.497004	0.56367	0.568248	0.666525	0.762576	0.300505	0.705422	0.193952	0.602968	0.576226	0.297349	0.335316	0.695247	0.502065	0.661684	0.112729	0.674369	0.477489	0.435245	0.449574	0.495859	0.44429
TCGA_TCGA-CM-5860	0.245494	0.6193	0.606342	0.614752	0.683484	0.76032	0.350849	0.742545	0.311172	0.62544	0.681516	0.381951	0.491359	0.703964	0.549798	0.663456	0.223065	0.715238	0.580367	0.516427	0.493529	0.476075	0.504704
TCGA_TCGA-G4-6294	0.131334	0.521913	0.561033	0.592637	0.706167	0.738457	0.307871	0.639135	0.190792	0.625357	0.561163	0.261493	0.247387	0.722637	0.466271	0.626503	0.123728	0.701613	0.441746	0.421175	0.415435	0.374571	0.444346
TCGA_TCGA-AA-3976	0.244425	0.565258	0.619227	0.596713	0.687392	0.734412	0.299268	0.67816	0.182458	0.577981	0.605367	0.314825	0.38166	0.726256	0.465082	0.596128	0.175857	0.702016	0.5182	0.447742	0.461976	0.488131	0.443433
TCGA_TCGA-CM-6674	0.242638	0.593248	0.681255	0.640878	0.664481	0.744141	0.263502	0.705988	0.299292	0.676127	0.729642	0.385232	0.368762	0.705505	0.535422	0.638505	0.165061	0.699221	0.531908	0.482692	0.482137	0.48831	0.568839
TCGA_TCGA-D5-6927	0.313096	0.668441	0.707109	0.687318	0.629217	0.762496	0.341181	0.731381	0.363511	0.654212	0.824035	0.367738	0.500341	0.710626	0.561186	0.666767	0.323635	0.698811	0.652751	0.553964	0.536342	0.482963	0.499454
TCGA_TCGA-AA-3984	0.298326	0.733846	0.688775	0.62339	0.635538	0.768506	0.378086	0.70716	0.275762	0.618824	0.680053	0.328953	0.469524	0.705504	0.513263	0.628768	0.211228	0.687751	0.524521	0.473271	0.505991	0.487327	0.445907
TCGA_TCGA-D5-5539	0.289552	0.576189	0.557355	0.616701	0.692968	0.741578	0.406792	0.723671	0.303266	0.658447	0.752021	0.372575	0.498126	0.713812	0.51324	0.643098	0.246206	0.732521	0.595166	0.477773	0.465293	0.453443	0.532757
TCGA_TCGA-AA-3982	0.355915	0.625188	0.750748	0.613499	0.674964	0.736382	0.276769	0.746521	0.322769	0.617977	0.712083	0.341665	0.422251	0.746007	0.492739	0.618788	0.2589	0.711219	0.582561	0.533991	0.490236	0.481267	0.406317
TCGA_TCGA-AD-6548	0.318534	0.676488	0.710082	0.65124	0.655213	0.739155	0.342397	0.744531	0.322965	0.637263	0.758272	0.354954	0.523982	0.713271	0.535918	0.639125	0.284022	0.711168	0.615679	0.51423	0.516745	0.461023	0.483887
TCGA_TCGA-AA-3851	0.361822	0.61968	0.668913	0.61184	0.705049	0.760707	0.334005	0.699776	0.339351	0.652966	0.707766	0.351172	0.430709	0.72982	0.4904	0.60432	0.281307	0.702751	0.533238	0.472249	0.494136	0.475746	0.456185
TCGA_TCGA-AY-6197	0.236649	0.650232	0.606443	0.62443	0.650188	0.768274	0.356478	0.67647	0.210471	0.640238	0.643229	0.313411	0.580906	0.736725	0.495952	0.620078	0.329544	0.656912	0.476293	0.461692	0.4411	0.500409	0.49541
TCGA_TCGA-G4-6299	0.288683	0.64923	0.750148	0.617786	0.691216	0.754856	0.22608	0.707915	0.367897	0.658614	0.750434	0.365826	0.414478	0.696281	0.548485	0.663277	0.0838761	0.692489	0.635377	0.534953	0.502493	0.432852	0.568584
TCGA_TCGA-AA-3552	0.420723	0.568494	0.681958	0.621751	0.692465	0.757809	0.296663	0.698899	0.351875	0.659075	0.740284	0.350623	0.439016	0.761648	0.484847	0.617613	0.196811	0.736233	0.555978	0.525997	0.489759	0.460451	0.359158
TCGA_TCGA-AZ-4323	0.774119	0.732943	0.841157	0.636312	0.689717	0.737954	0.492614	0.7089	0.559683	0.597254	0.796318	0.338044	0.41452	0.701745	0.489032	0.650941	0.138988	0.691026	0.58405	0.524839	0.534331	0.318717	0.48797
TCGA_TCGA-F4-6805	0.347293	0.642972	0.643849	0.667489	0.678667	0.730096	0.414431	0.754001	0.329512	0.668899	0.760404	0.406414	0.54726	0.721123	0.541042	0.680602	0.213475	0.747491	0.665323	0.527874	0.522675	0.470147	0.524074
TCGA_TCGA-CM-5864	0.253355	0.580558	0.604827	0.571298	0.686093	0.709605	0.254881	0.644816	0.206476	0.611076	0.588433	0.283046	0.346184	0.743094	0.447783	0.59339	0.150886	0.69825	0.449406	0.429037	0.420347	0.430553	0.496087
TCGA_TCGA-DM-A28E	0.135889	0.476862	0.501739	0.537027	0.665202	0.713651	0.276414	0.601239	0.120571	0.573642	0.471872	0.222535	0.330697	0.725258	0.388039	0.554763	0.079152	0.655558	0.362013	0.382081	0.386585	0.414566	0.408884
TCGA_TCGA-D5-6929	0.423659	0.548225	0.649036	0.585414	0.688293	0.742643	0.296075	0.727059	0.32046	0.592338	0.685963	0.307648	0.362578	0.69637	0.480601	0.629488	0.126658	0.742375	0.533395	0.480256	0.46261	0.399521	0.394439
TCGA_TCGA-AA-3979	0.172979	0.610719	0.53048	0.60104	0.673418	0.717604	0.23444	0.682293	0.184723	0.632413	0.524648	0.27578	0.357992	0.703543	0.447856	0.563293	0.248452	0.669934	0.442988	0.476097	0.431546	0.497945	0.45179
TCGA_TCGA-AY-A69D	0.314469	0.63598	0.552358	0.577659	0.62762	0.73677	0.392052	0.671304	0.254848	0.590141	0.612586	0.286057	0.36847	0.68601	0.425359	0.600565	0.11119	0.652931	0.467642	0.442414	0.432183	0.451291	0.437073
TCGA_TCGA-A6-2685	0.388756	0.478252	0.646659	0.653545	0.658563	0.75939	0.420736	0.770933	0.358214	0.626863	0.803307	0.441306	0.599945	0.764694	0.567923	0.676951	0.316597	0.769097	0.650965	0.545107	0.518233	0.503183	0.395139
TCGA_TCGA-D5-6534	0.451799	0.560987	0.701966	0.684597	0.695501	0.779937	0.419165	0.793761	0.487807	0.692829	0.907761	0.480891	0.622048	0.738254	0.575493	0.73259	0.280576	0.728126	0.790789	0.623243	0.576006	0.478675	0.48621
TCGA_TCGA-DM-A1DA	0.19718	0.585421	0.567223	0.57407	0.635803	0.743599	0.221916	0.673601	0.149314	0.60781	0.510837	0.245343	0.334456	0.692174	0.487904	0.549929	0.110009	0.671325	0.395885	0.426523	0.415856	0.394385	0.535037
TCGA_TCGA-AA-A01T	0.1924	0.401933	0.587064	0.580624	0.657222	0.787393	0.236097	0.658705	0.104003	0.574797	0.566051	0.256989	0.310119	0.754099	0.50655	0.592649	0.256798	0.651087	0.391624	0.457935	0.41207	0.542552	0.291109
TCGA_TCGA-AA-3675	0.222843	0.583121	0.563501	0.59449	0.703599	0.688761	0.291894	0.690913	0.248255	0.611111	0.649279	0.322596	0.391131	0.717367	0.443157	0.603027	0.293359	0.644741	0.460583	0.44217	0.458468	0.460883	0.472236
TCGA_TCGA-G4-6304	0.126291	0.53552	0.619652	0.609762	0.674018	0.729123	0.168409	0.660005	0.210136	0.585942	0.615175	0.283518	0.270109	0.728258	0.425023	0.580046	0.0909753	0.653025	0.440246	0.445199	0.432119	0.483059	0.409944
TCGA_TCGA-AA-3561	0.166876	0.595414	0.601382	0.619947	0.693826	0.738257	0.306958	0.711133	0.19522	0.59549	0.678668	0.327385	0.327265	0.720645	0.494881	0.592929	0.258369	0.660678	0.484892	0.447611	0.445615	0.421166	0.466007
TCGA_TCGA-AD-6965	0.257053	0.56703	0.604971	0.558555	0.655488	0.731167	0.277941	0.667071	0.196709	0.579693	0.56399	0.228112	0.330472	0.698251	0.449111	0.583784	0.124133	0.681022	0.449904	0.449485	0.430229	0.411383	0.440847
GSE17536_GSM437093	0.404229	0.654276	0.722465	0.638207	0.674552	0.75824	0.322629	0.695584	0.335535	0.594224	0.694932	0.300304	0.345086	0.714527	0.497654	0.641726	0.13751	0.70982	0.503505	0.478171	0.480671	0.460364	0.388667
GSE17536_GSM437094	0.347908	0.526091	0.614443	0.55946	0.685783	0.780259	0.266653	0.65401	0.207625	0.604349	0.592657	0.284321	0.40056	0.712222	0.4398	0.552197	0.311678	0.74041	0.390532	0.428573	0.385823	0.412672	0.43763
GSE17536_GSM437095	0.31289	0.596248	0.566646	0.581631	0.657742	0.739058	0.276547	0.651515	0.232014	0.575315	0.649514	0.273844	0.30662	0.671779	0.484314	0.594931	0.32428	0.725595	0.349271	0.433156	0.439883	0.399398	0.358948
GSE17536_GSM437096	0.194649	0.4806	0.497391	0.570751	0.648496	0.786529	0.287606	0.637519	0.141942	0.613458	0.546953	0.281995	0.377242	0.722128	0.421448	0.598343	0.164144	0.709342	0.369934	0.482611	0.387676	0.415776	0.503234
GSE17536_GSM437097	0.221515	0.585656	0.623592	0.624258	0.6471	0.736943	0.272056	0.736323	0.269964	0.571855	0.611913	0.286431	0.340913	0.711562	0.446513	0.59979	0.225174	0.675672	0.474124	0.456102	0.458956	0.457982	0.499438
GSE17536_GSM437098	0.37419	0.627496	0.69945	0.62817	0.662066	0.75589	0.265866	0.694706	0.307059	0.595557	0.675243	0.309745	0.376898	0.703008	0.507714	0.653511	0.162662	0.737963	0.512362	0.484419	0.497724	0.42621	0.430629
GSE17536_GSM437099	0.398522	0.629617	0.684339	0.62666	0.643362	0.70721	0.282321	0.662048	0.267427	0.608066	0.675145	0.327115	0.374285	0.729666	0.438503	0.552185	0.164975	0.702986	0.428221	0.447879	0.433629	0.48621	0.524433
GSE17536_GSM437100	0.397885	0.678516	0.666307	0.649234	0.683968	0.776283	0.339317	0.720379	0.344658	0.60919	0.755208	0.349237	0.414145	0.716919	0.479096	0.659083	0.203551	0.746737	0.590737	0.497744	0.444451	0.438913	0.419821
GSE17536_GSM437101	0.192772	0.540517	0.631799	0.575501	0.641643	0.714221	0.236263	0.654811	0.18039	0.566545	0.585512	0.259741	0.262831	0.723555	0.409443	0.584164	0.227098	0.661	0.430667	0.418851	0.434726	0.453723	0.411509
GSE17536_GSM437102	0.264047	0.566698	0.593235	0.666622	0.721313	0.751847	0.35282	0.775943	0.314696	0.684155	0.859724	0.461315	0.541364	0.703992	0.537018	0.676599	0.252691	0.76503	0.686451	0.536876	0.553378	0.449958	0.441383
GSE17536_GSM437103	0.341469	0.644924	0.68149	0.623517	0.675976	0.75281	0.421375	0.757512	0.284124	0.618407	0.729951	0.356422	0.447122	0.736843	0.510987	0.646766	0.150889	0.733087	0.583433	0.475911	0.473845	0.446656	0.418313
GSE17536_GSM437104	0.225544	0.550919	0.671614	0.601041	0.582704	0.72562	0.272754	0.615373	0.278274	0.540808	0.547836	0.25305	0.360753	0.712517	0.44587	0.615591	0.18831	0.688597	0.351246	0.441227	0.432416	0.447209	0.447148
GSE17536_GSM437105	0.546555	0.678118	0.730378	0.660196	0.676395	0.722635	0.33239	0.682951	0.369394	0.624221	0.755787	0.358058	0.437915	0.724456	0.464904	0.618516	0.377302	0.691095	0.530443	0.480917	0.486299	0.460784	0.512714
GSE17536_GSM437106	0.347223	0.668736	0.726166	0.605819	0.666072	0.755514	0.30841	0.705733	0.307796	0.62651	0.64322	0.28349	0.383517	0.727125	0.446008	0.595921	0.305403	0.729735	0.494943	0.478383	0.4703	0.46961	0.407391
GSE17536_GSM437107	0.355486	0.478006	0.559012	0.561298	0.62901	0.716849	0.283967	0.652575	0.267686	0.578823	0.541376	0.240564	0.362139	0.740881	0.414238	0.610118	0.1992	0.68285	0.486696	0.43574	0.440183	0.512359	0.399688
GSE17536_GSM437108	0.264091	0.620165	0.657595	0.640834	0.621157	0.717633	0.205476	0.663488	0.316764	0.586962	0.65306	0.335561	0.338321	0.743411	0.436194	0.60901	0.264514	0.693934	0.458788	0.440443	0.454453	0.522008	0.475997
GSE17536_GSM437109	0.409145	0.628183	0.785688	0.655094	0.683547	0.734424	0.304822	0.708692	0.355541	0.617198	0.812796	0.419799	0.397173	0.723706	0.506849	0.664247	0.202416	0.737777	0.605799	0.549817	0.545395	0.45056	0.445712
GSE17536_GSM437110	0.454665	0.549994	0.686285	0.62681	0.666634	0.687211	0.290086	0.665098	0.288914	0.608249	0.681229	0.302559	0.391169	0.716939	0.450534	0.63724	0.237218	0.746626	0.486707	0.473915	0.463963	0.485439	0.44005
GSE17536_GSM437111	0.260628	0.488617	0.614924	0.643196	0.671051	0.792546	0.288238	0.686295	0.369015	0.651152	0.699904	0.372881	0.504111	0.791918	0.515033	0.685626	0.269678	0.731872	0.58447	0.572008	0.499938	0.459038	0.44255
GSE17536_GSM437112	0.235592	0.713671	0.697571	0.638639	0.676986	0.739938	0.410106	0.68159	0.28019	0.575951	0.698928	0.339085	0.434151	0.701088	0.480174	0.621322	0.227898	0.70216	0.559674	0.478164	0.472482	0.40512	0.437883
GSE17536_GSM437113	0.180385	0.444355	0.57029	0.622052	0.677903	0.724943	0.346205	0.687906	0.268677	0.588869	0.648725	0.357024	0.420871	0.73136	0.51658	0.628215	0.172453	0.756051	0.520006	0.498941	0.446445	0.456903	0.334646
GSE17536_GSM437114	0.319268	0.584479	0.615061	0.588338	0.649662	0.799833	0.197001	0.675775	0.32676	0.561141	0.579976	0.279728	0.348717	0.732571	0.423014	0.589596	0.169057	0.681214	0.536378	0.465516	0.45223	0.445554	0.446422
GSE17536_GSM437115	0.244719	0.453907	0.604717	0.569488	0.685887	0.697541	0.277956	0.662393	0.236972	0.548705	0.624169	0.275656	0.261578	0.69893	0.417688	0.596577	0.180546	0.700513	0.446631	0.457622	0.422	0.409633	0.407296
GSE17536_GSM437116	0.395093	0.646937	0.740249	0.644705	0.703332	0.731935	0.379076	0.730811	0.273669	0.598351	0.778711	0.363647	0.402498	0.736595	0.529468	0.657286	0.167632	0.752576	0.588563	0.513472	0.482262	0.409159	0.408411
GSE17536_GSM437117	0.178213	0.599443	0.569093	0.589078	0.663004	0.741479	0.340011	0.697354	0.216683	0.591472	0.586165	0.282201	0.45652	0.71019	0.486818	0.635481	0.125508	0.730435	0.559097	0.460381	0.451894	0.403556	0.423525
GSE17536_GSM437118	0.285095	0.763082	0.797117	0.719552	0.683465	0.734004	0.326873	0.727255	0.399832	0.665673	0.852745	0.376558	0.452657	0.722827	0.494843	0.653492	0.314164	0.748726	0.58013	0.528553	0.522295	0.445115	0.593283
GSE17536_GSM437119	0.168881	0.318789	0.480886	0.583642	0.669984	0.792067	0.319109	0.688797	0.291421	0.666779	0.609474	0.335714	0.513966	0.693567	0.529042	0.683552	0.129019	0.779228	0.546219	0.559515	0.481559	0.401242	0.483916
GSE17536_GSM437120	0.294426	0.578279	0.615601	0.602599	0.628833	0.704687	0.436093	0.653989	0.299354	0.587992	0.624038	0.309662	0.466582	0.711722	0.458324	0.637519	0.250449	0.758101	0.501785	0.467745	0.430933	0.436743	0.495117
GSE17536_GSM437121	0.269827	0.648105	0.665689	0.613443	0.663544	0.716666	0.328744	0.698256	0.283184	0.611161	0.658485	0.312667	0.363877	0.703529	0.479814	0.625782	0.122224	0.72358	0.506172	0.470836	0.460887	0.43177	0.477749
GSE17536_GSM437122	0.156973	0.525337	0.537771	0.55147	0.66726	0.725476	0.387129	0.658356	0.209	0.61124	0.498062	0.243929	0.312103	0.722773	0.440283	0.647125	0.102829	0.728799	0.418461	0.412077	0.430321	0.421378	0.433079
GSE17536_GSM437123	0.267273	0.577298	0.628825	0.60479	0.660314	0.726902	0.332403	0.716714	0.278067	0.60009	0.665453	0.303077	0.476257	0.707599	0.485079	0.627791	0.253025	0.729436	0.529949	0.477168	0.43897	0.432935	0.408677
GSE17536_GSM437124	0.171954	0.546804	0.568297	0.595373	0.671025	0.787521	0.193333	0.723921	0.188425	0.631252	0.615196	0.313887	0.339748	0.725466	0.494294	0.614744	0.210239	0.696883	0.470211	0.482577	0.437627	0.431477	0.438671
GSE17536_GSM437125	0.248567	0.555017	0.530571	0.709603	0.641201	0.769433	0.253894	0.729224	0.287003	0.661407	0.790086	0.409435	0.486886	0.762478	0.532868	0.680507	0.244381	0.710385	0.618289	0.516743	0.49259	0.46219	0.530121
GSE17536_GSM437126	0.258228	0.702066	0.79406	0.659231	0.640257	0.712466	0.231312	0.698152	0.273372	0.654379	0.715405	0.315442	0.349555	0.72351	0.500307	0.580436	0.239167	0.696039	0.451196	0.439321	0.494045	0.457129	0.545345
GSE17536_GSM437127	0.273583	0.544663	0.579516	0.625595	0.659271	0.765893	0.279444	0.743932	0.213823	0.639024	0.693983	0.31088	0.44092	0.706486	0.514	0.632674	0.299019	0.766117	0.490609	0.517914	0.4714	0.516535	0.50364
GSE17536_GSM437128	0.223316	0.559847	0.582239	0.55267	0.6464	0.725512	0.361349	0.703972	0.226508	0.587675	0.549675	0.237853	0.38088	0.708228	0.450298	0.572206	0.111422	0.70628	0.38199	0.413145	0.425057	0.45572	0.527874
GSE17536_GSM437129	0.26128	0.590607	0.63545	0.602718	0.683618	0.751646	0.379429	0.681562	0.275922	0.58072	0.590582	0.288221	0.34291	0.704273	0.438769	0.592405	0.12645	0.689771	0.430183	0.427562	0.431332	0.4674	0.414272
GSE17536_GSM437130	0.16534	0.596391	0.584976	0.657712	0.635423	0.787569	0.31793	0.727614	0.260954	0.639493	0.659376	0.349893	0.403691	0.718319	0.495543	0.621849	0.157493	0.708893	0.505922	0.527761	0.49252	0.458598	0.493686
GSE17536_GSM437131	0.34299	0.445898	0.588769	0.584314	0.721972	0.812313	0.351023	0.683933	0.196535	0.630716	0.597265	0.284851	0.401661	0.751789	0.447952	0.62084	0.330337	0.743448	0.44975	0.479693	0.435443	0.491923	0.426126
GSE17536_GSM437132	0.172284	0.518846	0.547057	0.547879	0.679718	0.706448	0.285795	0.649638	0.175675	0.564987	0.477123	0.23905	0.295997	0.700164	0.434581	0.619051	0.0685865	0.693829	0.413448	0.42388	0.396914	0.398374	0.376536
GSE17536_GSM437133	0.340939	0.629918	0.801539	0.670382	0.685883	0.692539	0.178195	0.693145	0.411819	0.609197	0.829835	0.381866	0.391275	0.732379	0.555025	0.681844	0.137601	0.722701	0.647922	0.554158	0.54121	0.467045	0.52506
GSE17536_GSM437134	0.280184	0.529828	0.594087	0.601079	0.668796	0.839422	0.238387	0.711112	0.214662	0.640737	0.668694	0.334526	0.445786	0.712272	0.51538	0.652471	0.342209	0.74366	0.504371	0.504793	0.475582	0.472479	0.413273
GSE17536_GSM437135	0.274143	0.536232	0.563233	0.630647	0.67794	0.790385	0.296188	0.68578	0.315992	0.623045	0.709795	0.351263	0.501525	0.72263	0.523702	0.670259	0.143954	0.72715	0.563195	0.480902	0.48951	0.473747	0.484848
GSE17536_GSM437136	0.206568	0.452909	0.567331	0.545867	0.678228	0.752356	0.32383	0.675105	0.229685	0.558143	0.534669	0.272947	0.351653	0.711633	0.422057	0.617009	0.16285	0.73432	0.472496	0.467085	0.447655	0.426297	0.432387
GSE17536_GSM437137	0.152208	0.536236	0.594174	0.603862	0.654643	0.723172	0.272386	0.695495	0.260166	0.581711	0.625358	0.293314	0.313807	0.712083	0.486934	0.641322	0.129829	0.726566	0.537519	0.472295	0.453465	0.42778	0.423066
GSE17536_GSM437138	0.225008	0.517737	0.53096	0.561564	0.640983	0.794014	0.176204	0.651312	0.202319	0.595982	0.618663	0.302785	0.35159	0.731014	0.466284	0.652051	0.246353	0.733612	0.381747	0.410392	0.396016	0.443689	0.55148
GSE17536_GSM437139	0.0967699	0.506472	0.56884	0.573837	0.646537	0.745588	0.29351	0.695653	0.184982	0.58518	0.584069	0.287628	0.324434	0.688891	0.46073	0.585688	0.0803171	0.72885	0.480393	0.46126	0.410916	0.467449	0.373524
GSE17536_GSM437140	0.264568	0.553569	0.56915	0.579825	0.632636	0.728332	0.327902	0.627253	0.153288	0.557196	0.517327	0.247127	0.336848	0.718394	0.416866	0.593346	0.247071	0.704334	0.431417	0.389421	0.411915	0.456245	0.432298
GSE17536_GSM437141	0.216051	0.618399	0.737542	0.607274	0.656579	0.720323	0.19127	0.69824	0.276619	0.596518	0.641038	0.301087	0.270813	0.711047	0.477933	0.648527	0.0965584	0.692573	0.53435	0.452913	0.496574	0.479047	0.463261
GSE17536_GSM437142	0.212305	0.666357	0.528743	0.641403	0.701835	0.733398	0.222172	0.719535	0.288331	0.658563	0.668651	0.358643	0.476189	0.704406	0.476895	0.60069	0.39897	0.74436	0.532379	0.450108	0.452597	0.382852	0.428252
GSE17536_GSM437143	0.32991	0.720456	0.786307	0.69535	0.65051	0.756342	0.264002	0.653837	0.402088	0.584399	0.705678	0.372263	0.333031	0.714445	0.467394	0.662543	0.241437	0.695094	0.496455	0.465509	0.471808	0.435504	0.544832
GSE17536_GSM437144	0.315517	0.488058	0.51137	0.588989	0.665698	0.736601	0.323205	0.731645	0.223025	0.622856	0.610391	0.287379	0.404679	0.73199	0.506735	0.672107	0.148646	0.777107	0.494025	0.459634	0.451013	0.432285	0.385983
GSE17536_GSM437145	0.485897	0.711105	0.758635	0.717298	0.669684	0.756323	0.332932	0.679989	0.417989	0.637663	0.808965	0.398336	0.527211	0.735278	0.531125	0.694614	0.293969	0.740499	0.615323	0.525394	0.545575	0.449165	0.521249
GSE17536_GSM437146	0.41901	0.651991	0.71298	0.651106	0.647705	0.760926	0.316326	0.665621	0.321628	0.644384	0.68331	0.305584	0.375503	0.695785	0.469343	0.621959	0.31996	0.705025	0.445981	0.452514	0.473831	0.494294	0.465601
GSE17536_GSM437147	0.324884	0.67017	0.72476	0.593983	0.634903	0.75961	0.259263	0.666855	0.346139	0.617129	0.732912	0.355532	0.404602	0.733534	0.466181	0.597007	0.0609392	0.715921	0.556363	0.473992	0.465808	0.458799	0.581389
GSE17536_GSM437148	0.304561	0.64449	0.783924	0.664751	0.645552	0.740036	0.213797	0.687689	0.332041	0.565	0.720051	0.336363	0.339325	0.744907	0.469821	0.65535	0.214305	0.685508	0.579715	0.47343	0.492564	0.504986	0.442553
GSE17536_GSM437149	0.309669	0.619451	0.580969	0.659743	0.635577	0.769223	0.358578	0.741574	0.313702	0.647676	0.728622	0.365259	0.465224	0.724368	0.518921	0.651504	0.280338	0.722909	0.565207	0.504116	0.471296	0.451762	0.509233
GSE17536_GSM437150	0.265457	0.512213	0.589643	0.698319	0.678973	0.749119	0.358877	0.697998	0.237432	0.659771	0.749841	0.397693	0.541471	0.705615	0.487186	0.606026	0.433408	0.725986	0.531666	0.513109	0.459433	0.547399	0.478097
GSE17536_GSM437151	0.326869	0.554218	0.60858	0.634694	0.671007	0.692092	0.348641	0.701642	0.301463	0.564753	0.620708	0.297418	0.396852	0.731529	0.492541	0.622733	0.245206	0.706271	0.483441	0.450093	0.452079	0.481025	0.34734
GSE17536_GSM437152	0.319591	0.573353	0.751366	0.652699	0.649257	0.728449	0.274632	0.739241	0.355068	0.613633	0.74307	0.366257	0.441928	0.735378	0.545911	0.698846	0.247328	0.704111	0.653314	0.55471	0.489926	0.518041	0.403222
GSE17536_GSM437153	0.328731	0.468711	0.630311	0.608914	0.643341	0.735435	0.307445	0.619309	0.181815	0.590437	0.509315	0.28571	0.381779	0.733636	0.484603	0.558574	0.333277	0.678495	0.434643	0.48705	0.407878	0.486723	0.294199
GSE17536_GSM437154	0.326803	0.426043	0.572766	0.621972	0.676617	0.737923	0.33489	0.667204	0.192437	0.616622	0.584634	0.269625	0.377308	0.732456	0.485133	0.649185	0.256088	0.706901	0.451069	0.466691	0.45655	0.517895	0.381827
GSE17536_GSM437155	0.456003	0.710846	0.745106	0.65641	0.65098	0.727086	0.327286	0.759287	0.41938	0.639235	0.834982	0.386845	0.459854	0.724506	0.53005	0.680315	0.238364	0.708011	0.626532	0.548499	0.545491	0.4802	0.50503
GSE17536_GSM437156	0.253118	0.648176	0.760242	0.688716	0.645604	0.729836	0.187163	0.724823	0.359305	0.651521	0.760055	0.378089	0.450098	0.740379	0.496326	0.648797	0.462753	0.713319	0.560321	0.50265	0.513857	0.485719	0.534692
GSE17536_GSM437157	0.286228	0.613351	0.610656	0.6619	0.645002	0.732405	0.351394	0.710112	0.294117	0.637895	0.800293	0.394252	0.476679	0.723195	0.541062	0.628059	0.173072	0.822851	0.692091	0.58599	0.517303	0.431566	0.498257
GSE17536_GSM437158	0.151033	0.497693	0.486356	0.565452	0.650331	0.788213	0.234031	0.647677	0.241816	0.612342	0.648115	0.31986	0.399011	0.75939	0.403253	0.614405	0.244023	0.724234	0.436989	0.46177	0.406261	0.414351	0.534064
GSE17536_GSM437159	0.307177	0.574993	0.620186	0.618807	0.660174	0.729419	0.309998	0.726008	0.282855	0.659473	0.713858	0.336247	0.432208	0.724901	0.512368	0.650029	0.167586	0.754187	0.557999	0.471172	0.473662	0.474347	0.395327
GSE17536_GSM437160	0.253503	0.634631	0.639026	0.667012	0.665229	0.713902	0.217129	0.662757	0.252785	0.609361	0.691296	0.401262	0.303879	0.701485	0.482072	0.608529	0.303353	0.678186	0.42097	0.408423	0.423986	0.462232	0.538079
GSE17536_GSM437161	0.420309	0.67596	0.715918	0.656189	0.681573	0.759441	0.504013	0.763583	0.433449	0.679923	0.854596	0.474161	0.500499	0.756588	0.531503	0.687961	0.293659	0.768055	0.650087	0.532189	0.556929	0.440607	0.470102
GSE17536_GSM437162	0.359646	0.576025	0.631588	0.571072	0.669233	0.707782	0.407456	0.727458	0.244012	0.574583	0.650429	0.270188	0.473373	0.716539	0.472977	0.669872	0.177573	0.739348	0.497309	0.461833	0.445032	0.462674	0.399817
GSE17536_GSM437163	0.351205	0.490829	0.659659	0.610996	0.701494	0.785313	0.332669	0.761547	0.316177	0.624957	0.794243	0.422639	0.52035	0.710274	0.536846	0.661339	0.265388	0.770447	0.640575	0.523415	0.487121	0.484347	0.391089
GSE17536_GSM437164	0.199846	0.449756	0.548951	0.568239	0.651685	0.733589	0.280524	0.649875	0.226556	0.604529	0.49611	0.250398	0.314061	0.709554	0.43828	0.554451	0.0886101	0.674758	0.422423	0.435379	0.428401	0.445864	0.357913
GSE17536_GSM437165	0.303045	0.582116	0.649709	0.615788	0.657676	0.71594	0.25006	0.669392	0.223347	0.556836	0.534976	0.256606	0.391199	0.711318	0.492749	0.566966	0.13939	0.645485	0.399271	0.410879	0.430274	0.474133	0.397544
GSE17536_GSM437166	0.322559	0.649985	0.633493	0.665617	0.70645	0.756936	0.379594	0.746016	0.2842	0.641551	0.741271	0.364691	0.491491	0.699273	0.50553	0.622191	0.303157	0.770206	0.545941	0.491737	0.446389	0.428563	0.480434
GSE17536_GSM437167	0.260108	0.684848	0.71635	0.67188	0.656907	0.743486	0.237631	0.715264	0.363752	0.639252	0.739592	0.399552	0.419538	0.745319	0.513106	0.630038	0.308821	0.712533	0.54795	0.522346	0.497044	0.468301	0.554678
GSE17536_GSM437168	0.182274	0.480452	0.594662	0.581723	0.656721	0.718281	0.276942	0.703265	0.226009	0.54031	0.605073	0.281708	0.321037	0.729427	0.434968	0.583621	0.17269	0.697317	0.484187	0.422303	0.420775	0.389085	0.364538
GSE17536_GSM437169	0.118265	0.444732	0.551607	0.590831	0.640302	0.710917	0.30171	0.697934	0.144216	0.580389	0.60928	0.294961	0.305838	0.702205	0.494913	0.560368	0.126773	0.710571	0.48937	0.473454	0.421083	0.500764	0.321002
GSE17536_GSM437170	0.22514	0.467156	0.547019	0.592563	0.642982	0.73036	0.270866	0.691394	0.251769	0.606591	0.620012	0.296645	0.36342	0.746075	0.471104	0.645994	0.23227	0.712917	0.494064	0.472858	0.446941	0.4506	0.411497
GSE17536_GSM437171	0.324944	0.7002	0.764484	0.63012	0.64914	0.75503	0.332707	0.740127	0.387808	0.641973	0.838216	0.454233	0.489901	0.732975	0.538713	0.665049	0.180784	0.720915	0.661036	0.511182	0.502931	0.436479	0.576856
GSE17536_GSM437172	0.18379	0.550444	0.527238	0.574153	0.636286	0.703213	0.432058	0.686359	0.252524	0.581045	0.598373	0.272915	0.421549	0.697376	0.446196	0.629601	0.127617	0.67994	0.472484	0.435507	0.431891	0.400718	0.423796
GSE17536_GSM437173	0.174208	0.44453	0.507084	0.600579	0.649197	0.704799	0.300216	0.745682	0.217051	0.633072	0.63314	0.314794	0.388845	0.725828	0.499096	0.682186	0.169625	0.734448	0.55824	0.468828	0.444993	0.450541	0.401485
GSE17536_GSM437174	0.16556	0.578914	0.531701	0.603581	0.637023	0.773547	0.227705	0.696077	0.27574	0.656295	0.576614	0.3409	0.493545	0.722016	0.509082	0.647359	0.118845	0.692001	0.442957	0.499978	0.49234	0.447082	0.52886
GSE17536_GSM437175	0.288714	0.611802	0.747149	0.66671	0.680948	0.735817	0.283508	0.75335	0.403957	0.653464	0.790798	0.399183	0.452051	0.7228	0.546567	0.704185	0.244933	0.757158	0.681978	0.528772	0.501296	0.427253	0.463166
GSE17536_GSM437176	0.381126	0.65373	0.605189	0.579029	0.667009	0.749956	0.396949	0.641987	0.305593	0.700506	0.690694	0.330105	0.479332	0.702919	0.521785	0.580425	0.334716	0.704808	0.489913	0.474719	0.460917	0.484975	0.522902
GSE17536_GSM437177	0.177358	0.5237	0.554381	0.557931	0.638109	0.755517	0.313535	0.654943	0.213398	0.567617	0.511176	0.226555	0.473498	0.702913	0.434532	0.627703	0.194584	0.737428	0.399103	0.42953	0.421859	0.394843	0.415526
GSE17536_GSM437178	0.363197	0.710734	0.715416	0.650466	0.664212	0.732557	0.294352	0.732025	0.376821	0.607959	0.79305	0.35658	0.480608	0.727968	0.538466	0.662087	0.166353	0.731337	0.620467	0.541499	0.526331	0.487013	0.507288
GSE17536_GSM437179	0.155917	0.474897	0.549385	0.537364	0.656889	0.711532	0.2569	0.690691	0.136634	0.560224	0.467817	0.247016	0.302542	0.697938	0.472604	0.602756	0.157555	0.70968	0.3862	0.438328	0.401583	0.434904	0.347024
GSE17536_GSM437180	0.193671	0.543211	0.541435	0.620281	0.666633	0.779419	0.371483	0.746021	0.271554	0.638618	0.703396	0.355959	0.497993	0.731926	0.522683	0.642108	0.325163	0.761514	0.565746	0.497583	0.461074	0.441517	0.489469
GSE17536_GSM437181	0.410568	0.672517	0.671367	0.638963	0.662402	0.758346	0.476967	0.734533	0.398499	0.649896	0.771215	0.401795	0.537609	0.738011	0.525372	0.698442	0.232261	0.777301	0.628936	0.503927	0.535292	0.498182	0.486281
GSE17536_GSM437182	0.144455	0.531991	0.571868	0.584546	0.665907	0.716142	0.376203	0.693562	0.241656	0.595549	0.573431	0.282476	0.325606	0.700785	0.512039	0.653957	0.0800331	0.733817	0.459296	0.490273	0.470289	0.366105	0.386835
GSE17536_GSM437183	0.268806	0.635574	0.616545	0.590062	0.674448	0.740395	0.437772	0.68069	0.256352	0.598056	0.615945	0.277131	0.406622	0.69063	0.497825	0.630589	0.122225	0.710183	0.462352	0.45926	0.444664	0.38147	0.438605
GSE17536_GSM437184	0.263959	0.673846	0.638686	0.655017	0.612752	0.76365	0.215168	0.690867	0.295791	0.623529	0.662182	0.339685	0.417128	0.713404	0.506491	0.632081	0.213214	0.703478	0.488598	0.492331	0.499794	0.421567	0.589187
GSE17536_GSM437185	0.269279	0.424738	0.594698	0.548229	0.654024	0.735293	0.260319	0.636727	0.214553	0.542372	0.538629	0.265636	0.333218	0.742453	0.45698	0.60744	0.267727	0.705023	0.447321	0.43653	0.425565	0.484999	0.35963
GSE17536_GSM437186	0.144486	0.541101	0.535056	0.551989	0.673555	0.727899	0.219282	0.681857	0.127601	0.579031	0.578633	0.243503	0.344791	0.675268	0.459492	0.598207	0.149998	0.682417	0.401452	0.457849	0.383115	0.375298	0.464921
GSE17536_GSM437187	0.327908	0.64961	0.649149	0.642458	0.675099	0.769436	0.466796	0.738555	0.257086	0.69582	0.740916	0.384533	0.557121	0.719489	0.502397	0.646341	0.311591	0.778216	0.50844	0.467123	0.480105	0.468967	0.444414
GSE17536_GSM437188	0.252244	0.530169	0.593735	0.593799	0.653445	0.708651	0.268708	0.73117	0.288721	0.588801	0.610636	0.280266	0.33515	0.731104	0.510323	0.650031	0.135723	0.694611	0.484509	0.440658	0.459475	0.39384	0.38071
GSE17536_GSM437189	0.153523	0.430576	0.564151	0.625456	0.67984	0.758958	0.208051	0.745849	0.304507	0.677168	0.717006	0.371766	0.350482	0.76042	0.513781	0.674452	0.195627	0.758034	0.541597	0.510134	0.459982	0.452131	0.345382
GSE17536_GSM437190	0.194272	0.651165	0.556782	0.647974	0.657861	0.767864	0.378163	0.729263	0.223028	0.64657	0.718206	0.411113	0.495623	0.711679	0.516555	0.660282	0.257246	0.728545	0.588242	0.516479	0.495103	0.435111	0.471189
GSE17536_GSM437191	0.305041	0.526449	0.631704	0.583314	0.66451	0.762357	0.401264	0.692384	0.253882	0.589525	0.622604	0.287088	0.391511	0.724045	0.477041	0.652519	0.17752	0.736875	0.498949	0.481062	0.440402	0.448243	0.393629
GSE17536_GSM437192	0.209605	0.438746	0.490973	0.559938	0.623452	0.758029	0.259053	0.701782	0.171461	0.613707	0.57457	0.311258	0.373472	0.726566	0.452285	0.653273	0.149618	0.755151	0.504811	0.456449	0.418162	0.436122	0.371457
GSE17536_GSM437193	0.130889	0.720808	0.677143	0.651529	0.650038	0.753053	0.268045	0.722055	0.270412	0.615849	0.708322	0.312105	0.381134	0.739101	0.470532	0.60961	0.209749	0.725929	0.548837	0.435579	0.458517	0.435799	0.533966
GSE17536_GSM437194	0.269403	0.450476	0.518363	0.565407	0.669632	0.712829	0.272356	0.668848	0.152323	0.598162	0.505731	0.250889	0.339993	0.730976	0.436723	0.600354	0.16745	0.723501	0.392861	0.437772	0.40802	0.452812	0.409024
GSE17536_GSM437195	0.256396	0.546354	0.592369	0.581849	0.70379	0.728474	0.346972	0.697112	0.212104	0.621091	0.65234	0.291354	0.478642	0.688166	0.503425	0.62212	0.189784	0.702451	0.470291	0.448793	0.452231	0.432708	0.418819
GSE17536_GSM437196	0.314147	0.677214	0.698759	0.625153	0.620345	0.764273	0.333234	0.711528	0.318336	0.607927	0.711471	0.331365	0.48195	0.740907	0.47948	0.604731	0.188173	0.73541	0.515912	0.483453	0.486394	0.408143	0.535878
GSE17536_GSM437197	0.199893	0.539489	0.538883	0.622171	0.679659	0.803868	0.13741	0.698268	0.167193	0.665223	0.622911	0.343027	0.417096	0.750519	0.518718	0.655325	0.231957	0.71236	0.4729	0.469461	0.471617	0.489091	0.598776
GSE17536_GSM437198	0.202841	0.634571	0.654289	0.632593	0.648854	0.743023	0.412248	0.756956	0.296428	0.630469	0.718002	0.377381	0.526054	0.727125	0.470507	0.645131	0.141465	0.764329	0.600723	0.464823	0.473867	0.39712	0.453449
GSE17536_GSM437199	0.28709	0.476408	0.699484	0.599938	0.651589	0.757248	0.420939	0.639583	0.324209	0.621928	0.749838	0.338327	0.450535	0.730691	0.508495	0.659497	0.0935318	0.702816	0.653744	0.548104	0.482434	0.50778	0.425771
GSE17536_GSM437200	0.170235	0.571321	0.502945	0.629806	0.617454	0.790906	0.213557	0.740485	0.240029	0.629125	0.686047	0.376126	0.490616	0.74441	0.517522	0.658481	0.206146	0.722349	0.574509	0.520793	0.469709	0.460514	0.540034
GSE17536_GSM437201	0.355396	0.451877	0.538726	0.663744	0.67942	0.799736	0.314727	0.728438	0.320648	0.722583	0.836524	0.486514	0.554841	0.714741	0.558628	0.711314	0.215897	0.792869	0.749024	0.551659	0.561787	0.472002	0.541511
GSE17536_GSM437202	0.24602	0.652384	0.627346	0.60643	0.642675	0.730586	0.255213	0.72211	0.333888	0.66	0.623848	0.322807	0.414311	0.68715	0.49809	0.667804	0.189021	0.685833	0.524398	0.482147	0.456201	0.462978	0.603687
GSE17536_GSM437203	0.402526	0.772052	0.848624	0.713279	0.694269	0.74479	0.371406	0.723588	0.414365	0.672266	0.914081	0.48574	0.507656	0.729264	0.526707	0.671065	0.251043	0.71349	0.689226	0.553221	0.55656	0.461336	0.517443
GSE17536_GSM437204	0.250098	0.306757	0.457078	0.579813	0.563389	0.656988	0.505291	0.616994	0.259427	0.673311	0.709395	0.396252	0.643253	0.706084	0.500561	0.664658	0.168386	0.765006	0.618515	0.554191	0.498516	0.273857	0.513439
GSE17536_GSM437205	0.353186	0.559583	0.611074	0.610351	0.713187	0.774422	0.382297	0.718158	0.294147	0.598482	0.71033	0.351945	0.462106	0.70774	0.468273	0.652598	0.23908	0.711132	0.544163	0.484487	0.485417	0.458051	0.342791
GSE17536_GSM437206	0.239182	0.549663	0.550392	0.528616	0.64915	0.722447	0.239724	0.656416	0.205881	0.557737	0.52249	0.238117	0.298307	0.68757	0.439159	0.612575	0.111147	0.698801	0.449441	0.417307	0.415018	0.424286	0.409829
GSE17536_GSM437207	0.188728	0.614602	0.528781	0.588231	0.63488	0.743471	0.364112	0.695986	0.266451	0.597158	0.613547	0.326668	0.380341	0.709589	0.486272	0.648926	0.161323	0.700658	0.561292	0.451156	0.425343	0.427015	0.416283
GSE17536_GSM437208	0.257433	0.459313	0.521227	0.56242	0.685698	0.737222	0.237463	0.687233	0.19907	0.637736	0.488193	0.261999	0.356231	0.745658	0.434132	0.626177	0.232906	0.682254	0.467261	0.42206	0.44049	0.500726	0.439198
GSE17536_GSM437209	0.405357	0.714528	0.894812	0.780116	0.677112	0.704581	0.368495	0.71237	0.443302	0.712458	0.943872	0.534045	0.498863	0.762282	0.583783	0.719777	0.357952	0.747298	0.711571	0.592763	0.593369	0.533464	0.620576
GSE17536_GSM437210	0.245084	0.642318	0.60354	0.653223	0.615291	0.771691	0.226999	0.715877	0.229033	0.656289	0.732331	0.372995	0.413319	0.748243	0.519693	0.61994	0.25348	0.722529	0.582637	0.472776	0.505048	0.424768	0.563446
GSE17536_GSM437211	0.339902	0.701872	0.778998	0.654093	0.687811	0.735932	0.324265	0.744318	0.366876	0.65092	0.79952	0.372729	0.417216	0.727165	0.507539	0.655602	0.263862	0.732317	0.568138	0.517563	0.503737	0.452964	0.559824
GSE17536_GSM437212	0.279589	0.698139	0.742964	0.7318	0.706864	0.713027	0.163567	0.777357	0.389156	0.697571	0.82469	0.388592	0.382468	0.729411	0.50825	0.62051	0.400421	0.749112	0.600895	0.498583	0.510371	0.473797	0.588005
GSE17536_GSM437213	0.334811	0.616476	0.598966	0.583798	0.649931	0.712752	0.323043	0.682646	0.214871	0.551662	0.582121	0.286529	0.345502	0.690977	0.47709	0.605849	0.226023	0.684204	0.457129	0.468948	0.407083	0.478115	0.48144
GSE17536_GSM437214	0.316502	0.544636	0.605852	0.61153	0.690912	0.729959	0.383715	0.72709	0.297311	0.588872	0.663576	0.305565	0.418291	0.709171	0.485407	0.646027	0.173251	0.698972	0.539569	0.481959	0.471869	0.445921	0.376289
GSE17536_GSM437215	0.384557	0.606598	0.660248	0.627566	0.733003	0.768079	0.352585	0.754319	0.266023	0.65765	0.767991	0.365745	0.424841	0.703597	0.508585	0.665323	0.331365	0.70796	0.586286	0.488555	0.507817	0.456746	0.366761
GSE17536_GSM437216	0.320101	0.546127	0.547435	0.560814	0.645336	0.717235	0.263628	0.630326	0.240175	0.559913	0.500542	0.225283	0.377456	0.709199	0.45044	0.551396	0.17003	0.726815	0.374129	0.425825	0.4051	0.371201	0.398996
GSE17536_GSM437217	0.471749	0.684817	0.644533	0.595121	0.623842	0.706622	0.299361	0.647261	0.330574	0.616647	0.608949	0.247683	0.388911	0.709425	0.460472	0.596635	0.150497	0.688809	0.431519	0.438989	0.467975	0.379464	0.469042
GSE17536_GSM437218	0.233494	0.509974	0.567842	0.556009	0.652142	0.759129	0.282766	0.678355	0.19402	0.606619	0.555188	0.243881	0.377764	0.763872	0.424909	0.588978	0.197316	0.697733	0.450293	0.460855	0.414844	0.438507	0.524527
GSE17536_GSM437219	0.293578	0.563189	0.615539	0.650105	0.664947	0.740875	0.337821	0.708629	0.235959	0.615505	0.683173	0.321959	0.401051	0.713097	0.454107	0.57631	0.343194	0.699516	0.495332	0.495533	0.445944	0.470386	0.422718
GSE17536_GSM437220	0.271229	0.64391	0.721889	0.644623	0.660114	0.706804	0.232275	0.693115	0.373259	0.64699	0.74594	0.398244	0.386757	0.737652	0.497739	0.642441	0.245583	0.698041	0.581398	0.490859	0.505567	0.435516	0.493939
GSE17536_GSM437221	0.26157	0.573633	0.647068	0.609108	0.652285	0.788474	0.353367	0.684361	0.21179	0.64331	0.662105	0.323364	0.411108	0.757625	0.450072	0.647849	0.266548	0.739754	0.558284	0.470932	0.439545	0.462541	0.412971
GSE17536_GSM437222	0.214835	0.531219	0.616341	0.621853	0.715192	0.729179	0.267346	0.760355	0.305298	0.654018	0.785122	0.486329	0.430243	0.720774	0.523793	0.697035	0.185997	0.741958	0.641743	0.575087	0.546678	0.429458	0.423632
GSE17536_GSM437223	0.31138	0.674792	0.60959	0.665948	0.674484	0.764972	0.32515	0.765717	0.341886	0.678063	0.821589	0.492718	0.591485	0.727939	0.549693	0.684604	0.18158	0.735056	0.665623	0.542614	0.560959	0.438572	0.560168
GSE17536_GSM437224	0.241775	0.587933	0.576108	0.621197	0.666793	0.754719	0.325254	0.690474	0.335052	0.664429	0.599456	0.297883	0.404117	0.727109	0.510824	0.65999	0.260619	0.733552	0.547436	0.520247	0.459408	0.419566	0.511757
GSE17536_GSM437225	0.332552	0.715988	0.7807	0.661031	0.683202	0.755067	0.279153	0.788823	0.411606	0.646865	0.842298	0.441784	0.480601	0.687188	0.543261	0.644861	0.143945	0.722021	0.671591	0.557002	0.516556	0.439809	0.537637
GSE17536_GSM437226	0.778322	0.657215	0.829164	0.697547	0.689622	0.730053	0.501165	0.743567	0.740947	0.660088	0.970384	0.460744	0.539891	0.762391	0.562497	0.696468	0.155504	0.801632	0.822216	0.646682	0.625335	0.374623	0.493863
GSE17536_GSM437227	0.237254	0.498519	0.586866	0.659598	0.696855	0.763486	0.225927	0.735483	0.218581	0.617086	0.732894	0.377561	0.389382	0.774503	0.514007	0.624416	0.223246	0.698298	0.577784	0.523078	0.477596	0.420706	0.343472
GSE17536_GSM437228	0.112867	0.420409	0.562844	0.562724	0.703063	0.72671	0.251442	0.713383	0.165994	0.627686	0.567533	0.282643	0.296309	0.756646	0.438195	0.579008	0.169169	0.739364	0.504836	0.481358	0.429138	0.410958	0.407123
GSE17536_GSM437229	0.313586	0.664793	0.730144	0.688372	0.678193	0.786771	0.36535	0.749877	0.335323	0.64384	0.82511	0.413433	0.477309	0.723794	0.553994	0.638312	0.435942	0.727252	0.610474	0.529922	0.50741	0.430792	0.442849
GSE17536_GSM437230	0.285547	0.407909	0.539791	0.528801	0.678869	0.748955	0.236577	0.672878	0.140961	0.558446	0.432024	0.227625	0.295258	0.687638	0.458638	0.536657	0.20287	0.731821	0.314846	0.467678	0.399259	0.44094	0.360733
GSE17536_GSM437231	0.182748	0.56959	0.545759	0.566718	0.680222	0.727374	0.322112	0.69497	0.154004	0.589695	0.591596	0.268869	0.38328	0.689947	0.482127	0.640676	0.232732	0.704125	0.402398	0.460369	0.44668	0.478265	0.458768
GSE17536_GSM437232	0.271365	0.41191	0.565843	0.572504	0.704588	0.758156	0.299479	0.649271	0.202968	0.600041	0.58162	0.332094	0.320237	0.708008	0.466205	0.619008	0.192251	0.702347	0.386753	0.44183	0.425927	0.491005	0.385287
GSE17536_GSM437233	0.284627	0.485513	0.590796	0.576681	0.682305	0.731111	0.301834	0.692692	0.225482	0.626699	0.607296	0.287516	0.388297	0.708192	0.46812	0.620183	0.17018	0.700929	0.477101	0.466218	0.418546	0.432354	0.416214
GSE17536_GSM437234	0.15222	0.550636	0.585153	0.657647	0.676081	0.75003	0.302242	0.735653	0.294898	0.678946	0.753664	0.370385	0.462674	0.727322	0.526265	0.666153	0.145845	0.747463	0.644565	0.532562	0.490693	0.464242	0.474895
GSE17536_GSM437235	0.221196	0.609302	0.595899	0.624501	0.666934	0.786382	0.413404	0.71218	0.25083	0.644681	0.659859	0.342844	0.496804	0.720173	0.516304	0.648267	0.113874	0.763952	0.560824	0.492036	0.47191	0.452744	0.495648
GSE17536_GSM437236	0.191113	0.5307	0.582041	0.594136	0.64572	0.756374	0.209808	0.624552	0.203634	0.590518	0.528772	0.275435	0.362951	0.679703	0.473593	0.567618	0.148474	0.690603	0.430586	0.483685	0.407996	0.411429	0.485228
GSE17536_GSM437237	0.256274	0.570939	0.58188	0.541279	0.648893	0.692676	0.323822	0.694781	0.222914	0.568913	0.568667	0.250807	0.393029	0.708634	0.450163	0.612125	0.202888	0.66729	0.408872	0.42909	0.410577	0.448142	0.435441
GSE17536_GSM437238	0.229409	0.517145	0.600629	0.575725	0.685732	0.731592	0.221056	0.710993	0.203631	0.597079	0.626334	0.269342	0.321004	0.708035	0.470261	0.653318	0.173555	0.708032	0.447698	0.451351	0.422067	0.440016	0.477174
GSE17536_GSM437239	0.113457	0.526195	0.501605	0.619424	0.662055	0.768549	0.364457	0.75104	0.27238	0.626294	0.664116	0.267216	0.504962	0.709199	0.527826	0.644332	0.263557	0.763421	0.517295	0.474735	0.494389	0.412617	0.411937
GSE17536_GSM437240	0.334418	0.540933	0.557575	0.569044	0.650024	0.722958	0.292702	0.689825	0.185301	0.579053	0.536044	0.279801	0.370548	0.689804	0.449419	0.59309	0.16504	0.739538	0.398766	0.442241	0.399157	0.432892	0.414484
GSE17536_GSM437241	0.240244	0.488711	0.563391	0.572264	0.639678	0.725887	0.232772	0.680715	0.147286	0.576614	0.549898	0.258426	0.317697	0.706281	0.479879	0.649146	0.154382	0.730431	0.376325	0.482373	0.431738	0.456308	0.418831
GSE17536_GSM437242	0.0919724	0.544487	0.517457	0.557546	0.659135	0.7699	0.319984	0.691143	0.134547	0.640469	0.599333	0.304452	0.41473	0.690643	0.456851	0.594415	0.1202	0.701174	0.447407	0.394594	0.426668	0.424188	0.479714
GSE17536_GSM437243	0.190605	0.514221	0.493972	0.622375	0.6741	0.756636	0.163042	0.744639	0.217488	0.671978	0.653607	0.336844	0.349615	0.736821	0.496696	0.65723	0.125321	0.721524	0.571017	0.518175	0.476838	0.434657	0.398925
GSE17536_GSM437244	0.116226	0.472663	0.527264	0.528091	0.632428	0.73619	0.241667	0.67486	0.204594	0.581326	0.48757	0.246186	0.350255	0.710202	0.44778	0.629553	0.136568	0.719876	0.423885	0.420724	0.409482	0.443143	0.39207
GSE17536_GSM437245	0.244991	0.525773	0.560661	0.603391	0.643608	0.750691	0.261597	0.722336	0.292518	0.644329	0.669764	0.341405	0.427661	0.714444	0.502447	0.657382	0.212201	0.697205	0.559875	0.456117	0.451732	0.473185	0.387754
GSE17536_GSM437246	0.287272	0.543909	0.623063	0.565144	0.651594	0.744816	0.244685	0.640897	0.184855	0.529576	0.560498	0.278281	0.288054	0.709251	0.442355	0.59854	0.0947784	0.674782	0.410896	0.447285	0.432458	0.465232	0.400876
GSE17536_GSM437247	0.172519	0.524015	0.528864	0.566152	0.677381	0.694387	0.288631	0.709126	0.207556	0.60654	0.530883	0.281971	0.324919	0.689973	0.477934	0.635481	0.14126	0.713682	0.476456	0.470705	0.441278	0.408579	0.398339
GSE17536_GSM437248	0.227389	0.573568	0.541861	0.520292	0.618028	0.753629	0.228799	0.670541	0.239395	0.523367	0.449946	0.212952	0.362765	0.736401	0.422027	0.609348	0.208501	0.681833	0.372868	0.398377	0.411912	0.446288	0.456081
GSE17536_GSM437249	0.296567	0.632602	0.602501	0.563881	0.652185	0.733335	0.228881	0.691524	0.2546	0.622611	0.560788	0.276298	0.484234	0.691813	0.459543	0.603844	0.153261	0.718527	0.459404	0.429677	0.441838	0.434424	0.442355
GSE17536_GSM437250	0.376711	0.636283	0.683127	0.59878	0.705479	0.78369	0.355502	0.639418	0.260307	0.677191	0.70533	0.351337	0.506826	0.703381	0.528486	0.669596	0.245148	0.778782	0.534951	0.492963	0.456161	0.407401	0.510813
GSE17536_GSM437251	0.328801	0.408526	0.578979	0.588311	0.649477	0.739016	0.317629	0.696596	0.315584	0.623923	0.693601	0.319667	0.407079	0.730065	0.479351	0.622954	0.198928	0.752146	0.555973	0.526323	0.453464	0.445493	0.421919
GSE17536_GSM437252	0.44222	0.440259	0.655179	0.605768	0.655882	0.735671	0.314924	0.640706	0.281172	0.542398	0.571488	0.279087	0.321458	0.744538	0.435152	0.617455	0.238926	0.722062	0.438119	0.478938	0.465753	0.522426	0.331462
GSE17536_GSM437253	0.138834	0.472197	0.490288	0.583598	0.643768	0.757092	0.261958	0.672688	0.172304	0.583472	0.525908	0.260128	0.332696	0.720672	0.442576	0.530193	0.216353	0.665163	0.393952	0.463697	0.401208	0.452003	0.49384
GSE17536_GSM437254	0.442551	0.692429	0.72948	0.619683	0.639967	0.710777	0.335338	0.735009	0.383451	0.628044	0.752133	0.366641	0.461926	0.815464	0.480106	0.653285	0.230905	0.734736	0.680977	0.538638	0.477918	0.358563	0.55709
GSE17536_GSM437255	0.417173	0.461641	0.667799	0.614251	0.641391	0.688931	0.337547	0.686872	0.298575	0.55218	0.701202	0.279006	0.386616	0.708105	0.432917	0.612795	0.263046	0.727292	0.493206	0.465644	0.45038	0.529696	0.392954
GSE17536_GSM437256	0.353875	0.63569	0.695279	0.630135	0.691662	0.728506	0.271588	0.695693	0.31771	0.616393	0.693614	0.330867	0.376484	0.709739	0.479302	0.5847	0.162503	0.690699	0.516186	0.483871	0.473314	0.543446	0.435551
GSE17536_GSM437257	0.253762	0.603313	0.558736	0.672761	0.596711	0.771347	0.397327	0.660853	0.355483	0.621222	0.694027	0.330682	0.430405	0.709277	0.544348	0.598188	0.144163	0.745809	0.509301	0.533468	0.459637	0.339612	0.496379
GSE17536_GSM437258	0.259917	0.564485	0.678822	0.655853	0.646731	0.75666	0.369256	0.687592	0.263438	0.592753	0.665039	0.330708	0.361531	0.706547	0.468865	0.641826	0.202377	0.703215	0.457632	0.497179	0.457142	0.441252	0.466772
GSE17536_GSM437259	0.26253	0.456429	0.579757	0.589968	0.634344	0.715397	0.184184	0.721222	0.231217	0.602553	0.610018	0.325395	0.381678	0.736941	0.449262	0.646409	0.240052	0.694792	0.544155	0.447633	0.450212	0.549768	0.379253
GSE17536_GSM437260	0.37403	0.637052	0.669616	0.609393	0.638447	0.721232	0.398154	0.723038	0.345653	0.590959	0.734949	0.310467	0.401734	0.724542	0.492689	0.645347	0.234714	0.750422	0.588007	0.48347	0.477921	0.493541	0.504123
GSE17536_GSM437261	0.278992	0.53909	0.637581	0.618553	0.661768	0.73272	0.305175	0.692997	0.242922	0.550093	0.628989	0.307162	0.347488	0.702753	0.491907	0.615253	0.206636	0.70195	0.442872	0.463844	0.450302	0.519943	0.362297
GSE17536_GSM437262	0.212268	0.479164	0.55859	0.56275	0.703533	0.815015	0.31472	0.721927	0.171404	0.622414	0.639595	0.310453	0.460909	0.703534	0.490846	0.623088	0.201116	0.712617	0.477244	0.461835	0.438181	0.414204	0.342312
GSE17536_GSM437263	0.23187	0.567425	0.558241	0.652668	0.678094	0.735981	0.286036	0.771035	0.286695	0.641999	0.729309	0.378476	0.4314	0.693068	0.51613	0.64755	0.248482	0.753578	0.624549	0.482863	0.494058	0.430288	0.433537
GSE17536_GSM437264	0.250166	0.543922	0.583767	0.564372	0.645984	0.713094	0.225755	0.64743	0.190106	0.568928	0.568486	0.270303	0.252691	0.716394	0.422227	0.564243	0.233614	0.669193	0.429494	0.413902	0.423907	0.393834	0.334903
GSE17536_GSM437265	0.250435	0.598989	0.618781	0.607061	0.64719	0.737492	0.33401	0.739632	0.281106	0.592474	0.719683	0.349213	0.442336	0.70107	0.527021	0.669986	0.131401	0.729095	0.636092	0.498117	0.500134	0.483548	0.467001
GSE17536_GSM437266	0.493984	0.639382	0.7954	0.642812	0.683802	0.783103	0.341423	0.740255	0.331131	0.588025	0.761563	0.361314	0.432084	0.698857	0.509169	0.637892	0.196261	0.741992	0.53424	0.528182	0.486723	0.491253	0.461079
GSE17536_GSM437267	0.231849	0.587932	0.689534	0.590968	0.657988	0.770529	0.255188	0.634951	0.232825	0.567801	0.683273	0.316724	0.297531	0.70748	0.489087	0.652895	0.116859	0.656864	0.458197	0.456392	0.431721	0.423925	0.468327
GSE17536_GSM437268	0.148424	0.58016	0.556589	0.57678	0.704516	0.765581	0.345505	0.684843	0.125082	0.572145	0.50972	0.239142	0.416758	0.718204	0.458039	0.573013	0.268868	0.679077	0.379204	0.434667	0.414452	0.439015	0.409258
GSE17536_GSM437269	0.177419	0.460683	0.516952	0.537677	0.613957	0.723867	0.31003	0.629786	0.145006	0.577911	0.367263	0.194883	0.330772	0.699076	0.421687	0.54849	0.101842	0.726049	0.341076	0.435968	0.378703	0.407181	0.376249
GSE29623_GSM734111	0.322983	0.618954	0.593278	0.585894	0.652781	0.724064	0.324987	0.679791	0.213517	0.558971	0.582318	0.2919	0.351648	0.697993	0.47995	0.611587	0.218249	0.692585	0.466794	0.472207	0.408526	0.459963	0.490903
GSE29623_GSM734112	0.236322	0.558464	0.546274	0.528213	0.650163	0.733539	0.241131	0.658273	0.212978	0.565856	0.517492	0.245211	0.299887	0.685555	0.441365	0.61406	0.104035	0.703159	0.453911	0.423079	0.417682	0.402848	0.411758
GSE29623_GSM734113	0.283571	0.463069	0.660994	0.602354	0.65218	0.767181	0.433294	0.641702	0.330425	0.62906	0.746359	0.350864	0.483408	0.735189	0.51868	0.661571	0.0847238	0.708131	0.662315	0.546483	0.482534	0.495623	0.432993
GSE29623_GSM734114	0.403984	0.716999	0.86974	0.775362	0.681376	0.710014	0.371945	0.713495	0.443416	0.721213	0.946866	0.54287	0.521583	0.757466	0.591666	0.718501	0.368075	0.745706	0.731843	0.594877	0.588907	0.511709	0.624969
GSE29623_GSM734115	0.501212	0.634824	0.759285	0.643875	0.680747	0.793322	0.352014	0.739961	0.340607	0.593377	0.763024	0.361283	0.449184	0.701157	0.507951	0.634195	0.186369	0.755959	0.540907	0.528962	0.484164	0.469486	0.457594
GSE29623_GSM734116	0.351547	0.554305	0.604084	0.610984	0.711623	0.782126	0.38251	0.719493	0.297329	0.600058	0.713147	0.362922	0.467426	0.711283	0.473373	0.655261	0.227361	0.717206	0.541694	0.489899	0.484128	0.452311	0.338584
GSE29623_GSM734117	0.28387	0.535268	0.621755	0.623577	0.661265	0.736239	0.321474	0.701079	0.247931	0.559911	0.627737	0.313091	0.361819	0.70771	0.489928	0.615073	0.187366	0.710326	0.450248	0.468454	0.448505	0.505261	0.357621
GSE29623_GSM734118	0.235269	0.597516	0.607057	0.607988	0.649929	0.743079	0.343176	0.745654	0.285729	0.595502	0.730916	0.352722	0.468066	0.699744	0.527648	0.672609	0.121233	0.742051	0.648162	0.505173	0.504598	0.465821	0.47105
GSE29623_GSM734119	0.275848	0.542848	0.609119	0.568399	0.655413	0.750278	0.253417	0.643323	0.186499	0.534713	0.564743	0.277019	0.288177	0.706708	0.443703	0.60181	0.076901	0.683747	0.411952	0.450773	0.43177	0.445283	0.400846
[truncated: 641 more rows]

## Sheet: Table S10
Table S10: Differentially expressed genes derived from different molecular subtypes
[truncated: 116 more rows]

[truncated: 14 more sheets: Table S11, Table S12, Table S13, Table S14, Table S15, Table S16, Table S17, Table S18, Table S19, Table S20, Table S21, Table S22, Table S23, Table S24]
